# Supplementary material for: Computational analysis of mRNA expression profiling in the inner ear reveals candidate transcription factors associated with proliferation, differentiation, and deafness
Source: Hum Genomics. 2018 Jun 22;12:30. doi: 10.1186/s40246-018-0161-7 (PMC6013912; doi:10.1186/s40246-018-0161-7)
Supplement: Supplementary file 2 — Enrichment Analysis. Enrichments in genes differentially expressed between ages, tissues, and the interaction of age and tissue. (XLSX 234 kb) [file 40246_2018_161_MOESM2_ESM.xlsx]

## Sheet: Age_GO
Computational analysis of mRNA expression profiling in the inner ear reveals candidate transcription factors associated with proliferation, differentiation, and deafness - Kobi Perl, Ron Shamir, Karen B. Avraham
Set	Enriched with	#genes	Raw p-value	Corrected p-Value	Frequency in set (%)	Gene List
Up in E16.5	nucleic acid metabolic process - GO:0090304	1506	3.36e-70	0.0001	22	[Ehf, Rrp1, Runx1t1, Smc6, Smc5, Elk1, Smc4, Clock, Vps36, Smc3, Dus3l, Smc2, Rrp9, Bcorl1, Rrp8, Paxip1, Mycbp2, Ddx17, Ddx11, Ccdc59, Dgcr14, Myc, Myb, Wdr83, Med12l, Crnkl1, Med1, Srek1ip1, Pnkp, Ddit3, Med8, Rev1, Dus2l, Ccdc55, Hus1, Clp1, Atrip, Med4, Pusl1, Med6, Uhrf1, Ehmt2, Tep1, Nsun2, Zfp821, Upf3b, 1500002O20Rik, Ehmt1, Gata3, Axin2, Zfp827, Sap30bp, Dus1l, Mina, 1110034B05Rik, Dnmt3…
Up in E16.5	chromosome - GO:0005694	368	3.58e-38	0.0001	5.3	[Mki67, Nedd4, Smc6, Nfrkb, Smc5, Smc4, Clock, Smc3, Smc2, Rrp8, Telo2, Kat5, Tinf2, Zfp830, Dctn1, Timeless, Ddx11, Zw10, Rcc1, Kat8, Ss18l1, Med1, Parg, Alkbh1, Wdr82, Nr1h3, Rfx3, Actl6a, Tipin, Uhrf1, Ehmt2, Tep1, Uhrf2, Actr5, Gata3, Actr8, Ehmt1, Cecr2, Pif1, Baz1b, Baz1a, Pola2, Chek1, Pola1, Ska3, Ska2, Ska1, Top3a, Nup107, Dsn1, Dnmt3a, Top3b, Zwint, Ncapg, Ncaph, Ctc1, Jun, Acd, H2afy2,…
Up in E16.5	nuclear lumen - GO:0031981	792	1.52e-31	0.0001	11	[Rrp1, Runx1t1, Smc6, Smc5, Clock, Smc3, Smc2, Rrp8, Paxip1, Ddx18, Ddx11, Myc, Agap2, Agap3, Abcb8, Med12l, Cd2ap, Med1, Pnkp, Wdr82, Med8, Trim16, Ccdc55, Hus1, Med4, Med6, Chfr, Uhrf1, Tep1, Nsun2, Uhrf2, Gata3, Topors, Mina, Dnmt3a, Gar1, Alx4, Plk5, Abtb1, Sap130, Plk3, Plk4, Phc1, Acd, Plk1, Dnmt3b, Pelp1, Bcl11a, Cdk13, Cdk12, Ino80, C77370, Wdr55, Phf2, Ell, Tcof1, Ogg1, Ccdc21, Ikbke, Ph…
Up in E16.5	non-membrane-bounded organelle - GO:0043228	1406	1.71e-30	0.0001	20	[Adora2a, Hsph1, Igf2bp2, Rrp1, Igf2bp1, Mprip, Smc6, Eif2ak4, Smc5, Cep192, Smc4, Ccdc61, Clock, Smc3, Smc2, Rrp8, Mycbp2, Gja1, Ddx18, Cep97, Stxbp4, Shmt2, Zfp830, Ddx11, Myc, Sass6, Pde4dip, Agap2, Abcb8, Tcp11l1, Cd2ap, Rpgrip1l, Med1, Parg, Ift88, Ift81, Pnkp, Wdr82, Hus1, Vps18, Ranbp1, Uhrf1, Ehmt2, Tep1, Nsun2, Uhrf2, Ccdc45, Ccdc46, Arap3, Ehmt1, Gata3, Axin2, Abcc9, Ift80, Topors, Rab2…
Up in E16.5	DNA binding - GO:0003677	845	8.6e-30	0.0001	12	[Ehf, Runx1t1, Elk1, Clock, Ddx11, Shox2, Myc, Myb, Med1, Ddit3, Rev1, Trim16, Med6, Uhrf1, Uhrf2, Zfp821, Gata3, Zfp827, Topors, Wdhd1, Dnmt3a, Sox12, Alx4, Sox11, Zranb3, Phc1, Acd, Dnmt3b, Rad18, Phc3, Stat5b, Bcl11b, Ino80, Ogg1, Smg6, Gli3, Gli2, Zfp879, Phf20, Hif3a, Nfkb2, Rarb, Ash2l, Nfkb1, Zfp639, Zik1, Mecom, Tet1, Pax3, Tbpl1, Zeb1, Zeb2, Tert, Mtf1, Mtf2, Zfp629, Mecp2, Dedd, Cenpa, …
Up in E16.5	DNA repair - GO:0006281	228	6.3e-28	0.0001	3.3	[Mdc1, Smc6, Nfrkb, Smc5, Smc4, Smc3, Smc2, Paxip1, Kat5, Aplf, Ints3, Alkbh2, Alkbh1, Pnkp, Rev1, Hus1, Atrip, Actl6a, Uhrf1, Actr5, Xrn2, Recql, Actr8, Dna2, Obfc2a, Rad51c, Baz1b, Neil3, Chek1, Pola1, Chek2, Neil1, Bard1, Setx, Prkdc, Nhej1, Rad17, A730011L01Rik, Mms19, Rad18, Rtel1, 1110054O05Rik, Tdp2, Tdp1, Ino80, Atm, C77370, Atr, Rfwd3, Smg1, Nthl1, Ogg1, Rad51l3, Rad51l1, Apbb1, Ddb2, Fa…
Up in E16.5	M phase - GO:0000279	256	1.84e-27	0.0001	3.7	[Nedd1, Mki67, Smc5, Cep192, Smc4, Smc3, Smc2, Zfp830, Timeless, Zw10, Cdc27, Rcc1, Cdc23, Ovol1, Cd2ap, Cdc20, 4933424B01Rik, Ccnk, Marf1, Espl1, Ccnf, Zfp386, Tipin, Chfr, Ranbp1, Xrn1, Ehmt2, Nsun2, Actr8, Rad51c, Arhgef2, Stmn1, Chek2, 2810021B07Rik, Ska3, Ska2, Ska1, Dsn1, Cep72, 6720463M24Rik, Mapk1ip1, Zwint, Ncapg, Ncaph, Plk1, Plk2, Rcc2, Cdc6, Fam83d, Stag3, Stag1, Mcmbp, Tpx2, Mis18bp1…
Up in E16.5	cell cycle phase - GO:0022403	312	5.06e-26	0.0001	4.5	[Nedd1, Mki67, Smc5, Cep192, Smc4, Smc3, Smc2, Zfp830, Timeless, Zw10, Myb, Cdc27, Rcc1, Cdc23, Skp2, Ovol1, Cd2ap, Cdc20, 4933424B01Rik, Gigyf2, Ccnk, Lsm11, Marf1, Espl1, Ccnf, Zfp386, Tipin, Chfr, Ppp2r3d, Ranbp1, Xrn1, Ehmt2, Nsun2, Actr8, Rad51c, Arhgef2, Chek1, Pola1, Stmn1, Chek2, 2810021B07Rik, Ska3, Ska2, Ska1, Dsn1, Rps6kb1, Cep72, 6720463M24Rik, Mapk1ip1, Zwint, Ncapg, Ncaph, Foxm1, Pl…
Up in E16.5	cell cycle - GO:0007049	501	2.26e-22	0.0001	7.3	[Mdc1, Pard3, Smc5, Cep192, Smc4, Smc3, Smc2, Zfp830, Ddx11, Myc, Cdk20, Sass6, Myb, Cd2ap, 4933424B01Rik, Lsm11, Ddit3, Chfr, Ranbp1, Uhrf1, Ehmt2, Nsun2, Uhrf2, Dixdc1, Rcbtb1, Rad51c, Stmn1, 2810021B07Rik, Ska3, Ska2, Ska1, Cep72, Ncapg, Ncaph, Plk5, Plk3, Plk4, Plk1, Plk2, Rad17, Cdc7, Cdc6, Fam83d, Anp32b, Cdk18, Mcmbp, Cdk16, Mtbp, Cdk15, Hace1, Cdk14, Cdk13, Cdk12, Cdk10, Mcts1, Ino80, C77…
Up in E16.5	chromatin organization - GO:0006325	272	7.42e-22	0.0001	3.9	[Wdr92, Clock, Bcorl1, Rcor1, Rrp8, Paxip1, Kat5, Prkaa1, Trrap, Myc, Myb, Epc1, Cxxc1, Dpf3, Kat8, Sox9, Bcor, Ss18l1, Wdr82, Trim16, Actl6a, Actl6b, Uhrf1, Ehmt2, Smarce1, Ehmt1, Rcbtb1, Baz1b, Set, Baz1a, Chek1, Rtf1, Kdm6b, Dnmt3a, Hdac10, Sap130, H2afy2, Baz2a, Dnmt3b, Asf1b, L3mbtl3, Crebbp, L3mbtl2, L3mbtl1, Ctr9, Paf1, Ino80, Atm, Ezh2, Banp, Ezh1, Bap1, Phf2, Med24, Terf1, Ep400, Apbb1, …
Up in E16.5	organelle organization - GO:0006996	881	7.93e-22	0.0001	13	[Afg3l2, Afg3l1, Wdr92, Mpv17, Smc6, Smc5, Cep192, Phactr4, Smc4, Clock, Smc3, Smc2, Bcorl1, Rrp8, Paxip1, Zfp830, Ddx11, Myc, Myb, Sass6, Agap2, Agap3, Cd2ap, Wdr82, Tecpr1, Trim16, Vps18, Chfr, Hrasls, Ranbp1, Uhrf1, Ehmt2, Tep1, Nsun2, Ehmt1, Axin2, Dmpk, 2810021B07Rik, Ska3, Ska2, Ska1, Abr, Dnmt3a, Cep72, Limch1, Ncapg, Ncaph, Atg12, Sap130, Plk3, Plk4, Acd, Plk1, Plk2, Dnmt3b, Cdc6, 5730419…
Up in E16.5	chromatin modification - GO:0016568	251	8.85e-22	0.0001	3.6	[Wdr92, Clock, Bcorl1, Rcor1, Rrp8, Paxip1, Kat5, Prkaa1, Trrap, Myc, Myb, Epc1, Cxxc1, Dpf3, Kat8, Sox9, Bcor, Ss18l1, Wdr82, Trim16, Actl6a, Actl6b, Uhrf1, Ehmt2, Smarce1, Ehmt1, Rcbtb1, Baz1b, Baz1a, Chek1, Rtf1, Kdm6b, Dnmt3a, Hdac10, Sap130, H2afy2, Baz2a, Dnmt3b, Asf1b, L3mbtl3, Crebbp, L3mbtl2, L3mbtl1, Ctr9, Paf1, Ino80, Atm, Ezh2, Banp, Ezh1, Bap1, Phf2, Med24, Terf1, Ep400, Apbb1, Rsf1,…
Up in E16.5	mitotic cell cycle - GO:0000278	258	6.88e-21	0.0001	3.7	[Nedd1, Smc5, Smc4, Smc3, Smc2, Zfp830, Timeless, Zw10, Myb, Cdc27, Rcc1, Cdc23, Skp2, Cd2ap, Cdc20, 4933424B01Rik, Gigyf2, Ccnk, Lsm11, Espl1, Ccnf, Tipin, Chfr, Ppp2r3d, Nsun2, Actr8, Arhgef2, Chek1, Pola1, Stmn1, Chek2, 2810021B07Rik, Ska3, Ska2, Ska1, Dsn1, Rps6kb1, 6720463M24Rik, Zwint, Ncapg, Ncaph, Foxm1, Plk3, Plk1, Plk2, Rcc2, Cdc6, Fam83d, Anp32b, Stag1, Mcmbp, Tpx2, Mtbp, Cdk14, Mis18b…
Up in E16.5	DNA replication - GO:0006260	122	6.88e-21	0.0001	1.8	[Chaf1b, Chaf1a, Mms22l, Ccne1, Ccne2, A630055G03Rik, Med1, Pcna, Lig1, Rev1, Lig3, Lig4, Tipin, Tep1, Dscc1, Recql, Dna2, Blm, Baz1a, Pola2, Pola1, Rbms1, Phb, Orc5, Orc4, Ccdc111, Peo1, Orc6, Nasp, Orc1, Orc3, Chtf18, Cdt1, Cdc6, Mcmbp, Helb, Pinx1, E4f1, Tk1, C77370, Chtf8, Terf1, Sin3a, Mcm7, Papd5, Mcm8, Dnajc2, Papd7, Dbf4, Ing4, Ing5, Fancm, Rpain, Pold2, Slbp, Rfc5, Rnaseh1, Pold1, Recql4…
Up in E16.5	ATP binding - GO:0005524	750	4.87e-20	0.0001	11	[Afg3l2, Afg3l1, Dnahc6, Hsph1, Dnahc2, Dqx1, Dnahc5, Erbb3, Eif2ak1, Smc6, Eif2ak4, Smc5, Smc4, Pask, Smc3, Smc2, Ddx18, Tbk1, Ddx17, Abcb7, Hyou1, Ddx11, Akt3, Cdk20, Agap2, Ddx10, Idnk, Abcb8, Clpb, Araf, Clp1, Prkcq, Ears2, Bcr, Tep1, Abcc8, Aasdh, Abcc5, Epha10, Abcc9, Pip4k2b, Rad51c, Pif1, Baz1b, Dmpk, Setx, Prkdc, Qars, Sars2, Prkcz, Zranb3, Plk5, Plk3, Mov10, Plk4, Trio, Plk1, Plk2, Clpp…
Up in E16.5	mRNA metabolic process - GO:0016071	227	6.11e-16	0.0001	3.3	[Pop4, Rnps1, Skiv2l2, Mbnl3, Pnn, Rbfox2, Dgcr14, Wdr83, Prpf40b, Crnkl1, Cdc40, Lsm11, Aqr, Srek1ip1, Esrp2, Ddx39b, Ccdc55, Clp1, 2610301G19Rik, Dcp1a, Dcp1b, Xrn1, Xrn2, Scaf11, 1500002O20Rik, Upf3b, Tfip11, Gspt2, Gspt1, Dhx8, Hnrnpu, Snrpa1, Mettl3, Dhx38, Adarb1, Zranb2, Adarb2, Mov10, Pdcd11, Sugp1, Sugp2, Srpk1, Snw1, Zrsr2, Cdk13, Cdk12, Hnrnpc, Ppwd1, Paf1, Psip1, Atm, Hnrnpl, Hnrnpm, …
Up in E16.5	methylation - GO:0032259	139	4.68e-13	0.0001	2	[Suv39h1, Suv39h2, Wdr92, Rrp8, Paxip1, Fbl, Comt, Mtfmt, Cxxc1, Ftsj2, Ftsj3, Men1, Tyms, Fbxo11, Trmt2b, Rnmt, Wdr82, Lcmt2, Tyw3, Zcchc4, Kdm1b, Wbscr22, Hemk1, Ilf3, Ehmt2, Nsun2, Nsun5, Atf7ip, Nsun7, Nsun6, Ehmt1, Alkbh8, Gspt1, As3mt, 2310003L22Rik, 1190005F20Rik, 2810422O20Rik, Dimt1, Rtf1, 1700106N22Rik, Coq3, Coq5, N6amt2, Emg1, Mettl2, Mettl3, Setd1a, Dnmt3a, Mettl1, Gnas, Mettl21a, Dp…
Up in E16.5	ncRNA metabolic process - GO:0034660	160	3.87e-12	0.0001	2.3	[Suv39h1, Qtrtd1, Las1l, Pop4, Rrp1, Pop1, Ints4, Ints6, Skiv2l2, Ints8, Ints9, Cars2, Rrp9, Dus3l, Rrp8, Drosha, Wars2, Aars2, Zcchc11, Fbl, Pus10, Kars, Ints1, Mtfmt, Ints2, Ints3, Trnt1, Sbds, Cdkal1, Tarbp2, Ftsj2, Pus7l, Ftsj3, Cars, Trmt2b, Srrt, Nars2, Lcmt2, Rpp21, Tyw3, Dus2l, Clp1, Imp4, Pusl1, Ears2, Trub2, Trub1, Xrn1, Dkc1, Nsun2, Hars, Pa2g4, 1110008L16Rik, Alkbh8, Thg1l, Yars, Osge…
Up in E16.5	microtubule cytoskeleton organization - GO:0000226	141	2.71e-11	0.0001	2	[Atxn3, Nedd1, Srgap2, Atxn7, Pard3, Clasp1, Clasp2, Gcc2, Cep192, Ppp1r12a, Zw10, Sass6, Rcc1, Nek2, Clip1, Espl1, Ap1g1, Ranbp1, Nusap1, Flna, Pcnt, Camsap3, Cntrob, Kif2a, Arhgef2, Stmn1, Chek2, Plk1s1, Cep250, Cep57l1, Kif2c, Dync1li2, Cep120, Cep72, Tbce, Numa1, Dvl1, Prkcz, Bbs2, Bbs1, Tubb5, Plk4, Plk1, Hook1, Plk2, Hook2, Kif3b, Ptk2, Cntn2, Tpx2, Cep135, Son, Tekt2, Hook3, Ino80, Casc5, …
Up in E16.5	DNA geometric change - GO:0032392	37	2e-10	0.0001	0.54	[Ruvbl2, Helq, Pif1, Mterf, Ruvbl1, Blm, Mcm7, Ascc3, Smarcal1, Wrn, Peo1, Ddx11, Ighmbp2, Hmgb1, Nbn, Mre11a, Supv3l1, Pot1a, Rad51, Rad50, Recql4, Ercc2, Trp53, Fbxo18, Brip1, Xrcc6, Helb, Rtel1, Xrcc5, Chd8, Recql, Ddx1, Mcm4, Ino80, Dna2, Mcm6, Mcm2]
Up in E16.5	tRNA metabolic process - GO:0006399	86	1.28e-09	0.0001	1.2	[Qtrtd1, Wars, Pop4, Pop1, Wdr4, Mto1, Farsa, Dus3l, Cars2, Ctu2, Farsb, Cdk5rap1, Vars2, Wars2, Aars2, Fbl, Pus10, Kars, Mtfmt, Trnt1, Cdkal1, Pus7l, Cars, Trmt2b, Nars2, Qtrt1, Lcmt2, Rpp21, Tars2, Tars, Tyw3, Dus2l, Clp1, Pusl1, Ears2, Lars, Trub2, Trub1, 2310079F23Rik, Nsun2, Tarsl2, Osgepl1, Mars2, Dars2, Hars, 1110008L16Rik, Alkbh8, Qrsl1, Thg1l, Yars, Osgep, Trmt5, 1190005F20Rik, Dus1l, Ga…
Up in E16.5	nucleoside-triphosphatase regulator activity - GO:0060589	216	1.59e-09	0.0001	3.1	[Tiam1, Cyth2, Tiam2, Cyth4, Rab3il1, Vps39, Cyth1, E130306D19Rik, Agap1, Agap2, Rcc1, Cdc42bpg, Grpel2, Nckap1l, Bcr, Itsn1, Dennd1a, D10Bwg1379e, Arhgap4, Ranbp1, Dennd1c, Ahsa1, Rasgrp3, Rasgrp4, Ahsa2, Axin2, Arap3, Rin3, Rasgrp2, Kalrn, Rin1, Rin2, Arhgef7, Rasa2, Arhgef4, Rasa1, Gipc1, Rasa4, Arhgef2, Rasa3, Arhgef1, Agfg1, Arhgef9, Abr, Rabgap1, D630037F22Rik, Wdr67, Tbc1d1, Jun, Trio, Tbc…
Up in E16.5	chromatin binding - GO:0003682	161	5.65e-09	0.0002	2.3	[Atf2, Ube2t, Foxs1, Atxn7, Rbmxl1, Suv39h2, Mum1, Aptx, Ttf1, Smc3, Prkaa1, Shmt2, Rcc1, Sox9, Supt5h, Men1, Pou4f2, Tle4, Lmo2, Med1, Parg, Zfp386, Kdm1a, Msh6, Actl6a, Ppp2r3d, Uhrf1, Sall1, Dlx1, Dlx2, Baz1b, Pola1, Maz, Tbl1x, Jarid2, Ring1, Dnmt3a, Loxl2, Hmgb2, 5730590G19Rik, Dhx30, Mll1, Cbx5, Phc1, Aire, Trp53, Cbx2, Pbx2, Snai2, Cdc6, Rbpj, Mcmbp, Crebbp, Cbfa2t3, L3mbtl1, Bcl6, Ccnt1, …
Up in E16.5	nuclease activity - GO:0004518	83	1e-08	0.0002	1.2	[Pop4, Pop1, Aptx, Dnase1, Dis3l2, Smg6, Drosha, Exo1, Eme2, Eme1, Fancm, Aplf, Mus81, Rnasel, Gen1, Rnaseh1, Pold1, Alkbh2, Dis3, Rpp21, Nme1, Snd1, Ern1, Xrn1, Xrn2, Dna2, Fan1, Rad51c, Exd1, Rad9, Isg20l2, Pola1, Dnase1l2, Exog, Eif2c2, Enpp3, Dclre1c, Exosc10, Dclre1b, Mutyh, Wrn, Rexo1, Eri1, Pnpt1, G3bp1, Elac2, Harbi1, Rexo4, N4bp2, Mre11a, Rexo2, Zc3h12a, Zranb3, Rad50, Cnot7, Tatdn1, Dem…
Up in E16.5	regulation of DNA metabolic process - GO:0051052	113	1.86e-08	0.0003	1.6	[Mapk8, Ttf1, Smc3, Paxip1, Pnp, Tinf2, Myc, Twist1, Parg, Pcna, Hus1, Kdm1b, Lig3, Msh6, Tipin, Msh2, Ehmt2, Msh3, Dscc1, Anxa3, Axin2, Dna2, Sirt6, Pif1, Blm, Insr, Chek1, Il4, Dnmt3a, Hmgb1, Id3, Nf2, Hmgb2, 5730590G19Rik, Foxm1, Ctc1, Cdt1, Jun, Acd, Pik3ca, Trp53, Gmnn, Rad17, Rad18, Bmp4, Rtel1, Bcl6, Cdk2, Cdk1, Nox4, Hmga2, Ino80, Igf1r, Gtpbp4, Pds5a, Atr, Terf2, Terf1, Apbb1, Gli2, Cd28…
Up in E16.5	purine NTP-dependent helicase activity - GO:0070035	58	3.41e-08	0.0003	0.84	[Ascc3, Skiv2l2, Ttf2, Ddx59, Ddx18, Ddx17, Ythdc2, Ddx56, Ddx11, Ddx55, Fancm, Dhx15, Ddx52, Ddx51, Dhx57, Ddx10, Supv3l1, Recql4, Ddx39b, Fbxo18, Brip1, Upf1, Chd4, Ddx47, Ddx46, Ddx41, Recql, Dna2, Ddx42, Dhx40, Helq, Pif1, Blm, Dhx8, Dhx9, 0610007P08Rik, Wrn, 2610528E23Rik, Ddx39, Ighmbp2, Dhx36, Dhx34, Dhx33, Dhx30, Ercc2, Ddx27, Xrcc6, Helb, Rtel1, Dhx29, Eif4a2, Xrcc5, Ddx25, Eif4a1, Tdrd9…
Up in E16.5	gene silencing - GO:0016458	45	1.17e-07	0.0009	0.65	[Suv39h1, Mecp2, Ubr2, Dgcr8, Eif2c2, Snip1, Eif2c1, Rrp8, Drosha, Hells, Hdac2, Zcchc11, Rbm4, Eri1, Dnmt3a, Ncbp2, Ncbp1, Xpo5, Wbp7, Tarbp2, Sox6, Mbd3, Cbx8, Lin28b, Mll2, Tdrd1, Mov10, Tnrc6c, Prkra, Baz2a, Srrt, Clp1, Dnmt3b, Adar, Tnrc6a, Tnrc6b, Snd1, Dnmt1, Hat1, Eif2c4, Eif2c3, Tdrd9, Dicer1, Smarca4, Smarca5]
Up in E16.5	metal ion binding - GO:0046872	1469	1.27e-07	0.001	21	[Afg3l2, Afg3l1, Tes, Mecr, Eif2ak1, 6330439K17Rik, Runx1t1, Luc7l, Eno3, Dus3l, Ccbe1, Mycbp2, A430033K04Rik, Stxbp4, Zfp830, Agap1, Agap2, Mex3a, Srek1ip1, Galt, Mex3b, Trim17, Rev1, Trim16, Vps18, Itsn1, Chfr, Zfp825, Ranbp2, Prkcsh, Uhrf1, Zfp780b, Ehmt2, Uhrf2, Zfp821, Zfp820, Etfdh, Zdhhc8, Arap3, Ehmt1, Gata3, Zfp827, Topors, Mex3c, Zdhhc1, Hdhd2, Tph2, Dmpk, 2610021K21Rik, 1110034B05Rik, …
Up in E16.5	regulation of cell cycle process - GO:0010564	164	2.11e-07	0.0011	2.4	[Tmem67, Cep192, Smc5, Clock, Smc3, Rrp8, Ube2c, Timeless, Zw10, Trrap, Myc, Ints3, Sbds, Rcc1, Sox9, Nbn, Cdc23, Cdc20, Med1, Mad2l2, Ccnf, Hus1, Prkcq, Mad2l1, Rprd1b, Tipin, Chfr, Ranbp1, Msh2, Uhrf2, Nusap1, Axin2, Obfc2a, Cdc25b, Insr, Chek1, Cspp1, Chek2, Psmg2, Anapc4, Cep76, 6720463M24Rik, Tpr, Zwint, Ect2, Foxm1, Cdc14b, Plk5, Chordc1, Cdt1, Mlxipl, Plk4, Plk1, Plk2, Ccnd1, Trp53, Nek6, …
Up in E16.5	phosphotransferase activity, alcohol group as acceptor - GO:0016773	347	3.51e-07	0.0015	5	[Ednra, Erbb3, Eif2ak1, Pikfyve, Eif2ak4, Pask, D8Ertd82e, Trib2, Trib1, Tbk1, Prkaa1, Akt3, Cdk20, Idnk, Sox9, Cdc42bpg, Phka1, Pnkp, Araf, Clp1, Prkcq, Camk1g, Bcr, Ulk1, Ulk3, Epha10, Sik2, Kalrn, Pip4k2b, Baz1b, Dmpk, Insr, Chek1, Chek2, Nlk, Prkdc, Rps6kb1, Rps6kb2, N4bp2, Prkcz, Plk5, Plk3, Yes1, Plk4, Trio, Plk1, Adck1, Adck2, Plk2, Adck5, Nprl2, Bmpr1b, Pik3c2a, Cdc7, Adck4, Stk38l, Ptk2,…
Up in E16.5	hydrolase activity, acting on acid anhydrides - GO:0016817	345	7.66e-07	0.0025	5	[Nkiras1, Afg3l2, Afg3l1, Dnahc2, Dqx1, Dnahc5, Skiv2l2, Ddx18, Ddx17, Dctn1, Entpd6, Abcb7, Ddx11, Entpd3, Agap1, Dhx58, Dhx57, Agap2, Ddx10, Agap3, Entpd7, Abcb8, Clpb, Ddx39b, Rhebl1, Abcc5, Ppa1, Recql, Abcc9, Guf1, Dna2, Gspt2, Abcc10, Rab22a, Dhx40, Gspt1, Arfrp1, Rad51c, Pif1, Dhx8, Dhx9, Lonp2, Lonp1, Setx, Peo1, Myo18a, Dhx38, Dhx37, Dhx36, Chtf18, Dhx34, Myo5a, Dhx33, Dhx30, Zranb3, Slc…
Up in E16.5	condensed chromosome, centromeric region - GO:0000779	27	1.02e-06	0.0031	0.39	[Sgol1, Cenpa, Suv420h2, Sgol2, Suv420h1, Ska3, Birc5, Ska2, Nsl1, Spc25, Ska1, Dsn1, Bub1, Ss18l1, Ccnb1, Plk1, Cenpc1, Ccdc99, Rec8, Crebbp, Mis12, Bub1b, Cenph, Cenpf, Cenpe, Aurkb, Ndc80]
Up in E16.5	negative regulation of DNA metabolic process - GO:0051053	41	1.02e-06	0.0031	0.6	[Rnf169, Terf2, Blm, Terf1, Ttf1, Smc3, Tspyl2, Tinf2, Acvrl1, Hmgb1, Nf2, Mre11a, Pot1b, Inppl1, Pot1a, Twist1, Mapk15, Acd, Trp53, Ercc1, Ercc4, Gmnn, Hus1, Rad17, Mlh1, Lig3, Rad18, Pml, Msh6, Tipin, 4930547N16Rik, Brca2, Msh2, Bcl6, Fbxw7, Msh3, Hmga2, Gtpbp4, Pds5a, Smc1a, Atr]
Up in E16.5	macromolecule modification - GO:0043412	882	1.2e-06	0.0034	13	[Eif2ak1, Wdr92, Erbb3, Eif2ak4, Clock, Pask, Paxip1, Cdk20, Wdyhv1, Wdr85, Phka1, Wdr82, Trim17, Trim16, Hus1, Pusl1, Chfr, Ranbp2, Prkcsh, Uhrf1, Ehmt2, Nsun2, Uhrf2, Epha10, Josd2, Ehmt1, Topors, Zdhhc1, Dmpk, 1110034B05Rik, Dnmt3a, Mettl3, Mettl1, Gar1, Plk5, Sap130, Plk3, Plk4, Trio, Plk1, Plk2, Nprl2, Bmpr1b, Dnmt3b, Cdc7, Stk38l, Cdk18, Cdk16, Pomt1, Cdk15, Hace1, Cdk14, Bcl11a, Cdk13, Cdk…
Up in E16.5	replication fork - GO:0005657	29	1.21e-06	0.0034	0.42	[Blm, Mms22l, Pola2, Chek1, Pola1, H2afx, Hdac2, Smarcad1, Nbn, Rfc5, Pold1, Rfc3, Rfc4, Pcna, Rfc1, Trp53, Rfc2, Dmap1, Rpa1, Rpa2, Rad18, Prim2, Dnmt1, Rpa3, Prim1, Trp53bp1, Top1, C77370, E2f6]
Up in E16.5	histone lysine methylation - GO:0034968	35	1.31e-06	0.0034	0.51	[Suv39h1, Suv420h2, Suv39h2, Wdr92, Rtf1, Suv420h1, Paxip1, Setd2, Setd7, Setd1a, Nsd1, Setd8, Ash2l, Wdr5, Cxxc1, Wbp7, Men1, Mll1, Mll2, Mll3, Baz2a, Wdr82, Whsc1, Mll5, Whsc1l1, Prdm9, Ehmt2, Dot1l, Prdm5, Ash1l, Ctr9, Ehmt1, Setmar, Ezh2, Ezh1]
Up in E16.5	reciprocal meiotic recombination - GO:0007131	18	1.45e-06	0.0039	0.26	[Rad51, Rad51c, Apitd1, Ercc4, Stra13, Trip13, Topbp1, Mlh1, Mlh3, Msh6, Msh3, Fancm, Top2b, Top2a, Msh5, Dmc1, Pms2, Pms1]
Up in E16.5	regulation of microtubule cytoskeleton organization - GO:0070507	56	1.9e-06	0.0055	0.81	[Psrc1, Hsph1, Terf1, Mapk8, Tmem67, Clasp1, Cdk5rap2, Clasp2, Cep192, Xpo1, Sbds, Nek2, Mapt, Hdac6, Clip3, Ccnb1, Clip1, Dst, Ccnf, Map6d1, Cdk5r1, Fkbp4, Mid1, Ranbp1, Mtap6, Dixdc1, Ckap2, Camsap3, Snca, Senp6, Chek1, Arhgef2, Stmn1, Cep250, Ska3, Inpp5j, Ska2, Ska1, Cep76, 6720463M24Rik, Ect2, Chordc1, Npm1, Plk4, Plk2, Racgap1, Tpx2, Mtap1b, Spag5, Apc, Fes, Cenpj, Rock2, Efna5, Cenpe, Spic…
Up in E16.5	spindle pole - GO:0000922	41	5.89e-06	0.0194	0.6	[Nedd1, Sgol1, Tubgcp5, Tubgcp4, Fbf1, Cspp1, Tubgcp3, Ccdc21, Cdk5rap2, 4930534B04Rik, Birc6, Smc3, Aspm, Tbccd1, Dctn1, Ddx11, Zw10, Numa1, Wdr62, Sbds, Nek2, Tubg1, BC088983, Ccnb1, Npm1, Plk1, Nde1, Katna1, Ccdc99, Kntc1, Cdc6, Dlgap5, Mad2l1, Ccdc123, Ccdc45, Rock2, Topors, Ckap5, Cenpf, Aurka, Cdc25b]
Up in E16.5	centrosome organization - GO:0051297	35	9.67e-06	0.0344	0.51	[Sgol1, Haus7, Crocc, Cntrob, Haus8, Cdk5rap2, Cep250, Cep192, Pcm1, Ppp1r12a, Arhgef10, 6330503K22Rik, Sass6, Kif11, Nek2, Bbs4, Plk4, Npm1, Plk1, Nde1, Cep68, Cep135, Brca2, Chd3, Brca1, Cep152, Haus3, Cenpj, Haus4, Haus5, Rock2, Haus6, Ckap5, Haus1, Brsk1]
Up in E16.5	regulation of GTPase activity - GO:0043087	158	1.19e-05	0.0453	2.3	[Tiam2, Srgap1, Adap2, Srgap2, Srgap3, Rictor, Plxnb1, Rgs4, Rgs2, Rgs3, Agap1, Agap2, Rangap1, Arfgap2, Arfgap1, Rgs8, Rasip1, Agrn, Rgs9, Rgs6, Rgs7, Nckap1l, Tsc2, Rab3gap2, Tsc1, Rab3gap1, Amot, Ptprn2, Bcr, Rap1gap2, Arhgap4, Ranbp1, Bin1, Rasgrp3, Hmha1, Arap3, Axin2, Rin3, Rin1, Bves, Rin2, Arhgef7, Arhgef5, Rasa2, Rasa1, Gipc1, Rasa4, Arhgef1, Gnao1, Rasa3, Agfg1, Abr, Dynlt1b, Tbck, Elmo…
Up in P0	extracellular region - GO:0005576	505	1.35e-81	0.0001	15	[Vit, Rnh1, Il17re, Chsy1, Ism1, Gpld1, Wfdc12, Itgbl1, Entpd2, Cxadr, Tnfrsf11b, Col10a1, Hhla1, Prdx4, Crhbp, Lgals9, Col9a2, Siglec1, Col9a3, Col9a1, Tfpi, Prom2, Lgals3, Dkk3, Rbp4, Pm20d1, S100a13, Hspg2, St14, Cfh, Tslp, Dhh, Mfi2, Pdgfd, C2, C3, Bcan, Gstm1, Fuca2, Pdgfa, Sfn, Ace, Igsf21, Col8a1, Col8a2, Bpifc, Gldn, Liph, Islr, Lepre1, Tcn2, Ppt1, Eln, Il1rap, Adm, Srpx2, Cp, Tnfrsf1a, M…
Up in P0	extracellular space - GO:0005615	238	5.49e-45	0.0001	7.2	[Sostdc1, Twsg1, Gpld1, Ptgds, Cxadr, Tnfrsf11b, Col1a2, Prdx4, Crhbp, Col1a1, Pappa, Dag1, Tfpi, Dkk3, C4b, Rbp4, Icam1, S100a13, Apoa4, Hspg2, Thbs1, B2m, Arsa, St14, Tslp, Cfh, Pdgfd, Itm2b, Lefty1, C3, Bcan, Pdgfa, Msr1, Ace, Igf2, Igf1, Gldn, Liph, Sparc, Vnn1, Tcn2, Apoe, Arsg, Cd14, Apod, Ppt1, A2m, Ctsb, Ctsd, Ctsh, Ctsk, Adm, Cp, Ramp1, Tnfrsf1a, Metrn, Wnt9a, Ctsz, Ltbp2, Ltbp4, Fbln5, …
Up in P0	endoplasmic reticulum - GO:0005783	370	2.36e-30	0.0001	11	[Rnf103, Fkbp1b, Sgpl1, Ptdss1, Fkbp1a, Amfr, Tmem66, Hmox1, Msrb3, Ptgds, Cyp26b1, Herpud1, Cyp1b1, Irgm1, Abcb9, Sil1, 1110002B05Rik, 2900064A13Rik, Sep15, Ppap2b, Pgrmc1, Alg5, Ei24, Cldn8, Alg1, Eif5a2, Lrpap1, Erlin2, Cnbp, Mboat1, Mboat2, Tmem117, Gabarap, Pip4k2c, Tmem111, Cds1, Ncstn, Hsd17b7, Cldn14, Fxyd3, Rpn2, Rdh10, Rnf128, Hpn, Rdh14, Thy1, Kdelr2, Kdelr3, Tmem30a, 1110032A04Rik, Nd…
Up in P0	proteinaceous extracellular matrix - GO:0005578	141	2.09e-26	0.0001	4.3	[Vit, Col14a1, Npnt, Gpld1, Ctgf, Scara3, Tecta, Entpd2, Tnfrsf11b, Wnt5a, Wnt5b, Col10a1, Tgm2, Col1a2, Efemp2, Efemp1, Col1a1, Col5a3, Dag1, Omd, Adamts2, Col9a2, Col9a3, Col9a1, Lgals3, Tectb, Lox, Lama2, Hspg2, Thbs2, Chad, Dpt, Nid2, Nid1, Spon2, Wnt6, Bcan, Emid1, Crtap, Vtn, Tgfb1, Colec11, Tgfb2, Colec12, Mamdc2, Hpse, Loxl1, Lgals3bp, Msr1, Cpa6, Col4a3, Col4a4, Col4a2, Col8a1, Col4a5, T…
Up in P0	plasma membrane - GO:0005886	800	1.88e-25	0.0001	24	[Il17rc, Il17rd, Il17ra, Erbb4, Eno2, Itgbl1, Trp53i13, Cxadr, Sdpr, Abcb4, Abcb9, Cldn5, Cldn3, Cldn4, Cldn9, Kcna5, Cldn7, Cldn8, Kcna1, Abcc4, Abcc2, Axin1, Cfh, Fxyd6, Slco2a1, Chic2, Gjc3, Bcam, Gstm2, Gjc2, Dynlt3, Cadm2, Sspn, Bcl10, Pik3ap1, Cldn1, Cldn2, Fzd1, Ace, Fzd2, Fzd5, Fzd4, Fzd7, Fzd6, Fzd9, Bmpr1a, F11r, Fgfr4, Fgfr1, Gldn, Ehd1, Gjb2, Ehd3, Gjb1, Lepre1, Ehd4, Adi1, Gjb6, Ephx…
Up in P0	vacuole - GO:0005773	141	1.49e-24	0.0001	4.3	[Cd74, Slc48a1, H2-Eb1, 4930471M23Rik, Atp6v0a4, Tm9sf1, Plbd2, H2-Aa, Naaa, Irgm1, Abcb9, Ifi30, Crhbp, Rraga, Tmem192, Rragc, H2-DMa, Stx7, Prcp, Scarb2, Ldlr, Gabarap, Rilp, Arsa, Ncstn, Atp6ap1, Rpn2, Itm2c, Mt1, Gns, Cd164, Psapl1, Uvrag, Fuca1, Neu1, Lgmn, Hpse, 2400001E08Rik, Bcl10, Slc15a3, Lmbrd1, Got1, Gabarapl1, Lamp1, Lamp2, Ggh, Arl8b, 0610031J06Rik, Abca5, Mtmr2, Pcsk9, Arsg, Tpp1, …
Up in P0	biological adhesion - GO:0022610	205	6.31e-17	0.0001	6.2	[App, Pcdhb8, Pcdhb7, Pcdhb9, Pcdhb4, Gpld1, Itgbl1, Cxadr, Cyp1b1, Cldn5, Cldn3, Ppap2b, Lgals9, Dag1, Omd, Siglec1, Arhgap6, Hepacam, Icam1, Apoa4, Thbs2, Pcdhb16, Pcdhb17, Pcdhb18, Sdc3, Cldn11, Ninj1, Thy1, Spon2, Cadm4, Bcan, Bcam, Jub, Cadm2, Pcdhb12, Pcdhb13, Pcdhb14, Pcdhb15, Cldn1, Cldn2, Pcdhb10, Pcdhb11, Jup, Bloc1s4, Fzd4, Fzd7, Col8a1, Col8a2, F11r, B4galt1, Vnn1, Ptk7, Fat2, Pcdhb22…
Up in P0	plasma membrane part - GO:0044459	363	1.27e-13	0.0001	11	[H2-Eb1, Musk, Erbb4, Amfr, Gde1, Clptm1, Hmox1, Atp6v0a4, Aqp4, H2-Aa, Aqp1, Itgbl1, Scn1b, Tmem45a, Cxadr, Tm2d1, Prkaa2, Abcb4, Kcnq1, Slc4a4, Clcn3, Tns1, Pard6b, Cldn5, Cldn23, Cldn3, Cldn4, Cldn9, Slc6a14, Smpx, Kcna5, Ppap2a, Cldn7, H2-DMa, Dag1, Cldn8, Krt8, Kcna1, Slc6a13, Actr3, Abcc4, Abcc2, Icam1, Stom, Axin1, Slc22a8, Pard6g, Fgfrl1, Aif1l, Thbs1, Ezr, B2m, H2-D1, Arsa, Ncstn, St14, …
Up in P0	Golgi apparatus - GO:0005794	300	5.5e-13	0.0001	9.1	[App, Il17rd, Chst11, Unc50, Tgoln1, Glce, Chsy1, Mgat2, Chsy3, Mgat1, Uxs1, Chst14, Atp6v0a1, Rabac1, Ptgds, Mall, Sdpr, Abcb4, Irgm1, Irgm2, Clcn3, Scamp2, Scamp1, Optn, Wls, Ndst1, Prrc1, Rraga, Kcna5, Krt7, Tmem167b, Actr3, Tmem115, Gabarap, Zdhhc3, Sncb, Ncstn, Rnf128, Itm2c, Mppe1, Itm2b, Man1c1, Ndfip2, B4galt5, Ndfip1, Chic2, Clint1, Fut11, Fasn, Myo6, Agtr1a, Dym, Rab33b, Larp6, Lyn, Ace…
Up in P0	response to wounding - GO:0009611	128	2.04e-12	0.0001	3.9	[Adra2a, H2-Eb1, Serping1, Erbb4, Rtn4rl2, Hmox1, Aqp1, Entpd2, Fgf7, Wnt5a, Abhd2, Plaa, Adrb2, Efemp2, Ndst1, Crhbp, Col1a1, Il20rb, Tfpi, Rela, C4b, Camk1d, Lox, Fcer1g, Serpine2, Csf1, Thbs1, Tbxa2r, Cela1, Ninj1, C3, Calca, Tgfb1, Hif1a, Cd163, Tgfb2, Jub, Pdgfa, Agtr1a, Hpse, Lyn, Bloc1s4, Tril, Fzd7, Tollip, Fzd6, Igf1, B4galt1, Vnn1, Tpsb2, Cyba, Il4ra, Ptk7, Ephx2, Bcl2, Apoe, Cd14, Alox…
Up in P0	chemical homeostasis - GO:0048878	194	3.18e-12	0.0001	5.9	[App, Fkbp1b, Fkbp1a, Erbb4, Hmox1, Atp6v0a4, Aqp4, Aqp1, Scn1b, Herpud1, Prkaa2, Fth1, Akt2, Kcnq1, Slc4a4, Cldn5, Kcna5, Dag1, Rbp4, Abcc2, Icam1, Rxfp3, Qk, Apoa4, Ifit1, Tbxa2r, Cldn11, Mfi2, Fxyd1, Ndfip1, Gjc3, Hif1a, Agtr1a, Id4, Nus1, Fis1, Oxtr, Egr2, Nmb, Xcr1, Fzd2, Accn1, Slc34a2, Igf1, Fgfr4, Ehd1, Ehd3, Tmprss3, Ugt8a, Ephx2, Apoe, Ppt1, Arf1, Tesc, Ctsh, Adm, Ptger3, Foxo3, Jak2, S…
Up in P0	transmembrane transporter activity - GO:0022857	227	4.63e-12	0.0001	6.9	[Slc44a1, Atp6v0a4, Aqp4, Atp6v1c2, Atp6v0a1, Aqp1, Scn1b, Cox7a2l, Sv2c, Uqcrfs1, Abcb4, Kcnq1, Abcb9, Slc4a4, Clcn3, Slc10a3, Slc6a14, Kcna5, Vdac2, Kcna1, Slc6a13, Abcc4, Rbp4, Abcc2, Slc22a8, Fxyd3, Nipal2, Slc22a4, Fxyd1, Slc22a3, Nipal1, Hpn, Fxyd7, Fxyd5, Fxyd6, Slco2a1, Gjc3, Gjc2, Slc19a2, COX2, COX1, Slc5a1, Slc5a5, Accn1, Slc34a2, Kcne1l, Cox8a, Gpm6a, Gjb1, Pllp, Slc25a29, Slc16a2, Sl…
Up in P0	negative regulation of peptidase activity - GO:0010466	63	4.67e-12	0.0001	1.9	[App, Serping1, Cryab, Aqp1, Wfdc12, Herpud1, Slpi, Serpinb9, Akt2, Wnt9a, Serpinb1a, Serpinf1, Cdkn2d, Col28a1, Gpx1, Prdx5, Bcl2l1, Xiap, Tfpi, Umodl1, C4b, Rps6ka1, Serpine2, Wfdc1, Thbs1, Gas6, Wfdc2, Hspa1b, Dpep1, Mt3, R3hdml, C3, Vtn, Gpc3, Pi15, Furin, Sfn, Spint2, Cstb, Cd44, Serpina3n, Spint1, Dhcr24, Pcsk1n, BC048546, Timp3, Igf1, Timp2, Klf4, Cst3, Agt, Itih5, Spink5, Itih2, Spock1, S…
Up in P0	response to chemical stimulus - GO:0042221	432	5.58e-12	0.0001	13	[Il17rc, Fkbp1b, Il17ra, Fkbp1a, Hmox1, H2-Aa, Gpld1, Cxadr, Abcb4, Akt2, Igtp, Ndst1, Crhbp, Prdx5, Txnip, Endog, Abcc4, Rbp4, Abcc2, S100a16, Axin1, Jund, Glud1, Pdgfd, Hpn, Sqle, Gstm4, Hif1a, Gstm2, Adh1, Gjc2, Cited4, Cited1, Jub, Myo6, Cited2, Pdgfa, Lgmn, Bcl10, Higd1a, Lyn, Fzd1, Ace, Sult1a1, Jup, Fzd5, Fgfr4, Nfkbia, Fgfr1, Stat5a, Ehd4, Ephx1, Ephx2, Junb, Pam, Cubn, Tesc, Il1rap, Adm,…
Up in P0	MHC protein complex - GO:0042611	17	1.53e-11	0.0001	0.51	[H2-T23, Cd74, H2-Eb1, Fcgrt, Hfe, H2-DMa, H2-M3, H2-K1, H2-Q4, H2-Q2, Mr1, H2-Aa, H2-DMb2, H2-DMb1, B2m, H2-D1, H2-Ab1]
Up in P0	cytosolic ribosome - GO:0022626	46	2.89e-11	0.0001	1.4	[Rps14, Rps15, Rps16, Rps17, Rps15a, Rpl18a, Rpl13, Rpl36, Rpl37, Rps27a, Rpl38, Rpl39, Rpl8, Rps10, Rps11, Rpl9, Rpl18, Rpl19, Rps12, Rps13, Rpl7, Rpl30, Rpl32, Rpl36a, Rps2, Rps3a, Rps4x, Rps27, Rps28, Rps7, Rps29, Rps8, Rpl37a, Rps5, Rpl27a, Rplp2, Rpl26, Rpl27, Rps20, Rps21, Rplp0, Rpl23, Rplp1, Rpl35a, Apod, Fau]
Up in P0	polysaccharide binding - GO:0030247	65	3.18e-11	0.0001	2	[Vit, App, Nell1, Nrp2, Ecm2, Chi3l1, Fgf12, Tinagl1, Ctgf, Itgam, Fgf7, Ltbp2, Col5a3, Bgn, Rspo3, Gm106, Dcn, Fgfbp3, Pglyrp1, Lrpap1, Aplp2, Pcolce, Serpine2, Thbs1, Fgfrl1, Fstl1, Thbs2, Cyr61, Tlr2, Cfh, Gpnmb, Enpp1, Habp4, Enpp2, Ptn, Gns, Bcan, Vtn, Mcpt4, Pcolce2, Ccl7, Mamdc2, Ccl2, Pla2g5, Prelp, Cd44, Pf4, Smoc2, A930038C07Rik, Tgfbr3, Mstn, Fgfr4, Fgfr1, Liph, Tnfaip6, Lyve1, Tpsb2, …
Up in P0	monovalent inorganic cation transmembrane transporter activity - GO:0015077	94	3.27e-11	0.0001	2.8	[Atp5g3, Cr1l, Atp6v0a4, Atp6v0e2, Aqp1, Atp6v1c2, Atp6v0a1, Kcnh2, Scn1b, Cox7a2l, Cox6a1, Uqcrfs1, Kcnip3, Cox4i1, Cox4i2, Kcnq1, Atp6v0e, Atp6v0c, Slc4a4, Slc8a2, Slc6a6, Slc10a3, Slc8a3, Slc6a8, Slc6a14, Kcna5, Kcna10, Kcna1, Slc6a13, Kcne4, Kcne2, Kcne1, Tmem38b, Kcnn4, Kcnn2, Kcnn1, Cox6c, Slc47a1, Chchd7, Atp12a, Atp6ap1, Atp1a2, Atp1a1, ATP8, Atp5d, Atp5e, ATP6, Hpn, Scnn1a, Scn7a, Atp5a1…
Up in P0	collagen - GO:0005581	41	4.35e-11	0.0001	1.2	[C1qb, C1qa, Col11a1, Col11a2, Col14a1, Scara3, Emid1, Colec11, Colec12, Col10a1, C1ql1, C1qtnf6, Col2a1, Col1a2, Msr1, Col3a1, Col28a1, C1qtnf7, Col1a1, C1qtnf2, Col6a1, Col4a3, Lum, Col6a2, Col5a3, Col4a4, Col4a2, Col9a2, Col9a3, Emilin2, Col8a1, Col4a5, Col9a1, Col8a2, Gldn, Dcn, Fcna, Lox, Pcolce, Plod1, C1qc]
Up in P0	enzyme inhibitor activity - GO:0004857	78	4.43e-11	0.0001	2.4	[App, Socs1, Ppp1r35, Rnh1, Serping1, Dnajc3, Tesc, Trib3, Wfdc12, Ppp1r1b, Ppp1r1a, Slpi, Serpinb9, Calu, Serpinb1a, Serpinf1, Cdkn2d, Col28a1, Gpx1, Prdx5, Txnip, Bcl2l1, Xiap, Tfpi, Umodl1, Gchfr, C4b, Rps6ka1, Scg5, Serpine2, Wfdc1, Elfn1, Gas6, Anxa1, Spred1, Wfdc2, Elfn2, C80913, Ppp1r2, Dpep1, Oaz1, Mt3, Oaz2, R3hdml, Ppp1r14a, C3, Hspb1, Gpc3, Pi15, Furin, Pkig, Spint2, Cstb, Camk2n1, Ser…
Up in P0	carbohydrate binding - GO:0030246	101	5.8e-11	0.0001	3.1	[Vit, App, Nell1, Mgat2, Tinagl1, Ctgf, Fgf7, Bsg, 2900064A13Rik, Lgals9, Col5a3, Gm106, Nomo1, Lrpap1, Serpine2, Thbs1, Fgfrl1, Thbs2, Cfh, Gns, Bcan, Vtn, Mcpt4, Colec11, Colec12, Fuca1, Mamdc2, A930038C07Rik, Fgfr4, Fgfr1, Cntn1, Liph, Tpsb2, Apoe, Pcsk6, Ecm2, Nrp2, Gbe1, Chi3l1, Cd302, Fgf12, 1110067D22Rik, Itgam, Manba, Gyg, Clec4n, Clec4a2, Ltbp2, Man2b2, Gaa, Bgn, Man2b1, Rspo3, Fgfbp3, D…
Up in P0	negative regulation of multicellular organismal process - GO:0051241	94	1.05e-10	0.0001	2.8	[Bche, Srgn, Fkbp1b, H2-Eb1, Socs2, Serping1, Chsy1, Hmox1, Adm, Cxadr, Tnfrsf1a, Tnfrsf11b, Ltbp3, Acp5, Nfkbil1, Nos1, Rac1, Lbp, Gp1ba, Adrb2, Jak2, Mgll, Twist2, Cd83, Mmp2, Nog, Agtr2, Il20rb, Pglyrp1, Rbp4, Lrpap1, Frzb, Tlr9, Gnai1, Serpine2, Tspan8, Thbs1, Gas6, Pik3r1, Tlr4, Ptgs2, Tlr2, Il33, Prnp, Cd59a, Atp1a2, Atp1a1, Hs3st5, Gba, Hspa1b, Enpp1, H47, Gpr149, Aspn, Calca, Ndfip1, Tgfb…
Up in P0	apical part of cell - GO:0045177	97	1.22e-10	0.0001	2.9	[App, Slc9a3r1, Slc9a3r2, Hfe, Atp6v0a4, Kncn, Epb4.1l4b, Aqp1, Cdh1, Prkaa2, Abcb4, Adrb2, Clcn3, Pard6b, Cldn4, Epcam, Cd81, Kcna1, Egfr, Abcc2, Btd, Ezr, Atp12a, Slc22a4, Dpep1, Thy1, Dpp4, Myo6, Lgmn, Slc5a1, Fzd1, Oxtr, Fzd2, Cav1, Fzd7, Slc34a2, Fzd6, Plat, Bst2, Vcam1, Cyba, Ccdc23, Gjb6, Insc, Akr1a1, Cubn, Clcnka, Slc46a1, Ctsb, Acy3, Upk1b, Trf, Ctsl, Stxbp3a, Rab27b, Mgst1, Vamp7, Slc1…
Up in P0	regulation of biological quality - GO:0065008	443	1.25e-10	0.0001	13	[Lars2, Myl12a, Fkbp1b, Erbb4, Fkbp1a, Hmox1, Entpd2, Cxadr, Akt2, Ier3, Cldn5, Acta2, Crhbp, Prdx5, Kcna5, Col9a1, Tfpi, Myl4, Rbp4, Abcc2, Rxfp3, Axin1, S100a13, Ncstn, Rdh12, Mfi2, Cldn11, Fxyd1, Rdh10, Hpn, Kdelr2, Kdelr3, C3, Gjc3, Hif1a, Adh1, Myo6, Cited2, Actr3b, Lyn, Nfkbib, Ace, Fzd2, Sult1a1, Jup, Bloc1s4, Fzd4, Fzd6, Fgfr4, Terf2ip, Nfkbia, Ehd1, Ehd3, Stat5a, Kdelr1, Ephx2, Nox3, Ppt…
Up in P0	antigen processing and presentation of peptide antigen - GO:0048002	24	2.22e-10	0.0001	0.73	[H2-T23, Cd74, H2-Eb1, Fcgr3, Traf6, Hfe, H2-DMa, H2-M3, H2-K1, Tap2, H2-Q4, Tap1, H2-Q2, Mr1, H2-Aa, Fcgr2b, H2-DMb2, Fcer1g, H2-DMb1, Tapbp, Ifi30, B2m, H2-D1, H2-Ab1]
Up in P0	endopeptidase regulator activity - GO:0061135	44	3.11e-10	0.0001	1.3	[App, Serping1, Dpep1, Mt3, Wfdc12, C3, Slpi, Serpinb9, Furin, Serpinf1, Serpinb1a, Spint2, Cstb, Serpina3n, Spint1, Col28a1, Gpx1, Prdx5, Pcsk1n, Bcl2l1, Xiap, Timp3, BC048546, Timp2, Tfpi, Agt, Cst3, Adrm1, Itih5, C4b, Spink5, Itih2, Rps6ka1, Spock1, Pebp1, Wfikkn2, Serpine2, Wfdc1, Wfikkn1, Crim1, Gas6, A2m, Wfdc2, Serpinb6a]
Up in P0	oxidoreductase activity - GO:0016491	187	4.7e-10	0.0001	5.7	[Aldh1a2, Aldh1a1, Creg1, 1110031I02Rik, Aldh1a7, Gpd1l, Hmox1, Sdhd, Cr1l, Sdhc, Msrb3, Cox7a2l, Cyp26b1, Egln1, Hsd17b11, Cox6a1, Egln3, Uqcrfs1, Srd5a3, Hsd3b2, Fth1, Cyp1b1, Suclg2, Dhrs7, Ifi30, Pdia5, Cybrd1, Alkbh5, Prdx4, Sep15, Prdx5, Dio2, Ehhadh, Txndc5, Glrx, Adhfe1, Cyp2d22, Gulo, Pdpr, Akr1c14, Lox, Tmx1, Akr1c13, Fdx1, ND1, Gstt1, ND3, ND2, ND5, Sumf1, ND4, ND6, Chchd7, Hsd17b7, AT…
Up in P0	establishment of localization - GO:0051234	649	8.33e-10	0.0001	20	[Myl12a, Fkbp1b, Unc50, Erbb4, Fkbp1a, Dynlrb2, Stxbp6, Cyb561d2, Fam125a, Cxadr, Sv2c, Scp2, Abcb4, Akt2, Abcb9, Clcn3, Rab11b, Optn, Atg3, 1190003J15Rik, Crhbp, Kcna5, Txnip, H2-DMa, Siglec1, Kcna1, Adhfe1, Abcc4, Eif5a2, Fam125b, Rbp4, Abcc2, Fdx1, Axin1, Gabarap, S100a13, Zdhhc3, Fxyd3, Nipal2, Mfi2, Fxyd1, Nipal1, Hpn, Fxyd7, Mppe1, Fxyd5, Fxyd6, Slco2a1, Kdelr2, Kdelr3, Chic2, Gjc3, Hif1a, …
Up in P0	receptor activity - GO:0004872	202	1.07e-09	0.0001	6.1	[Il17rc, Gpr160, Musk, Erbb4, Amfr, Itgbl1, Paqr7, Cxadr, Tm2d1, Fzd10, Gpr176, Unc13c, Lrpap1, Rxfp3, Fgfrl1, Tbxa2r, Sdc4, Hpn, Ptgfr, Bcam, Agtr1a, Fzd1, Msr1, Oxtr, Xcr1, Fzd2, Fzd5, Fzd4, Fzd7, Fzd6, Fzd9, Bmpr1a, Fgfr4, Fgfr1, Srcrb4d, Tmprss3, Igsf1, Ptk7, Eda2r, Mrgprb1, Cubn, Nrp2, Ctsh, Il1rap, Gpr126, Ramp1, Rgma, Gpr27, Tnfrsf1a, Csf2rb, Ptger3, Sfrp4, Trpm1, Fcgr3, Prss12, Sfrp5, Ssr…
Up in P0	response to organic substance - GO:0010033	273	1.8e-09	0.0001	8.3	[Il17rc, Fkbp1b, Il17ra, Fkbp1a, Amfr, Trib3, Hmox1, Aqp4, Gpld1, H2-Aa, Aqp1, Herpud1, Prkaa2, Akt2, Igtp, Irgm2, Herpud2, Tmem102, Col1a2, Ndst1, Crhbp, Col1a1, Rraga, Pappa, Krt8, Yod1, Endog, Rbp4, Icam1, Axin1, Fgfrl1, Thbs1, B2m, Ifit1, Ifit3, C80913, Arsa, Tbxa2r, Pdgfd, Hpn, Sqle, Ptgfr, Adh1, Cited4, Cited1, Cited2, Agtr1a, Lyn, Oxtr, Egr2, Ace, Xcr1, Egr3, Sult1a1, Jup, Fzd5, Igf2, Fgfr…
Up in P0	organelle membrane - GO:0031090	324	1.93e-09	0.0001	9.8	[Fkbp1b, H2-Eb1, Ptdss1, Unc50, Fkbp1a, Slc44a1, Amfr, Chsy1, Tmem66, Chsy3, Mgat1, Atp6v0a4, Aqp1, Cox7a2l, 4831426I19Rik, Mall, Herpud1, Uqcrfs1, Pex11b, Abcb4, Bsg, Pdk4, Ghitm, Kcnq1, Abcb9, Clcn3, Scamp2, Scamp1, Necap2, 1110002B05Rik, 2900064A13Rik, Ppap2b, H2-DMa, Vdac2, Parl, Lgals3, Actr3, Abcc4, Fdx1, Erlin2, Gabarap, Tmem111, Cds1, Ncstn, Fxyd3, Rpn2, Glud1, Hpn, Itm2b, 1110032A04Rik, …
Up in P0	aminoglycan metabolic process - GO:0006022	34	2.82e-09	0.0002	1	[Chst11, Ctbs, Impad1, Glce, Chsy1, Habp4, Chi3l1, B3gnt1, Chst13, Chst14, Gns, Tgfb1, Foxc1, Mamdc2, Cd44, Ndst1, Hs2st1, A930038C07Rik, Ccnd3, Hexa, Hexb, Bgn, Chst5, Dcn, Pglyrp1, Ext2, Itih5, Chst7, Cln6, Lyve1, Itih2, Spock2, Hyal3, Xylt2]
Up in P0	sulfur compound metabolic process - GO:0006790	56	3.75e-09	0.0002	1.7	[Chst11, Impad1, Glce, Chsy1, Phgdh, Cytl1, Chst13, Chst14, Ghr, Txnrd3, Mgst3, Hagh, Mgst1, Csgalnact2, Ndst1, Gpx1, Gpx4, Gpx3, Bgn, Chst2, Chst5, Dcn, Chst4, Chst7, Gstt3, Gstt1, Gsta4, Hs3st5, Enpp1, Dpep1, Gns, Gnmt, Gstm1, Ocln, Gstm2, Mamdc2, Gpc1, Hpse, Pemt, Mat2b, Gclm, Hs2st1, A930038C07Rik, Sult1a1, Igf1, Sod2, Sod1, Sgsh, Hs6st1, Ext2, Stat5a, Adi1, Spock2, Arsg, Papss2, Papss1]
Up in P0	extracellular matrix organization - GO:0030198	59	4.01e-09	0.0002	1.8	[Vit, App, Ecm2, Fkbp1a, Eln, Npnt, Ctgf, Vmo1, Foxc1, Tnfrsf11b, Fbln5, Col1a2, Col3a1, Kazald1, Col1a1, Col5a3, Adamts2, Mmp9, Lgals3, Lox, Aplp2, Vwa1, Hspg2, Cyr61, Col11a1, Col11a2, Hpn, Dpt, Nid1, Vtn, Tgfb1, Tgfb2, Lamb2, Wt1, Vhl, Smoc2, Col2a1, Mfap5, Spint1, A930038C07Rik, Col4a3, Col4a4, Smoc1, Tgfbi, B4galt1, Gpm6b, Adamtsl4, Cst3, Mpzl3, Agt, Olfml2b, Ramp2, Lepre1, Ibsp, Spock2, Abi…
Up in P0	vesicle - GO:0031982	218	4.27e-09	0.0002	6.6	[App, Tm9sf1, Plekhf2, Atp6v0a1, Aqp1, Rabac1, Mall, Cxadr, Sv2c, Bsg, Akt2, Irgm1, Kcnq1, Clcn3, Scamp2, Scamp1, Rab11b, Optn, Wls, Necap2, Crhbp, Prdx5, Prom2, Abcc4, Lrpap1, Axin1, Gabarap, Thbs1, Rilp, Arsa, Tbxa2r, Itm2b, Nrsn1, Chic2, Clint1, Neu1, Myo6, Ifngr1, Agtr1a, Sspn, Snx7, Msr1, Anpep, Tyr, Fgfr1, Tprgl, Ehd1, Ehd3, Sparc, Grb2, Ppt1, Pam, Cubn, Syngr1, March3, Rab7, Zfyve21, Ctsh,…
Up in P0	peptide binding - GO:0042277	52	1.06e-08	0.0002	1.6	[Brap, Ctsb, Ctsd, H2-Eb1, H2-K1, Ctsl, Itgav, H2-Aa, Ghr, Cltb, Mgst1, Abcb9, Ppic, Crip1, Ppib, H2-Ab1, Crhbp, Gpx1, Gpx4, Gpx3, Tap2, Tap1, Agtr2, Ptges, Itgb1, Enpep, Itgb3, Pth1r, Pik3r1, Tmem158, Tlr2, Gsta4, H2-M3, Kdelr2, Kdelr3, Dpp4, Mcpt4, Agtr1a, Furin, Cma1, Ace, Oxtr, Dhcr24, Anpep, Adcyap1r1, Nfkbia, Pcsk1, Kdelr1, Fnta, Tpp1, Plod1, Pcsk5]
Up in P0	cellular cation homeostasis - GO:0030003	87	1.79e-08	0.0003	2.6	[App, Fkbp1b, Arf1, Fkbp1a, Tesc, Npy1r, Aqp11, Trf, 1500003O03Rik, Slc40a1, Itgav, Adm, Trdn, Herpud1, Ptger3, Fth1, Atp6v0c, Lpar3, Slc8a2, Jak2, Lpar1, Tgm2, Adra1b, Slc8a3, Kcna5, Tgfa, Agtr2, Stim2, Chrna10, Itgb1, Aplp2, Itgb3, Rxfp3, Pth1r, Rgn, Sgk1, Nr3c2, Il6st, Prnp, Tbxa2r, Atp1a2, Mfi2, Fxyd1, Anxa7, C5ar1, Mt2, Mt1, S100b, Mt3, Camk2d, Calca, Kcnk3, Clstn1, Ndfip1, Tgfb1, Hif1a, P2r…
Up in P0	hydrogen ion transmembrane transporter activity - GO:0015078	38	2.05e-08	0.0003	1.1	[Chchd7, Slc47a1, Atp12a, Atp6ap1, ATP8, Atp5g3, Atp5d, Atp5e, ATP6, Atp5a1, Cr1l, Atp6v0a4, Atp6v0e2, Atp6v1c2, Atp6v0a1, Cox7a2l, Cox6a1, Cox7a1, Uqcrfs1, Cox4i1, COX2, Cox4i2, Atp6v0e, COX1, Atp6v0c, Cox5a, Atp5l, Slc9a2, Slc9a9, Atp6v1a, Slc9a7, Atp6v0d1, Cox8a, Atp6v1g1, Uqcr10, Cox6c, Uqcrh, Atp6v1h]
Up in P0	growth factor binding - GO:0019838	45	2.56e-08	0.0003	1.4	[Il6st, Fgfbp1, Ghr, Igfbp2, Igfbp4, Htra4, Htra3, Gpc1, Pdgfa, Ltbp3, Furin, Ltbp2, Htra1, Rps2, Ltbp4, Col2a1, Sdcbp, Col1a2, Col3a1, Kazald1, Tgfbr3, Col1a1, Col6a1, Sec61b, Igfbp7, Igfbp6, Fgfr4, Igfals, Fgfbp3, Egfr, Fgfr1, Acvr1, Nov, Il6ra, Sort1, Wisp1, S100a13, Crim1, Fgfrl1, Thbs1, Tgfbr1, A2m, Pcsk6, Tgfbr2, Cyr61]
Up in P0	cation transport - GO:0006812	167	2.9e-08	0.0003	5.1	[Fkbp1b, Slc9a3r1, Fkbp1a, Slc44a1, Tmem66, Slc40a1, Cr1l, Atp6v0a4, Atp6v1c2, Atp6v0a1, Aqp1, Kcnh2, Scn1b, Ctgf, Cox7a2l, Chrnb4, Cox6a1, Chrnb1, Uqcrfs1, Fth1, Kcnq1, Slc4a4, Slc8a2, Slc10a3, Slc8a3, Slc6a14, Kcna5, Kcna10, Kcna1, Slc6a13, Chrna10, Slc22a8, Atp13a5, Chchd7, Atp12a, Atp6ap1, Nipal2, Slc41a2, ATP8, Slc41a3, Slc22a4, Mfi2, ATP6, Slc22a3, Nipal1, Hpn, Scn7a, Slc41a1, Mt3, Kcnf1, A…
Up in P0	lipid metabolic process - GO:0006629	205	4.42e-08	0.0006	6.2	[App, Sgpl1, Ptdss1, Gde1, Pafah1b2, Gpld1, Plbd2, Ptgds, Cyp26b1, Prkaa2, Cyp1b1, Ppap2b, Ppap2a, Bpnt1, Ptges, Rbp4, Qk, Mboat1, Mboat2, Apoa4, Pip4k2c, Cds1, Hsd17b7, Rdh12, Slc22a4, Rdh10, Mppe1, Sqle, Adh1, Jub, Fasn, Pemt, Acer2, Dhcr24, Sult1a1, Acer3, Liph, Stat5a, Mtmr3, Mtmr2, Ugt8a, Retsat, Agmo, Ephx2, Apoe, Apod, Ppt1, Pam, Cubn, Alox8, Alox5, Adm, Insig1, Asah1, Insig2, Tnfrsf1a, Sg…
Up in P0	negative regulation of molecular function - GO:0044092	177	1.66e-07	0.0011	5.4	[Socs1, App, Fkbp1b, Slc9a3r1, Rnh1, Serping1, Gfi1, Fkbp1a, Ppp4r4, Tmem66, Trib3, Hmox1, Bhlhe40, Aqp1, Wfdc12, Egln1, Herpud1, Slpi, Akt2, Pim1, Serpinb1a, Serpinf1, Adrb2, Fzd10, Twist2, Cdkn2d, Crhbp, Prdx5, Txnip, Cblc, Xiap, Tfpi, Zfpm1, C4b, Cyp2d22, Lrpap1, Scg5, Serpine2, Thbs1, Anxa1, Ifit1, C80913, Ppp1r2, Prnp, Dpep1, Thy1, Gbas, Oaz1, Mt3, Inpp5k, Oaz2, Ndfip2, C3, Ppp1r14a, Vtn, Nd…
Up in P0	regulation of hormone levels - GO:0010817	51	2.46e-07	0.0013	1.5	[Fkbp1b, Aldh1a2, Aldh1a1, Sgpl1, Hfe, Aldh1a7, Ece1, Adm, Aqp1, Cyp26b1, Hsd17b11, Stxbp3a, Cyp1b1, Slc16a2, Ltbp4, Cplx1, Cpa3, Crhbp, Gcnt4, Dio2, Rbp4, Scarb1, Abcc2, Slco1a5, Scg5, Anxa1, Atp6ap2, Nr3c1, Rdh12, Rdh10, Mcpt4, Ttr, Adh1, Furin, Hsd11b1, Lyn, Pgcp, Ace, Pcsk1n, Sult1a1, Fzd4, Agt, Corin, Pcsk1, Ugt1a7c, Ildr2, Retsat, Ly6e, Cpe, Pcsk5, Pcsk6]
Up in P0	calcium ion binding - GO:0005509	135	7.86e-07	0.0026	4.1	[Nell1, Padi2, Npnt, Padi1, Cdh1, Pls3, Pls1, Tgm2, Efemp2, Efemp1, Dag1, Cblc, Tpd52, Myl1, Cib1, S100a16, Cib2, Ldlr, S100a13, Anxa1, Aif1l, Thbs2, Sncb, S100a11, Myl9, Dsc2, Arsa, Dhh, S100a1, Pla2g2c, Man1c1, Svep1, Nid2, Nid1, Capsl, S100a6, S100a4, Pcdhb14, S100a9, S100a8, Man1a, Scube2, Syt2, Syt1, Capn1, Ehd1, Stat5a, Ehd3, Sparc, Ehd4, Fat2, Psph, Pam, Efcab10, Cubn, Fbn1, Tesc, Casq1, 1…
Up in P0	regulation of response to external stimulus - GO:0032101	92	8.56e-07	0.0027	2.8	[Il17rc, Cd74, Il17ra, H2-Eb1, Serping1, Pafah1b2, Cr1l, Stk24, Grid2, Nt5e, Tnfrsf1a, Wnt5a, Adam10, Akt2, Acp5, Ptprj, Lbp, Serpinf1, Gp1ba, Adrb2, Jak2, Mgll, Lpar1, Tgm2, Ier3, Psmb4, Creb3, Gpx2, Fcgr3, Gpx1, Gpx4, Il20rb, Ndel1, Cd276, Rela, Ptgis, Calcrl, Camk1d, Fcer1g, Tlr9, Serpine2, Tspan8, Scg2, Thbs1, Gas6, Anxa1, Nbl1, Tlr4, Ptgs2, Cxcl12, Il33, Cd59a, Mvk, Cfh, H47, Hopx, Mt3, C3, …
Up in P0	regulation of ossification - GO:0030278	54	1.32e-06	0.0035	1.6	[Nell1, Srgn, Chsy1, Twsg1, Npnt, Wnt5a, Ltbp3, Adrb2, Twist2, Osr2, Zhx3, Nog, Cd276, Acvr1, Csf1, Cyr61, Ank, Il6st, Jund, Enpp1, Creb3l1, Bmp2k, Cebpb, Tob1, Cebpa, Calca, Sema4d, Tgfb1, Hif1a, Wnt7b, Id2, P2ry2, Cited1, Id1, Rsad2, Id4, Runx2, Egr2, Smoc1, Bmpr1a, Ptk2b, Ucma, Igf1, Ctnnbip1, Gpm6b, Bmp6, Fgfr1, Ski, Lepre1, Zbtb16, Mgp, Bcl2, Lect1, Gdf10]
Up in P0	negative regulation of transport - GO:0051051	79	1.42e-06	0.0037	2.4	[Adra2a, Lats1, Srgn, Fkbp1b, Cd74, Slc9a3r1, Mdfic, Tmem66, Npy1r, 1500003O03Rik, Hmox1, Trh, Itgav, Cryab, Trdn, Stxbp3a, Akt2, Kcnq1, Pim3, Nos1, Adrb2, Sfrp4, Creb3, Crhbp, Maob, Kcna5, Sfrp5, Stim2, Fbxw11, Cyld, Itgb3, Icam1, Serpine2, Arl6ip5, Ptgs1, Thbs1, Gas6, Anxa1, Ptgs2, Il33, Enpp1, Inpp5k, Ndfip2, Calca, Ndfip1, Tgfb1, Yrdc, Tgfb2, Dph3, P2ry1, Rsad2, Pkig, Ppp3ca, Fzd1, Nfkbib, Nm…
Up in P0	regulation of localization - GO:0032879	317	1.54e-06	0.0041	9.6	[Fkbp1b, H2-Eb1, Fkbp1a, Erbb4, Tmem66, Trib3, Hmox1, Gpld1, Aqp1, Scn1b, Akt2, Kcnq1, Tax1bp3, Clcn3, Crhbp, Col1a1, Ppap2b, Kcna5, Dag1, Vdac2, Kcna1, Camk1d, Rbp4, Zfp703, Icam1, Axin1, Apoa4, Thbs1, Nbl1, Pfn2, Glud1, Fxyd7, Tmem30b, Thy1, Tmem30a, Ndfip2, C3, Ndfip1, Hif1a, Jub, Myo6, Cited2, Dph3, Pdgfa, Agtr1a, Sfn, Pkig, Tacstd2, Lyn, Fzd1, Msr1, Nfkbib, Oxtr, Nmb, Ace, Xcr1, Jup, Accn1, …
Up in P0	secondary metabolic process - GO:0019748	15	3.24e-06	0.0107	0.45	[Oca2, Slc45a2, Pmel, Sult1a1, Fmo1, Arl1, Fmo2, Tyr, Ugt1a7c, Cyp2d22, Ddt, Cited1, Cyp1b1, Bcl2, Pam]
Up in P0	regulation of multicellular organismal process - GO:0051239	380	3.86e-06	0.0135	11	[Il17rc, App, Fkbp1b, Il17ra, H2-Eb1, Sgpl1, Rnh1, Musk, Gfi1, Erbb4, Chsy1, Clptm1, Hmox1, Twsg1, H2-Aa, Aqp1, Ptgds, Scn1b, Cxadr, Tnfrsf11b, Prkaa2, Twist2, Ovol2, Mtpn, Crhbp, Col1a1, Prdx5, Kcna5, H2-DMa, Il20rb, Zfpm1, Zfpm2, Tnni2, Myl4, Camk1d, Actr3, Rbp4, Lrpap1, Zfp703, Icam1, Apoa4, Thbs1, Nbl1, Thbs2, Pfn2, Jund, Tbxa2r, Ctdsp1, Rnf128, Hpn, Itm2c, Thy1, C3, Ndfip1, Hif1a, Cited1, Id…
Up in P0	secretory granule - GO:0030141	56	5.36e-06	0.0173	1.7	[Srgn, Rab7, Ctsh, Ece1, Ctsl, Trh, Ebag9, Aqp1, Tmed10, Cxadr, Stxbp3a, Bsg, Akt2, Kcnq1, Nos1, Rab27b, Scamp1, Crhbp, Sypl, Rab37, Anxa11, Vamp2, Abcc4, Itgb1, Myrip, Scg5, Serpine2, Scg2, Thbs1, Arsa, Tbxa2r, Smpd1, Rab4a, Tgfb1, Tgfb2, Rph3al, Acpp, Pf4, Cdc42, Syt1, Pcsk1n, Cav2, Rab12, Hexb, Lamp1, Lamp2, Cav1, Tmed2, Plat, Trim36, Pcsk1, Spink5, Rab3d, Cpe, Pcsk5, Pam]
Up in P0	positive regulation of cell migration - GO:0030335	70	8e-06	0.0281	2.1	[Adra2a, Cd74, Prr5, Erbb4, Ctsh, Itgav, Srpx2, Gpld1, Aqp1, Fgf7, Wnt5a, Wnt5b, Adam10, Akt2, Acp5, Ptprj, Lbp, Jak2, Lpar1, Creb3, Col1a1, Ppap2b, Adam9, F3, Mmp9, Epha1, Egfr, Camk1d, Itgb1, Zfp703, Itgb3, Icam1, Csf1, Thbs1, Gas6, Pik3r1, Ptgs2, Cyr61, Tlr2, Cxcl12, Il6st, Ptp4a1, Bcar1, Vtn, Sema4d, P2ry6, Tgfb1, Hif1a, Tgfb2, Ccl7, Rarres2, P2ry2, S1pr1, Pdgfa, Rras2, Ccl2, Furin, Lamb1, Ve…
Up in P0	Golgi membrane - GO:0000139	56	8.5e-06	0.0305	1.7	[Srgn, Sys1, Unc50, Chsy1, Chsy3, 1500003O03Rik, Mgat1, Plekhb1, Mall, Sgms1, Abcb4, Cltb, Copb1, Sgms2, Rac1, Chpf, St6galnac6, Csgalnact2, Creb3, Slc35a3, Trappc3, Chst2, Chst5, Chst4, Chst7, Actr3, Rer1, Gosr2, Rassf9, Copz2, St8sia5, Aftph, Itm2b, Qsox1, Abcb1a, Ndfip1, Fut8, Fut11, Furin, Tapbp, Sppl3, Bet1l, Cdc42, St3gal6, Man1a, Acer2, St3gal4, St3gal5, Gal3st1, Acer3, Cav1, Cspg5, Tmed3,…
Up in P0	oxidoreductase activity, acting on paired donors, with incorporation or reduction of molecular oxygen - GO:0016705	44	8.58e-06	0.0305	1.3	[Fads3, 1110031I02Rik, Hmox1, Dohh, Fads1, Sqle, Cyp26b1, Egln1, Egln3, Cyp2j6, Asph, Cyp1b1, Scd2, Nos1, Scd1, Cyp7b1, Cyp51, Alkbh5, Prdx4, Tmlhe, Gpx1, Sep15, Prdx5, Gpx4, Cyp4v3, Scd4, Sc4mol, Fmo1, Pcbd2, Pcbd1, Degs1, Fmo2, Tyr, Ptgis, Moxd1, Cyp2d22, Lepre1, Fdx1, Agmo, Plod1, P4hb, Ptgs1, Pam, Ptgs2]
Up in P0	chondroitin sulfate proteoglycan metabolic process - GO:0050654	14	1e-05	0.0354	0.42	[A930038C07Rik, Chst11, Impad1, Chsy1, Bgn, Igf1, Cytl1, Chst13, Chst14, Dcn, Chst7, Mamdc2, Spock2, Csgalnact2]
Up in P0	sensory perception - GO:0007600	88	1.15e-05	0.0432	2.7	[Adra2a, Rtp4, Myo3b, Alox5, Npy1r, Aqp4, Rpl38, Atp6v0a4, Otos, Aqp1, Grm3, Tecta, Kcnip3, Cdh1, Pou4f3, Cdkn2d, Dfnb59, Nr2f6, Trpm1, Gpx1, Col1a1, Slc52a3, Tomt, Slc12a2, Rom1, Cngb1, Chrna10, Tectb, Rbp4, Otoa, Lhfpl5, Otog, Axin1, Serpine2, Otof, Ptgs1, Ptgs2, Slc45a2, Col11a1, Prph2, Col11a2, Rdh12, Rdh10, Hpn, Unc119, Scnn1a, Scnn1b, Scnn1g, Clic5, Calca, Gjc3, Fam134b, Glrb, Mcoln3, Lamb2…
Up in P0	response to other organism - GO:0051707	89	1.23e-05	0.047	2.7	[H2-Eb1, Rps15a, H2-K1, Itgav, Adm, Wfdc12, Cxadr, Tnfrsf1a, Clec4n, Wnt5a, Ptger3, Serpinb9, Acp5, Irgm2, Nfkbil1, Scd1, Mgst1, Lbp, Iigp1, Jak2, Ier3, Ifih1, Gpx2, Gpx1, Nr1d1, Adam9, Tap2, Bcl2l1, Krt8, Ly96, Cmpk2, Rela, Pglyrp1, Hck, Scarb1, Bnip3l, Fcer1g, Tlr9, Hyal3, Tlr7, Ifit1, B2m, Tlr4, Tlr3, Ptgs2, Tlr2, C80913, Tbxa2r, C5ar1, H2-M3, Cotl1, H47, Trim25, Cebpb, Ptgfr, Tgfb1, Hnrnpa0, …

## Sheet: Age_KEGG
Set	Enriched with	#genes	Raw p-value	Corrected p-Value	Frequency in set (%)	Gene List
Up in E16.5	Homologous recombination	26	6.51e-08	6.51e-08	2.02	[Rad51c, Blm, Rad51l3, Rad51l1, Top3a, Eme1, Mus81, Top3b, Nbn, Mre11a, Pold2, Rad51, Pold1, Rad50, Rad52, Ssbp1, Pold4, Pold3, Rpa1, Rpa2, Rad54l, Brca2, Xrcc3, Xrcc2, Rpa3, Rad54b]			#genes	Raw p-value	Corrected p-value	Enrichment factor	Gene list
Up in E16.5	Mismatch repair	22	8.62e-08	8.62e-08	2.09	[Pold2, Rfc5, Pold1, Rfc3, Rfc4, Lig1, Pcna, Rfc1, Ssbp1, Rfc2, Pold4, Pold3, Rpa1, Rpa2, Mlh1, Mlh3, Msh6, Msh2, Exo1, Msh3, Rpa3, Pms2]			26	6.51e-08	6.51e-08	2.02	[Rad51c, Blm, Rad51l3, Rad51l1, Top3a, Eme1, Mus81, Top3b, Nbn, Mre11a, Pold2, Rad51, Pold1, Rad50, Rad52, Ssbp1, Pold4, Pold3, Rpa1, Rpa2, Rad54l, Brca2, Xrcc3, Xrcc2, Rpa3, Rad54b]
Up in E16.5	DNA replication	31	1.03e-07	1.03e-07	1.91	[Pole2, Mcm7, Pola2, Pola1, Pold2, Rfc5, Rnaseh1, Pold1, Rfc3, Rfc4, Pcna, Lig1, Rfc1, Ssbp1, Rfc2, Pold4, Pold3, Rpa1, Rpa2, Prim2, Rnaseh2b, Rpa3, Rnaseh2a, Prim1, Mcm3, Mcm4, Mcm5, Dna2, Mcm6, Pole, Mcm2]			22	8.62e-08	8.62e-08	2.09	[Pold2, Rfc5, Pold1, Rfc3, Rfc4, Lig1, Pcna, Rfc1, Ssbp1, Rfc2, Pold4, Pold3, Rpa1, Rpa2, Mlh1, Mlh3, Msh6, Msh2, Exo1, Msh3, Rpa3, Pms2]
Up in E16.5	Base excision repair	27	1.99e-05	1.99e-05	1.77	[Pole2, Neil2, Neil3, Mpg, Nthl1, Ogg1, Neil1, Ung, Mutyh, Parp2, Parp1, Hmgb1, Pold2, Pold1, Smug1, Mbd4, Pcna, Lig1, Pold4, Apex1, Pold3, Lig3, Polb, Apex2, Poll, Xrcc1, Pole]			31	1.03e-07	1.03e-07	1.91	[Pole2, Mcm7, Pola2, Pola1, Pold2, Rfc5, Rnaseh1, Pold1, Rfc3, Rfc4, Pcna, Lig1, Rfc1, Ssbp1, Rfc2, Pold4, Pold3, Rpa1, Rpa2, Prim2, Rnaseh2b, Rpa3, Rnaseh2a, Prim1, Mcm3, Mcm4, Mcm5, Dna2, Mcm6, Pole, Mcm2]
Up in E16.5	Cell cycle	79	3.03e-05	3.03e-05	1.39	[Ccna2, Ccne1, Mcm7, Ccne2, Ywhah, Dbf4, Smc3, Ywhag, Hdac2, Hdac1, Myc, Cdc27, Tfdp1, Cdc23, Skp2, Pkmyt1, Cdc20, Ccnb2, Mad2l2, Pcna, Ccnb1, Espl1, Mad2l1, Rbl1, Mcm3, Bub1b, Mcm4, Mcm5, Mcm6, Cdc25c, Cdc25b, Mcm2, Cdc25a, Gadd45g, Chek1, Chek2, Anapc5, Ep300, Ttk, Anapc4, Anapc1, Orc5, Orc4, Fzr1, Orc6, Orc1, Prkdc, Orc3, Abl1, Bub3, Cdc45, Bub1, Cdc14b, Ccnd2, Plk1, Ccnd1, Trp53, Cdc7, Cdc6, …			27	1.99e-05	1.99e-05	1.77	[Pole2, Neil2, Neil3, Mpg, Nthl1, Ogg1, Neil1, Ung, Mutyh, Parp2, Parp1, Hmgb1, Pold2, Pold1, Smug1, Mbd4, Pcna, Lig1, Pold4, Apex1, Pold3, Lig3, Polb, Apex2, Poll, Xrcc1, Pole]
Up in E16.5	Aminoacyl-tRNA biosynthesis	33	4.26e-05	4.26e-05	1.64	[Yars, Wars, Farsa, Cars2, Farsb, Vars2, Aars2, Wars2, Mars, Rars2, Kars, Mtfmt, Qars, Iars, Sars2, Pet112l, Sepsecs, Cars, Vars, Nars2, Tars, Tars2, Eprs, Ears2, Lars, Rars, Tarsl2, Mars2, Dars2, Hars, Yars2, Hars2, Pstk]			79	3.03e-05	3.03e-05	1.39	[Ccna2, Ccne1, Mcm7, Ccne2, Ywhah, Dbf4, Smc3, Ywhag, Hdac2, Hdac1, Myc, Cdc27, Tfdp1, Cdc23, Skp2, Pkmyt1, Cdc20, Ccnb2, Mad2l2, Pcna, Ccnb1, Espl1, Mad2l1, Rbl1, Mcm3, Bub1b, Mcm4, Mcm5, Mcm6, Cdc25c, Cdc25b, Mcm2, Cdc25a, Gadd45g, Chek1, Chek2, Anapc5, Ep300, Ttk, Anapc4, Anapc1, Orc5, Orc4, Fzr1, Orc6, Orc1, Prkdc, Orc3, Abl1, Bub3, Cdc45, Bub1, Cdc14b, Ccnd2, Plk1, Ccnd1, Trp53, Cdc7, Cdc6, …
Up in E16.5	Non-homologous end-joining	10	0.000618	0.000618	2.09	[Xrcc6, Rad50, Prkdc, Xrcc5, Polm, Nhej1, Poll, Mre11a, Dclre1c, Lig4]			33	4.26e-05	4.26e-05	1.64	[Yars, Wars, Farsa, Cars2, Farsb, Vars2, Aars2, Wars2, Mars, Rars2, Kars, Mtfmt, Qars, Iars, Sars2, Pet112l, Sepsecs, Cars, Vars, Nars2, Tars, Tars2, Eprs, Ears2, Lars, Rars, Tarsl2, Mars2, Dars2, Hars, Yars2, Hars2, Pstk]
Up in E16.5	Pyrimidine metabolism	55	0.00262	0.00262	1.32	[Umps, Pnp, Txnrd2, Upp1, Uprt, Upp2, Entpd6, Entpd3, Pold2, Pold1, Tyms, Polr1b, Polr1c, Pold4, Pold3, Polr1a, Cad, Polr1e, Nme4, Dck, Nme1, Prim2, Nme7, Nme6, Prim1, Ctps2, Pole2, Polr2c, Pola2, Polr2a, Pola1, Polr2b, Polr2h, Znrd1, Polr3gl, Dtymk, Pnpt1, Nudt2, Uckl1, Dhodh, Polr3a, Rrm1, Dut, Rrm2, Polr3d, Polr3b, Polr3c, Polr3g, Dctd, Polr3k, Ctps, Tk1, Uck1, Uck2, Pole]			10	0.000618	0.000618	2.09	[Xrcc6, Rad50, Prkdc, Xrcc5, Polm, Nhej1, Poll, Mre11a, Dclre1c, Lig4]
Up in P0	Lysosome	60	6.55e-14	6.55e-14	2.47	[Ctsb, Ctsc, Ctsd, Ctsf, Naglu, Ctsh, Ctsk, Ctsl, Atp6v0a4, Ctso, Atp6v0a1, Ctss, Asah1, Manba, Cltb, Acp5, Ctsz, Ids, Atp6v0c, Abcb9, Laptm4a, Laptm4b, Ap3s1, Gaa, Man2b1, Scarb2, Psap, Laptm5, Arsa, Atp6ap1, Gba, Smpd1, Naga, Gns, Cd164, Psapl1, Hgsnat, Gm2a, Fuca1, Neu1, Lgmn, Aga, Slc17a5, Cd63, Galns, Ap4s1, Hexa, Hexb, Lamp1, Lamp2, Atp6v0d1, Sgsh, Glb1, Sort1, Arsg, Tpp1, Ppt1, Gusb, Atp6v…			55	0.00262	0.00262	1.32	[Umps, Pnp, Txnrd2, Upp1, Uprt, Upp2, Entpd6, Entpd3, Pold2, Pold1, Tyms, Polr1b, Polr1c, Pold4, Pold3, Polr1a, Cad, Polr1e, Nme4, Dck, Nme1, Prim2, Nme7, Nme6, Prim1, Ctps2, Pole2, Polr2c, Pola2, Polr2a, Pola1, Polr2b, Polr2h, Znrd1, Polr3gl, Dtymk, Pnpt1, Nudt2, Uckl1, Dhodh, Polr3a, Rrm1, Dut, Rrm2, Polr3d, Polr3b, Polr3c, Polr3g, Dctd, Polr3k, Ctps, Tk1, Uck1, Uck2, Pole]
Up in P0	Ribosome	50	2.94e-13	2.94e-13	2.63	[Rps14, Rps15, Rps16, Rps17, Rps15a, Rpl36, Rpl37, Rpl38, Rps27a, Rpl8, Rpl39, Rps10, Rps11, Rpl9, Rps12, Rpl7, Rps13, Rpl30, Rpl32, Rpl34, Rpl36a, Rps3a, Rps7, Gm9846, Rps8, Rpl37a, Rps5, Rplp2, Rpl26, Rpl27, Rpl22l1, Rplp0, Rpl23, Rplp1, Rsl24d1, Rpl18a, Rpl13, Rpl18, Rpl19, Rps2, Rps4x, Rps27, Rps28, Rps29, Rpl27a, Rps20, Gm5428, Rps21, Rpl35a, Fau]			60	6.55e-14	6.55e-14	2.47	[Ctsb, Ctsc, Ctsd, Ctsf, Naglu, Ctsh, Ctsk, Ctsl, Atp6v0a4, Ctso, Atp6v0a1, Ctss, Asah1, Manba, Cltb, Acp5, Ctsz, Ids, Atp6v0c, Abcb9, Laptm4a, Laptm4b, Ap3s1, Gaa, Man2b1, Scarb2, Psap, Laptm5, Arsa, Atp6ap1, Gba, Smpd1, Naga, Gns, Cd164, Psapl1, Hgsnat, Gm2a, Fuca1, Neu1, Lgmn, Aga, Slc17a5, Cd63, Galns, Ap4s1, Hexa, Hexb, Lamp1, Lamp2, Atp6v0d1, Sgsh, Glb1, Sort1, Arsg, Tpp1, Ppt1, Gusb, Atp6v…
Up in P0	Cell adhesion molecules (CAMs)	50	2.82e-09	2.82e-09	2.18	[H2-T23, H2-Eb1, H2-K1, Itgav, H2-Aa, Itgam, Cdh1, Negr1, Mpz, Nrxn3, H2-Ab1, Cldn5, Cldn23, Cldn3, Cldn4, Cldn9, Cldn7, H2-DMa, Cldn8, Siglec1, Itgb8, Cd276, Itgb1, Mag, Cdh15, Icam1, Icosl, H2-D1, Cldn14, Sdc4, Sdc3, Cldn11, Sdc2, Cldn10, H2-M3, H2-Q2, Cldn19, Cd4, Ocln, Cldn1, Cldn2, Jam2, F11r, Mpzl1, Cntn1, H2-DMb2, Vcam1, Cntnap2, H2-DMb1, Cd99]			50	2.94e-13	2.94e-13	2.63	[Rps14, Rps15, Rps16, Rps17, Rps15a, Rpl36, Rpl37, Rpl38, Rps27a, Rpl8, Rpl39, Rps10, Rps11, Rpl9, Rps12, Rpl7, Rps13, Rpl30, Rpl32, Rpl34, Rpl36a, Rps3a, Rps7, Gm9846, Rps8, Rpl37a, Rps5, Rplp2, Rpl26, Rpl27, Rpl22l1, Rplp0, Rpl23, Rplp1, Rsl24d1, Rpl18a, Rpl13, Rpl18, Rpl19, Rps2, Rps4x, Rps27, Rps28, Rps29, Rpl27a, Rps20, Gm5428, Rps21, Rpl35a, Fau]
Up in P0	ECM-receptor interaction	41	4.23e-09	4.23e-09	2.35	[Col11a1, Sdc4, Col11a2, Sdc3, Sdc2, Itga7, Chad, Itgav, Npnt, Vtn, Sv2c, Lamb2, Lamb3, Spp1, Lamb1, Cd47, Gp1ba, Cd44, Col1a2, Itga10, Col2a1, Col3a1, Col1a1, Col6a1, Col6a2, Col5a3, Col4a4, Dag1, Col4a2, Itgb8, Itgb1, Lamc3, Itgb4, Ibsp, Lama2, Itgb5, Itgb3, Lamc1, Lamc2, Thbs1, Thbs2]			50	2.82e-09	2.82e-09	2.18	[H2-T23, H2-Eb1, H2-K1, Itgav, H2-Aa, Itgam, Cdh1, Negr1, Mpz, Nrxn3, H2-Ab1, Cldn5, Cldn23, Cldn3, Cldn4, Cldn9, Cldn7, H2-DMa, Cldn8, Siglec1, Itgb8, Cd276, Itgb1, Mag, Cdh15, Icam1, Icosl, H2-D1, Cldn14, Sdc4, Sdc3, Cldn11, Sdc2, Cldn10, H2-M3, H2-Q2, Cldn19, Cd4, Ocln, Cldn1, Cldn2, Jam2, F11r, Mpzl1, Cntn1, H2-DMb2, Vcam1, Cntnap2, H2-DMb1, Cd99]
Up in P0	Oxidative phosphorylation	55	8.05e-09	8.05e-09	2.05	[Atp5g3, Ndufc2, Sdhd, Sdhc, Atp6v0a4, Atp6v0e2, Atp6v1c2, Atp6v0a1, Cox7a2l, Ndufa11, Cox6a1, Uqcrfs1, Cox4i1, Cox4i2, Atp6v0e, Atp6v0c, Ndufa4l2, Ppa2, ND1, ND3, ND2, Cox6c, ND5, ND4, ND6, Atp12a, Atp6ap1, ATP8, Ndufa1, Atp5d, ATP6, Atp5e, Atp5a1, Ndufa2, Ndufa6, Cox7a1, COX3, COX2, COX1, Cox5a, Atp5l, Atp6v1a, Cox11, Uqcrc1, Ndufb6, Ndufb8, Atp6v0d1, Ndufb9, Cox8a, Ndufv2, Atp6v1g1, Uqcr10, CY…			41	4.23e-09	4.23e-09	2.35	[Col11a1, Sdc4, Col11a2, Sdc3, Sdc2, Itga7, Chad, Itgav, Npnt, Vtn, Sv2c, Lamb2, Lamb3, Spp1, Lamb1, Cd47, Gp1ba, Cd44, Col1a2, Itga10, Col2a1, Col3a1, Col1a1, Col6a1, Col6a2, Col5a3, Col4a4, Dag1, Col4a2, Itgb8, Itgb1, Lamc3, Itgb4, Ibsp, Lama2, Itgb5, Itgb3, Lamc1, Lamc2, Thbs1, Thbs2]
Up in P0	Metabolic pathways	269	3.3e-07	3.3e-07	1.31	[Sgpl1, Ptdss1, Glce, Chsy1, Mgat2, Uxs1, Chsy3, Mgat1, Pafah1b2, Atp6v0a4, Eno2, Atp6v0a1, Atp6v1c2, Ptgds, Uqcrfs1, Scp2, Suclg2, Ndufa4l2, Ndst1, Pdxk, Upb1, Ppap2b, Ppap2a, Alg5, Alg1, Ptges, Btd, Akr1c13, Cds1, Hsd17b7, Rpn2, Rdh12, Aldh6a1, Glud1, Rdh10, Man1c1, Gns, Sqle, Itpk1, Adh1, Fasn, COX3, COX2, Pemt, COX1, Acer2, Dhcr24, Pmm1, Anpep, Tyr, B4galt1, B4galt2, Ext2, Cox8a, Adi1, Mtmr2,…			55	8.05e-09	8.05e-09	2.05	[Atp5g3, Ndufc2, Sdhd, Sdhc, Atp6v0a4, Atp6v0e2, Atp6v1c2, Atp6v0a1, Cox7a2l, Ndufa11, Cox6a1, Uqcrfs1, Cox4i1, Cox4i2, Atp6v0e, Atp6v0c, Ndufa4l2, Ppa2, ND1, ND3, ND2, Cox6c, ND5, ND4, ND6, Atp12a, Atp6ap1, ATP8, Ndufa1, Atp5d, ATP6, Atp5e, Atp5a1, Ndufa2, Ndufa6, Cox7a1, COX3, COX2, COX1, Cox5a, Atp5l, Atp6v1a, Cox11, Uqcrc1, Ndufb6, Ndufb8, Atp6v0d1, Ndufb9, Cox8a, Ndufv2, Atp6v1g1, Uqcr10, CY…
Up in P0	Cytokine-cytokine receptor interaction	52	2.37e-06	2.37e-06	1.81	[Il17ra, Il1rap, Il15ra, Ghr, Tnfrsf1a, Tnfrsf11b, Csf2rb, Cxcr6, Il13ra1, Il20rb, Tnfsf10, Egfr, Acvr1, Csf1, Met, Relt, Cxcl12, Il6st, Tslp, Pdgfd, Il10rb, Tgfb1, Csf2rb2, Tnfsf12, Ccl12, Tgfb2, Ifngr2, Ccl7, Ifngr1, Pdgfa, Ccl2, Ltbr, Vegfc, Pf4, Cx3cl1, Tnfrsf21, Xcr1, Il25, Bmpr1a, Crlf2, Ccl28, Ccl21a, Il6ra, Il4ra, Eda2r, Tnfrsf12a, Tnfrsf19, Inhbb, Tgfbr1, Cxcl16, Tgfbr2, Cxcl14]			269	3.3e-07	3.3e-07	1.31	[Sgpl1, Ptdss1, Glce, Chsy1, Mgat2, Uxs1, Chsy3, Mgat1, Pafah1b2, Atp6v0a4, Eno2, Atp6v0a1, Atp6v1c2, Ptgds, Uqcrfs1, Scp2, Suclg2, Ndufa4l2, Ndst1, Pdxk, Upb1, Ppap2b, Ppap2a, Alg5, Alg1, Ptges, Btd, Akr1c13, Cds1, Hsd17b7, Rpn2, Rdh12, Aldh6a1, Glud1, Rdh10, Man1c1, Gns, Sqle, Itpk1, Adh1, Fasn, COX3, COX2, Pemt, COX1, Acer2, Dhcr24, Pmm1, Anpep, Tyr, B4galt1, B4galt2, Ext2, Cox8a, Adi1, Mtmr2,…
Up in P0	Parkinson's disease	48	3.82e-06	3.82e-06	1.84	[ND6, Pink1, ATP8, Atp5g3, Ndufa1, Atp5d, Ndufc2, ATP6, Atp5e, Atp5a1, Ndufa2, Sdhd, Sdhc, Ndufa6, Cox7a2l, Cox6a1, Cox7a1, Uqcrfs1, COX3, Cox4i1, Cox4i2, COX2, Ube2g2, COX1, Ube2g1, Ndufa4l2, Cox5a, Vdac2, Uqcrc1, Ndufb6, Ndufb8, Ndufb9, Gpr37, Cox8a, Ndufv2, Uqcr10, Slc25a5, ND1, Slc25a4, CYTB, ND3, Ube2j2, ND2, Cox6c, ND5, Ube2j1, Uqcrh, ND4]			52	2.37e-06	2.37e-06	1.81	[Il17ra, Il1rap, Il15ra, Ghr, Tnfrsf1a, Tnfrsf11b, Csf2rb, Cxcr6, Il13ra1, Il20rb, Tnfsf10, Egfr, Acvr1, Csf1, Met, Relt, Cxcl12, Il6st, Tslp, Pdgfd, Il10rb, Tgfb1, Csf2rb2, Tnfsf12, Ccl12, Tgfb2, Ifngr2, Ccl7, Ifngr1, Pdgfa, Ccl2, Ltbr, Vegfc, Pf4, Cx3cl1, Tnfrsf21, Xcr1, Il25, Bmpr1a, Crlf2, Ccl28, Ccl21a, Il6ra, Il4ra, Eda2r, Tnfrsf12a, Tnfrsf19, Inhbb, Tgfbr1, Cxcl16, Tgfbr2, Cxcl14]
Up in P0	Antigen processing and presentation	25	6.27e-06	6.27e-06	2.32	[Ctsb, H2-T23, Cd74, H2-Eb1, H2-K1, H2-M3, Hspa1b, Hspa1a, H2-Q2, Ctsl, H2-Aa, Ctss, Cd4, Lgmn, Tapbp, Ifi30, H2-Ab1, H2-DMa, Tap2, Tap1, H2-DMb2, H2-DMb1, Hspa2, B2m, H2-D1]			48	3.82e-06	3.82e-06	1.84	[ND6, Pink1, ATP8, Atp5g3, Ndufa1, Atp5d, Ndufc2, ATP6, Atp5e, Atp5a1, Ndufa2, Sdhd, Sdhc, Ndufa6, Cox7a2l, Cox6a1, Cox7a1, Uqcrfs1, COX3, Cox4i1, Cox4i2, COX2, Ube2g2, COX1, Ube2g1, Ndufa4l2, Cox5a, Vdac2, Uqcrc1, Ndufb6, Ndufb8, Ndufb9, Gpr37, Cox8a, Ndufv2, Uqcr10, Slc25a5, ND1, Slc25a4, CYTB, ND3, Ube2j2, ND2, Cox6c, ND5, Ube2j1, Uqcrh, ND4]
Up in P0	Sphingolipid metabolism	20	1.29e-05	1.29e-05	2.49	[Arsa, Acer2, Sgpl1, Ppap2b, Gal3st1, Ppap2a, Acer3, Smpd1, Gba, Degs1, Asah1, Ugt8a, Glb1, Sgms1, Neu1, Sgms2, Kdsr, Ppap2c, Ugcg, Sgpp1]			25	6.27e-06	6.27e-06	2.32	[Ctsb, H2-T23, Cd74, H2-Eb1, H2-K1, H2-M3, Hspa1b, Hspa1a, H2-Q2, Ctsl, H2-Aa, Ctss, Cd4, Lgmn, Tapbp, Ifi30, H2-Ab1, H2-DMa, Tap2, Tap1, H2-DMb2, H2-DMb1, Hspa2, B2m, H2-D1]
Up in P0	Other glycan degradation	11	1.63e-05	1.63e-05	3.43	[Manba, Hexa, Fuca2, Hexb, Fuca1, Glb1, Man2b2, Neu1, Gba, Man2b1, Aga]			20	1.29e-05	1.29e-05	2.49	[Arsa, Acer2, Sgpl1, Ppap2b, Gal3st1, Ppap2a, Acer3, Smpd1, Gba, Degs1, Asah1, Ugt8a, Glb1, Sgms1, Neu1, Sgms2, Kdsr, Ppap2c, Ugcg, Sgpp1]
Up in P0	Complement and coagulation cascades	19	1.84e-05	1.84e-05	2.51	[C1qb, C1qa, C1ra, Cd59a, C1s, Serping1, Cfh, C5ar1, Plat, Cr1l, Tfpi, F3, C2, C3, C4b, Thbd, Pros1, A2m, C1qc]			11	1.63e-05	1.63e-05	3.43	[Manba, Hexa, Fuca2, Hexb, Fuca1, Glb1, Man2b2, Neu1, Gba, Man2b1, Aga]
Up in P0	Glycosaminoglycan degradation	13	3.09e-05	3.09e-05	2.98	[Galns, Hexa, Hexb, Naglu, Gns, Sgsh, Hgsnat, Glb1, Hyal3, Hpse, Ids, Gusb, Arsb]			19	1.84e-05	1.84e-05	2.51	[C1qb, C1qa, C1ra, Cd59a, C1s, Serping1, Cfh, C5ar1, Plat, Cr1l, Tfpi, F3, C2, C3, C4b, Thbd, Pros1, A2m, C1qc]
Up in P0	Leukocyte transendothelial migration	40	5.6e-05	5.6e-05	1.78	[Myl12a, Cxcl12, Cldn14, Cldn11, Cldn10, Pxn, Thy1, Cldn19, Bcar1, Itgam, Ocln, Rac1, Cldn1, Cldn2, Cdc42, Jam2, Cldn5, Cldn23, Cldn3, Rap1b, Cldn4, Cldn9, Mmp2, Cldn7, Cldn8, Ptk2b, F11r, Mmp9, Itgb1, Vcam1, Ctnnd1, Cyba, Cybb, Icam1, Gnai1, Nox3, Ezr, Pik3r1, Myl9, Cd99]			13	3.09e-05	3.09e-05	2.98	[Galns, Hexa, Hexb, Naglu, Gns, Sgsh, Hgsnat, Glb1, Hyal3, Hpse, Ids, Gusb, Arsb]
Up in P0	Drug metabolism - cytochrome P450	17	6.71e-05	6.71e-05	2.47	[Maob, Gsta4, Aldh3a1, Fmo1, Fmo2, Gstm7, Gstm5, Ugt1a7c, Gstm4, Ugt1a6a, Gstm1, Cyp2d22, Gstm2, Adh1, Mgst3, Mgst1, Gstt1]			40	5.6e-05	5.6e-05	1.78	[Myl12a, Cxcl12, Cldn14, Cldn11, Cldn10, Pxn, Thy1, Cldn19, Bcar1, Itgam, Ocln, Rac1, Cldn1, Cldn2, Cdc42, Jam2, Cldn5, Cldn23, Cldn3, Rap1b, Cldn4, Cldn9, Mmp2, Cldn7, Cldn8, Ptk2b, F11r, Mmp9, Itgb1, Vcam1, Ctnnd1, Cyba, Cybb, Icam1, Gnai1, Nox3, Ezr, Pik3r1, Myl9, Cd99]
Up in P0	Arachidonic acid metabolism	20	0.000104	0.000104	2.24	[Cbr2, Gpx2, Alox8, Gpx1, Gpx3, Pla2g2c, Alox5, Gpx7, Alox15, Ptges, Ptgds, Ptgis, Pla2g12a, Cyp2j6, Cyp2j9, Ephx2, Pla2g5, Ptgs1, Ptgs2, Cbr3]			17	6.71e-05	6.71e-05	2.47	[Maob, Gsta4, Aldh3a1, Fmo1, Fmo2, Gstm7, Gstm5, Ugt1a7c, Gstm4, Ugt1a6a, Gstm1, Cyp2d22, Gstm2, Adh1, Mgst3, Mgst1, Gstt1]
Up in P0	Graft-versus-host disease	11	0.000123	0.000123	3	[H2-T23, H2-DMb2, H2-Eb1, H2-DMb1, H2-DMa, H2-K1, H2-M3, H2-Q2, H2-Aa, H2-D1, H2-Ab1]			20	0.000104	0.000104	2.24	[Cbr2, Gpx2, Alox8, Gpx1, Gpx3, Pla2g2c, Alox5, Gpx7, Alox15, Ptges, Ptgds, Ptgis, Pla2g12a, Cyp2j6, Cyp2j9, Ephx2, Pla2g5, Ptgs1, Ptgs2, Cbr3]
Up in P0	Metabolism of xenobiotics by cytochrome P450	15	0.000244	0.000244	2.42	[Gsta4, Aldh3a1, Gstm7, Gstm5, Ugt1a7c, Gstm4, Ugt1a6a, Gstm1, Gstm2, Adh1, Mgst3, Ephx1, Cyp1b1, Mgst1, Gstt1]			11	0.000123	0.000123	3	[H2-T23, H2-DMb2, H2-Eb1, H2-DMb1, H2-DMa, H2-K1, H2-M3, H2-Q2, H2-Aa, H2-D1, H2-Ab1]
Up in P0	Type I diabetes mellitus	13	0.000508	0.000508	2.47	[H2-T23, H2-Eb1, Gad1, H2-DMa, H2-K1, H2-M3, H2-Q2, H2-Aa, H2-DMb2, H2-DMb1, Cpe, H2-D1, H2-Ab1]			15	0.000244	0.000244	2.42	[Gsta4, Aldh3a1, Gstm7, Gstm5, Ugt1a7c, Gstm4, Ugt1a6a, Gstm1, Gstm2, Adh1, Mgst3, Ephx1, Cyp1b1, Mgst1, Gstt1]
Up in P0	Allograft rejection	11	0.000563	0.000563	2.67	[H2-T23, H2-DMb2, H2-Eb1, H2-DMb1, H2-DMa, H2-K1, H2-M3, H2-Q2, H2-Aa, H2-D1, H2-Ab1]			13	0.000508	0.000508	2.47	[H2-T23, H2-Eb1, Gad1, H2-DMa, H2-K1, H2-M3, H2-Q2, H2-Aa, H2-DMb2, H2-DMb1, Cpe, H2-D1, H2-Ab1]
Up in P0	Asthma	7	0.000763	0.000763	3.39	[H2-DMb2, H2-Eb1, Fcer1g, H2-DMb1, H2-DMa, H2-Aa, H2-Ab1]			11	0.000563	0.000563	2.67	[H2-T23, H2-DMb2, H2-Eb1, H2-DMb1, H2-DMa, H2-K1, H2-M3, H2-Q2, H2-Aa, H2-D1, H2-Ab1]
Up in P0	Systemic lupus erythematosus	20	0.000798	0.000798	1.98	[C1qb, C1qa, Hist1h2bc, H2-Eb1, C1ra, Hist3h2ba, Fcgr3, C1s, H3f3b, H2-DMa, H2-Aa, Fcgr2b, C2, C3, C4b, H2-DMb2, H2afj, H2-DMb1, C1qc, H2-Ab1]			7	0.000763	0.000763	3.39	[H2-DMb2, H2-Eb1, Fcer1g, H2-DMb1, H2-DMa, H2-Aa, H2-Ab1]
Up in P0	Retinol metabolism	11	0.00106	0.00106	2.53	[Cyp26b1, Ugt1a7c, Ugt1a6a, Dgat2, Aldh1a2, Aldh1a1, Adh1, Rdh12, Retsat, Rdh10, Aldh1a7]			20	0.000798	0.000798	1.98	[C1qb, C1qa, Hist1h2bc, H2-Eb1, C1ra, Hist3h2ba, Fcgr3, C1s, H3f3b, H2-DMa, H2-Aa, Fcgr2b, C2, C3, C4b, H2-DMb2, H2afj, H2-DMb1, C1qc, H2-Ab1]
Up in P0	Autoimmune thyroid disease	11	0.00106	0.00106	2.53	[H2-T23, H2-DMb2, H2-Eb1, H2-DMb1, H2-DMa, H2-K1, H2-M3, H2-Q2, H2-Aa, H2-D1, H2-Ab1]			11	0.00106	0.00106	2.53	[Cyp26b1, Ugt1a7c, Ugt1a6a, Dgat2, Aldh1a2, Aldh1a1, Adh1, Rdh12, Retsat, Rdh10, Aldh1a7]
Up in P0	Renin-angiotensin system	9	0.0011	0.0011	2.8	[Enpep, Ace, Agtr1a, Anpep, Agtr2, Cma1, Ctsa, Agt, Cpa3]			11	0.00106	0.00106	2.53	[H2-T23, H2-DMb2, H2-Eb1, H2-DMb1, H2-DMa, H2-K1, H2-M3, H2-Q2, H2-Aa, H2-D1, H2-Ab1]
Up in P0	Sulfur metabolism	6	0.00262	0.00262	3.27	[Chst11, Sult1a1, Bpnt1, Chst13, Papss2, Papss1]			9	0.0011	0.0011	2.8	[Enpep, Ace, Agtr1a, Anpep, Agtr2, Cma1, Ctsa, Agt, Cpa3]
Up in P0	Circadian rhythm - mammal	8	0.00316	0.00316	2.68	[Per1, Per3, Nr1d1, Bhlhe41, Cry1, Cry2, Bhlhe40, Arntl]			6	0.00262	0.00262	3.27	[Chst11, Sult1a1, Bpnt1, Chst13, Papss2, Papss1]
Up in P0	Alzheimer's disease	49	0.00334	0.00334	1.43	[App, Atp5g3, Atp2a3, Ndufc2, 1500003O03Rik, Sdhd, Sdhc, Cox7a2l, Cox6a1, Tnfrsf1a, Uqcrfs1, Adam10, Cox4i1, Cox4i2, Nos1, Ndufa4l2, Bace2, Cox6c, Ncstn, Aph1a, Aph1c, Ppp3r1, ATP8, Atp5d, Ndufa1, ATP6, Atp5e, Atp5a1, Ndufa2, Ndufa6, Cox7a1, COX3, COX2, COX1, Cox5a, 2010110P09Rik, Casp12, Ppp3ca, Capn1, Uqcrc1, Ndufb6, Ndufb8, Ndufb9, Cox8a, Ndufv2, Uqcr10, Apoe, CYTB, Uqcrh]			8	0.00316	0.00316	2.68	[Per1, Per3, Nr1d1, Bhlhe41, Cry1, Cry2, Bhlhe40, Arntl]
Up in P0	Chondroitin sulfate biosynthesis	11	0.00496	0.00496	2.18	[Chst7, Chst11, Chpf2, Chsy1, Ust, Chsy3, Xylt2, Chpf, Chst13, Chst14, Csgalnact2]			49	0.00334	0.00334	1.43	[App, Atp5g3, Atp2a3, Ndufc2, 1500003O03Rik, Sdhd, Sdhc, Cox7a2l, Cox6a1, Tnfrsf1a, Uqcrfs1, Adam10, Cox4i1, Cox4i2, Nos1, Ndufa4l2, Bace2, Cox6c, Ncstn, Aph1a, Aph1c, Ppp3r1, ATP8, Atp5d, Ndufa1, ATP6, Atp5e, Atp5a1, Ndufa2, Ndufa6, Cox7a1, COX3, COX2, COX1, Cox5a, 2010110P09Rik, Casp12, Ppp3ca, Capn1, Uqcrc1, Ndufb6, Ndufb8, Ndufb9, Cox8a, Ndufv2, Uqcr10, Apoe, CYTB, Uqcrh]
Up in P0	Keratan sulfate biosynthesis	8	0.00589	0.00589	2.49	[Fut8, B3gnt7, B3gnt1, B4galt1, Chst2, Chst5, B4galt2, Chst4]			11	0.00496	0.00496	2.18	[Chst7, Chst11, Chpf2, Chsy1, Ust, Chsy3, Xylt2, Chpf, Chst13, Chst14, Csgalnact2]
Up in P0	Cardiac muscle contraction	23	0.00655	0.00655	1.64	[Atp1b1, Atp1a2, Atp1b3, Atp1a1, Atp1b2, Slc9a6, Uqcrc1, Cox7a2l, Cox8a, Cox6a1, Cox7a1, Uqcrfs1, Cox4i1, Uqcr10, COX3, Cox4i2, COX2, COX1, CYTB, Cox5a, Cox6c, Uqcrh, Cacna2d4]			8	0.00589	0.00589	2.49	[Fut8, B3gnt7, B3gnt1, B4galt1, Chst2, Chst5, B4galt2, Chst4]

## Sheet: Tissue_GO
Set	Enriched with	#genes	Raw p-value	Corrected p-Value	Frequency in set (%)	Gene List
Up in Coch	neuron projection - GO:0043005	195	7.65e-21	0.0001	8.2	[Igf2bp1, Fkbp1a, Pafah1b1, L1cam, Cacng5, Scn1b, Homer1, Cxadr, Kcnq2, Crmp1, Bsn, Mtpn, Crhbp, Kcna1, Ank1, Gpr179, Ptprn2, Dixdc1, Fez1, Sncg, Prkca, Sncb, Sept5, Ngfr, Tph2, Myo5b, Ar, Cpne5, Cpne6, Cadm1, Stmn2, Stmn3, Myo5a, Grin3a, Fzd2, Accn2, Bmpr1a, Synpo, Snap25, Grik1, Grik4, Cckar, Apbb1, Gabra5, Th, Ptpro, Gabra2, Gabbr2, Ncs1, Rac3, Akap5, Mapt, Crhr1, Ache, Mme, Syp, Impa1, Kif1b,…
Up in Coch	cell morphogenesis involved in differentiation - GO:0000904	114	5.86e-17	0.0001	4.8	[Col18a1, Cacna1a, Pafah1b1, L1cam, Scn1b, Stxbp1, Cdh4, Chrnb2, Rtn4rl1, Cxcr4, Sox9, Pou4f2, Kif5c, Isl1, Foxd3, Isl2, Foxd1, Foxd2, Dscam, Lmtk2, Gata3, Prkca, Bves, Ngfr, Nrn1, Stmn1, Rtn4, Hif1a, Tgfb2, Id1, Ndn, Snap91, Wnt2, Fzd2, Tubb3, Fzd8, Snai1, Fgfr3, Rbpj, Cntn2, Bmp4, Rab3a, Ntng2, Ntng1, Bcl11b, Dlg4, Bcl2, Hmga2, Igf1r, Hnrnpab, Shank1, Cckar, Slit1, Apbb1, Slit3, Atp7a, Gli3, Ar…
Up in Coch	multicellular organismal signaling - GO:0035637	119	8.92e-17	0.0001	5	[Fkbp1b, Cacna1a, Scn9a, Cacna1b, Nedd4, Pafah1b1, Cacng4, Cacng2, Kcnh2, Scn1b, Stxbp1, Chrnb4, Chrnb2, Sv2b, Sv2a, Tmod2, Nrxn1, Nrxn2, Cxcr4, Kcnq2, Napb, Rims2, Crhbp, Kcnmb2, Galr3, Kcnmb4, Gria4, Unc13a, Sstr2, Sncg, Qk, Prkca, Sncb, Pcdhb16, Naalad2, Ube2v2, Gjc1, Dpp6, Gpr83, Myo5a, Snap91, Tac1, Lin7c, Slc5a7, Stx1b, Syt1, Cnih3, Fgfr3, Cntn2, Rab3a, Snap25, Dlg2, Chrna7, Pde1b, Dlg4, Gr…
Up in Coch	cell morphogenesis involved in neuron differentiation - GO:0048667	93	9.76e-17	0.0001	3.9	[Shank1, Cckar, Cacna1a, Slit1, Apbb1, Pafah1b1, Slit3, L1cam, Atp7a, Gli3, Scn1b, Stxbp1, Cdh4, Chrnb2, Ptpro, Artn, Sema6a, Foxg1, Rtn4rl1, Cxcr4, Adcy1, Mapt, Pou4f2, Gap43, Kif5c, Dcc, Spnb4, Nog, Etv4, Isl1, Cdk5r1, Kidins220, Foxd3, Epha4, Epha5, Foxd1, Isl2, Epha7, Foxd2, Rtn4r, Epha8, Dscam, Lmtk2, Dcx, Gata3, Prkca, Brsk2, Nr4a2, Robo2, Ngfr, Nrn1, Nr2e1, Atl1, Stmn1, Hoxa2, Dact1, Ntn3,…
Up in Coch	synapse - GO:0045202	150	4.38e-16	0.0001	6.3	[Erbb3, L1cam, Cacng5, Chrnb4, Chrnb3, Homer1, Chrnb2, Cxadr, Sv2b, Sv2a, Nrxn1, Nrxn2, Bsn, Grip2, Kctd8, Rims2, Rims3, Pdzd2, Rims4, Zmynd19, Prkcq, Ank1, Gria4, Ptprn2, Unc13a, Tulp1, Sept3, Sncb, Sept5, Tmem163, Shc4, Itga8, Cask, Lzts1, Cadm1, Myo5a, Snap91, Lin7c, Syt5, Synpr, Lrfn3, Grin3a, Syt1, Lrfn1, Accn2, Cnih3, Synpo, Syt7, Cntn2, Syt6, Rph3a, Rab3a, Cnn3, Rab3c, Snap25, Dlg2, Chrna7…
Up in Coch	signaling - GO:0023052	527	4.19e-15	0.0001	22	[Adora2b, Fkbp1b, Prkd3, Fkbp1a, Erbb3, Cacng4, L1cam, Cacng2, Trhr, Stxbp1, Sv2b, Sv2a, Akt3, Agap1, Agap2, Fzd10, Crhbp, Wsb2, Galr3, Prkcq, Lgals1, Dkk3, Bcr, Prkcb, Cntfr, Dixdc1, Prkcd, Dapk2, Prkce, Sncg, Tulp4, Epha10, Rasgrp1, Gata3, Tulp1, Prkca, Sncb, Ngfr, Pdgfc, Stmn1, Vopp1, Gjc1, Ar, Hif1a, Stmn2, Stmn3, Stmn4, Sfn, Lnpep, Rab33a, Jag1, Fzd2, Bmpr1a, Fzd8, Rbpj, Fgfr3, Pea15a, Prkg1…
Up in Coch	gated channel activity - GO:0022836	81	1.32e-14	0.0001	3.4	[Ryr1, Cacna1h, Cacna1a, Scn9a, Cacna1b, Scn5a, Kcnh5, Cacng4, Cacng5, Cacng2, Kcnh2, Scn1b, Chrnb4, Gabra3, Chrnb3, Grid2, Jph3, Chrnb2, Gabra5, Kcnq5, Trpc1, Gabra2, Grid1, Gabra1, Kcnq2, Kcnu1, Kcna6, Kcnmb2, Glra2, Kcna3, Kcna1, Kcnmb4, Kcne3, Scn2a1, Gria4, Ano2, Trpm5, Ano1, Cacna2d1, Kcnn3, Hcn3, Hcn4, Kcnb2, Scn11a, Scn3a, Scn3b, Clic5, Kcnk3, Clic6, Clic4, Kcnab2, Kcns2, Grin1, Cacnb3, G…
Up in Coch	regulation of neurogenesis - GO:0050767	115	3.46e-14	0.0001	4.8	[Adra2c, Ednrb, Cacna1a, Nedd4, Nkx6-1, Pafah1b1, Scn1b, Cdh4, Chrnb2, Mycn, Shox2, Cxcr4, Sox9, Pou4f1, Sox5, Rgs6, Ss18l1, Avil, Lgals1, Isl1, Isl2, Dscam, Dixdc1, Fez1, Sall1, Ngfr, Ube2v2, Lzts1, Rtn4, Hif1a, Id2, Abl2, Stmn2, Hmgb1, Sox11, Trpv2, Ace, A930038C07Rik, Jag1, Bmpr1a, Fgfr3, Gdf6, Cntn2, Pbx1, Bmp4, Bcl11a, Palm, Bcl2, Hmga2, Sox21, Shank1, Efna3, Six1, Slit1, Apbb1, Ywhah, Ywhag…
Up in Coch	regulation of cell development - GO:0060284	131	4.1e-14	0.0001	5.5	[Mapk9, Adra2c, Ednrb, Cacna1a, Nedd4, Nkx6-1, Pafah1b1, Scn1b, Cdh4, Chrnb2, Mycn, Shox2, Cxcr4, Sox9, Pou4f1, Sox5, Rgs6, Twist1, Ss18l1, Avil, Lgals1, Isl1, Isl2, Dscam, Dixdc1, Fez1, Sall1, Ngfr, Ube2v2, Lzts1, Rtn4, Hif1a, Tgfb2, Id2, Abl2, Stmn2, Hmgb1, Sox11, Trpv2, Tacstd2, Ace, A930038C07Rik, Jag1, Bmpr1a, Snai1, Fgfr3, Gdf6, Cntn2, Pbx1, Bmp4, Smad2, Bcl11a, Palm, Bcl2, Hmga2, Mkx, Sox2…
Up in Coch	cell-cell signaling - GO:0007267	118	2.3e-13	0.0001	5	[Fkbp1b, Cacna1a, Cacna1b, Nedd4, Pafah1b1, Scn1b, Stxbp1, Chrnb4, Chrnb2, Sv2b, Sv2a, Tmod2, Nrxn1, Nrxn2, Sox9, Napb, Rims2, Crhbp, Galr3, Gria4, Unc13a, Sstr2, Sncg, Gata3, Prkca, Sall1, Sncb, Pcdhb16, Naalad2, Ube2v2, Gjc1, Gpr83, Myo5a, Snap91, Wnt2, Tac1, Lin7c, Slc5a7, Stx1b, Fzd2, Syt1, Cnih3, Fgfr3, Bmp4, Rab3a, Smad2, Snap25, Dlg2, Chrna7, Pde1b, Dlg4, Grik1, Hmga2, Inhba, Grin2d, Shank…
Up in Coch	cell periphery - GO:0071944	559	8.81e-13	0.0001	23	[Adora2b, Igf2bp1, Erbb3, Cacng4, L1cam, Eno2, Cacng5, Cacng2, Trhr, Stxbp1, Cxadr, Pcdh10, Sdpr, Akt3, Pcdh19, Pcdh18, Fzd10, Daam1, Nkain1, Kcna6, H2-DMa, Kcna3, Kcna1, Prkcq, Bcr, Sgip1, Prkcb, Cntfr, Dixdc1, Prkcd, Fez1, Prkce, Epha10, Rasgrp1, Tulp1, Pard6g, Prkca, Pip4k2b, Bves, Ngfr, Flot2, Gjc1, Ar, Cadm3, Nrsn2, Cadm1, Lnpep, Rab33a, Tacstd2, Ace, Jag1, Fzd2, Tfrc, Bmpr1a, Fzd8, Fgfr3, G…
Up in Coch	regulation of ion transmembrane transport - GO:0034765	74	2.62e-12	0.0001	3.1	[Shank1, Fkbp1b, Ryr1, Cacna1h, Cckar, Cacna1a, Fkbp1a, Scn9a, Tesc, Cacna1b, Scn5a, Kcnh5, Cacng4, Ywhah, Cacng5, Cacng2, Kcnh2, Scn1b, Trdn, Jph3, Homer1, Kcnq5, Ncs1, Nrxn1, Kcnq2, Kcnu1, Crhbp, Kcna6, Kcna3, Kcna1, Kcne3, Scn2a1, Trpm5, Cacna2d1, Hcn3, Cask, Kcnb2, Scn11a, Scn3a, Scn3b, Clic5, Kcnk3, Clic6, Clic4, Nedd4l, Kcnab2, Kcns2, Myo5a, Trpv2, Grin1, Cacnb3, Cacnb4, Clcn5, Egf, Kcnc4, …
Up in Coch	system development - GO:0048731	458	3.96e-12	0.0001	19	[Fkbp1a, Erbb3, L1cam, Cacng2, Stxbp1, Cxadr, Shox2, Agap2, Fzd10, Twist1, Ss18l1, Hes6, H2-DMa, Avil, Isl1, Lgals1, Bcr, Isl2, Cntfr, Dixdc1, Rpl22, Fez1, Gata6, Gata3, Tulp1, Prkca, Ngfr, Pdgfc, Stmn1, Gjc1, Ar, Hif1a, Cadm1, Sox12, Stmn2, Sox11, Stmn3, Sfn, Ace, Jag1, Fzd2, Tfrc, Bmpr1a, Sfxn1, Fzd8, Snai1, Rbpj, Fgfr3, Pbx1, Gldn, Prkg1, Fli1, Bcl11a, Bcl11b, Sox21, Tesc, Fmn1, Jph1, Gli3, Fg…
Up in Coch	cell development - GO:0048468	213	4.64e-12	0.0001	8.9	[Chst11, Col18a1, Ednrb, Ednra, Nedd4, Pafah1b1, L1cam, Cacng2, Scn1b, Stxbp1, Homer1, Cxadr, Shox2, Sox9, Twist1, Slc4a7, Ss18l1, Zfpm1, Ank1, Isl1, Isl2, Cyp26a1, Fem1b, Gata3, Tulp1, Qk, Prkca, Bves, Ngfr, Nrn1, Stmn1, Gjc1, Hif1a, Id2, Id1, Sox11, Stmn3, Grin3a, Fzd2, Bmpr1a, Fzd8, Snai1, Igf1, Rbpj, Fgfr3, Prkg1, Bcl11b, Ryr1, Cckar, Gm98, Tesc, Apbb1, Gli3, Fgf10, 9430031J16Rik, Gabra5, Art…
Up in Coch	voltage-gated cation channel activity - GO:0022843	44	2.82e-11	0.0001	1.8	[Ryr1, Cacna1h, Hcn3, Scn9a, Cacna1a, Cacna1b, Kcnb2, Scn5a, Scn11a, Cacng4, Scn3a, Kcnh5, Scn3b, Cacng2, Kcnh2, Scn1b, Kcnk3, Kcnq5, Kcnq2, Kcnab2, Kcns2, Grin1, Kcnu1, Cacnb3, Cacnb4, Kcna6, Kcna3, Kcnc4, Kcna1, Kcnc3, Scn4a, Kcne3, Kcnc1, Scn4b, Scn2a1, Kcng1, Kcnh1, Cacna2d1, Snap25, Kcnj11, Grik1, Kcnt1, Hcn2, Grin2d]
Up in Coch	postsynaptic membrane - GO:0045211	58	9.64e-11	0.0001	2.4	[Shank1, Fbxo45, Erbb3, Apbb1, Cacng5, Chrnb4, Gabra3, Chrnb3, Grid2, Homer1, Magee1, Chrnb2, Gabra5, Psd3, Gabra2, Grid1, Gabbr2, Ncs1, Gabra1, Grip2, Kctd8, Ache, Glra2, Kctd16, Gria4, Ank1, Kctd12, Pja2, Epha4, Epha7, Iqsec3, Shc4, Lzts1, Snap91, Grin1, Sema4f, Lin7c, Syne1, Lrfn3, Lrrtm2, Grin3a, Lrfn1, Dlgap1, Cnih3, Synpo, Dlgap3, Dlgap2, Gabrq, Dlg2, Cadps2, Disc1, Chrna7, Dlg4, Gabrb3, Ga…
Up in Coch	cell projection morphogenesis - GO:0048858	103	1.02e-10	0.0001	4.3	[Cacna1a, Onecut2, Pafah1b1, L1cam, Clu, Scn1b, Stxbp1, Cdh4, Chrnb2, Rtn4rl1, Cxcr4, Pou4f2, Kif5c, Avil, Isl1, Foxd3, Isl2, Foxd1, Foxd2, Dscam, Lmtk2, Gata3, Prkca, Ngfr, Nrn1, Stmn1, Rtn4, Tgfb2, Ndn, Snap91, Fzd2, Tubb3, Fzd8, Fgfr3, Cntn2, Rab3a, Ntng2, Ntng1, Bcl11b, Dlg4, Bcl2, Igf1r, Shank1, Cckar, Slit1, Apbb1, Slit3, Atp7a, Gli3, 9430031J16Rik, Artn, Ptpro, Sema6a, Foxg1, Asap1, Adcy1,…
Up in Coch	regulation of multicellular organismal process - GO:0051239	310	1.21e-10	0.0001	13	[Adora2b, Fkbp1b, Ednrb, Ednra, Chsy1, Nedd4, Pafah1b1, Trib2, Scn1b, Stxbp1, Rbfox2, Cxadr, Prkaa2, Shox2, Agap2, Sox9, Bcor, Sox5, Twist1, Ss18l1, Mtpn, Crhbp, H2-DMa, Avil, Cblb, Prkcq, Zfpm1, Lgals1, Isl1, Isl2, Unc13a, Sstr2, Prkcb, Prkcd, Dixdc1, Fez1, Prkce, Sncg, Gata6, Gata3, Prkca, Ngfr, Ar, Hif1a, Id2, 2410016O06Rik, Cadm1, Id1, Stmn2, Sox11, Id3, 1520402A15Rik, Lnpep, Tacstd2, Ace, A9…
Up in Coch	regulation of localization - GO:0032879	259	1.64e-10	0.0001	11	[Adora2b, Fkbp1b, Col18a1, Pid1, Ednrb, Ednra, Fkbp1a, Erbb3, Nedd4, Cacng4, Cbll1, Cacng5, Cacng2, Scn1b, Stxbp1, Homer1, Kcnq5, Akt3, Kcnq2, Sox9, Twist1, Crhbp, Kcna6, Kcna3, Kcna1, Prkcq, Isl1, Bcr, Prkcb, Sgip1, Prkcd, Prkce, Sncg, Gata3, Tulp1, Prkca, Sept5, Myo5b, Stmn1, Fxyd7, Tmem30b, Ar, Hif1a, Pkia, Cadm1, Sox11, Sfn, Myo5a, Tacstd2, Stx1b, Ace, Accn2, Bmpr1a, Snai1, Igf1, Sergef, Pea1…
Up in Coch	cellular developmental process - GO:0048869	390	4.48e-10	0.0001	16	[Pid1, Erbb3, L1cam, Cacng2, Stxbp1, Cxadr, Shox2, Twist1, Cand1, Ss18l1, Hes6, H2-DMa, Avil, Isl1, Lgals1, Eid1, Isl2, Dixdc1, Rpl22, Fez1, Gata6, Rasgrp1, Gata3, Tulp1, Prkca, Bves, Ngfr, Stmn1, Gjc1, Ar, Hif1a, Cadm1, Stmn2, Sox11, Stmn3, Sfn, Ace, Jag1, Fzd2, Tfrc, Bmpr1a, Sfxn1, Fzd8, Snai1, Rbpj, Fgfr3, Pbx1, Gldn, Prkg1, Bcl11a, Bcl11b, Sox21, Tesc, Gli3, Fgf10, 9430031J16Rik, Hey2, Rarb, …
Up in Coch	regulation of cell differentiation - GO:0045595	192	5.48e-10	0.0001	8.1	[Mapk9, Rcan1, Adra2c, Ccne1, Ednrb, Cacna1a, Nedd4, Nkx6-1, Pafah1b1, Clu, Trib2, Scn1b, Cyp26b1, Rbfox2, Cdh4, Chrnb2, Mycn, Shox2, Cxcr4, Sox9, Pou4f1, Sox5, Rgs6, Pou4f2, Twist1, Ss18l1, Efemp1, Lmo4, Cd83, Osr1, Fst, H2-DMa, Avil, Prkx, Zfpm1, Lgals1, Isl1, Isl2, Dscam, Dixdc1, Fez1, Gata3, Prkca, Sall1, Ngfr, Ube2v2, Lzts1, Rod1, Rtn4, Ar, Hif1a, Tgfb2, Mafb, Id2, 2410016O06Rik, Id1, Abl2, …
Up in Coch	regulation of multicellular organismal development - GO:2000026	209	1.96e-09	0.0001	8.8	[Adora2b, Ednrb, Ednra, Nedd4, Pafah1b1, Scn1b, Rbfox2, Cxadr, Shox2, Agap2, Sox9, Bcor, Sox5, Twist1, Ss18l1, H2-DMa, Avil, Cblb, Zfpm1, Lgals1, Isl1, Isl2, Prkcb, Dixdc1, Fez1, Gata6, Gata3, Prkca, Ngfr, Ar, Hif1a, Id2, Id1, Stmn2, Sox11, Tacstd2, Ace, A930038C07Rik, Jag1, Fzd2, Bmpr1a, Snai1, Igf1, Rbpj, Fgfr3, Gdf6, Pbx1, L3mbtl1, Bcl11a, Mkx, Sox21, Btg1, Gm98, Tesc, Apbb1, Bmi1, Gli3, Fgf10…
Up in Coch	receptor activity - GO:0004872	154	2.71e-09	0.0001	6.5	[Adora2b, Adra2c, Ednrb, Gpr161, Ednra, Erbb3, Grb14, Kcnh5, Kcnh2, Trhr, Chrnb4, Chrnb2, Cxadr, Paqr3, Sv2a, Rtn4rl1, Cxcr4, Gpr61, Gpr64, Oprl1, Cxcr7, Fzd10, Efemp1, Galr3, Gria4, Plxna2, Plxna1, Sstr2, Cntfr, Epha10, Tulp1, Gpr75, Rxrg, Xpr1, Ngfr, Cfi, Bdkrb2, Ar, Vtn, C130060K24Rik, Gpr88, Gpr83, Gpr85, Lnpep, Grin3a, Fzd2, Tfrc, Bmpr1a, Fzd8, Rora, Rorb, Adcyap1r1, Fgfr3, Pla2r1, Ly75, Kcn…
Up in Coch	behavior - GO:0007610	92	5.93e-09	0.0001	3.9	[Shank1, Chst10, Cckar, Cacna1a, Scn9a, Cacna1b, Apbb1, Trh, Pafah1b1, Fgf12, Atp7a, Aff2, Chrnb4, Jph3, Chrnb2, Grm4, Gabra5, Th, Tmod2, Nrxn1, Adcy1, Mapt, Pou4f1, Crhr1, Adcy5, Crhbp, Spnb4, Cckbr, Nrg1, Fign, Astn1, Pja2, Epha4, Dscam, Tal1, Cntfr, Kit, Prkce, Sncg, Htr1b, Prkca, Fxn, Nr4a2, Dach1, Nr2e1, Camk4, Slc24a2, Atp1a3, Prkar1b, Gnao1, Itga8, Pde5a, Hif1a, Ncoa1, Npy, Kras, Myo5a, La…
Up in Coch	regulation of system process - GO:0044057	101	6.77e-09	0.0001	4.2	[Adora2b, Fkbp1b, Ednrb, Cacna1a, Cacna1b, Kcnh2, Scn1b, Stxbp1, Chrnb4, Chrnb2, Nrxn1, Napb, Rims2, Mtpn, Rims3, Crhbp, Rims4, Gria4, Unc13a, Sstr2, Prkce, Sncg, Ncdn, Prkca, Rxrg, Ngfr, Gnao1, Cps1, Lzts1, Rtn4, Hif1a, Tgfb2, Sp4, Tac4, Lnpep, Tac1, Smtnl1, Accn2, Igf1, Cntn2, Rab3a, Rasgrf1, Gucy1a3, Chrna7, Dlg4, Grik1, Inhba, Inhbb, Grin2d, Smad6, Smad7, Ryr1, Gm98, Scn5a, Ywhag, Fgf10, Jph3…
Up in Coch	cell body - GO:0044297	100	3.28e-08	0.0002	4.2	[Eef1a2, Cacna1h, Mapk8, Cacna1a, Cacna1b, Rpsa, Pafah1b1, Eno2, Homer1, Cxadr, Rbfox3, Crmp1, Crhbp, Kcna1, Gria4, Dixdc1, Klhl14, Fam5b, Sncg, Ncdn, Prkca, Sncb, Ngfr, Myo5b, Itga8, Klc1, Lzts1, Rtn4, Dpp6, Nrsn2, Tgfb2, Cpne5, Myo5a, Trpv2, Lnpep, Tac1, Syt5, Slc5a7, Grin3a, Tubb5, Got2, Bmpr1a, Cntn2, Cnn3, Pcsk2, Snap25, Dlg2, Tmprss3, Chrna7, Pde1b, Pde1c, Grik1, Grik4, Efna2, Pde10a, Atp7a…
Up in Coch	signal transducer activity - GO:0004871	158	3.55e-08	0.0002	6.6	[Mapk9, Adora2b, Tiam2, Adra2c, Mapk8, Ednrb, Gpr161, Ednra, Fkbp1a, Erbb3, Slc44a2, Map3k9, Kcnh5, Kcnh2, Trhr, Chrnb4, Chrnb2, Cxcr4, Gpr61, Gpr64, Oprl1, Cxcr7, Fzd10, Cxxc5, Rgs6, Rgs7, Efemp1, Galr3, Cblb, Gria4, Lgals1, Plxna2, Plxna1, Sstr2, Dixdc1, Cntfr, Epha10, Tulp1, Gpr75, Rxrg, Ngfr, Gnao1, Vopp1, Bdkrb2, Ar, C130060K24Rik, Hif1a, Gnal, Tgfb2, Gpr88, Gpr83, Gpr85, Lnpep, Grin3a, Fzd2…
Up in Coch	neuron projection terminus - GO:0044306	32	3.86e-08	0.0002	1.3	[Sept7, Sept6, Cckar, Hcn4, Fkbp1a, Ophn1, Cacna1b, L1cam, Grm4, Th, Grin1, Bsn, Erc2, Dpysl2, Crhbp, Mme, Got1, Kcnc4, Kcnc3, Syp, Gria4, Ptprn2, Epha4, P2rx3, Dlg4, Dixdc1, Gabrb3, Sncg, Grik1, Grik4, Sncb, Sept5]
Up in Coch	transmembrane signaling receptor activity - GO:0004888	106	4.77e-08	0.0002	4.5	[Adora2b, Adra2c, Ednrb, Gpr161, Ednra, Erbb3, Trhr, Chrnb4, Chrnb2, Cxcr4, Gpr61, Gpr64, Oprl1, Cxcr7, Fzd10, Efemp1, Galr3, Gria4, Plxna2, Plxna1, Sstr2, Cntfr, Epha10, Tulp1, Gpr75, Ngfr, Bdkrb2, C130060K24Rik, Gpr88, Gpr83, Gpr85, Lnpep, Grin3a, Fzd2, Bmpr1a, Fzd8, Rorb, Adcyap1r1, Fgfr3, Chrna7, Grik1, Grik4, Igf1r, Grin2d, Cckar, Tnfrsf8, Gpr26, Gabra3, Grid2, Grm4, Gabra5, Gpr27, Gpr22, Se…
Up in Coch	transporter activity - GO:0005215	186	2.11e-07	0.0009	7.8	[Cacna1h, Abcb10, Cacna1a, Scn9a, Cacna1b, Clvs1, Aqp5, Kcnh5, Cacng4, Kcnh4, Ipo7, Cacng5, Atp8a2, Cacng2, Kcnh2, Ipo5, Scn1b, Clvs2, Chrnb4, Chrnb3, Chrnb2, Ipo9, Sv2b, Sv2a, Kcnq5, Kcnq2, Slc6a15, Kcna6, Ap3s2, Serinc1, Kcnmb2, Kcna3, Slc6a11, Tap2, Kcna1, Kcnmb4, Gria4, Slc26a5, Slc22a4, Fxyd1, Slc45a1, Fxyd7, Nup54, Gjc1, Trpv2, Tomm20, Syt5, Slc5a7, Synpr, Grin3a, Slc9a2, Slc30a2, Syt1, Acc…
Up in Coch	extracellular ligand-gated ion channel activity - GO:0005230	21	4.31e-07	0.0015	0.88	[Grin3a, Glra2, Gria4, Chrnb4, Gabra3, Chrnb3, Gabrq, Grid2, Chrnb2, Gabra5, P2rx3, Chrna7, Gabra2, Grid1, Gabrb3, Gabra1, Gabrb2, Grik1, Grik4, Grin1, Grin2d]
Up in Coch	presynaptic membrane - GO:0042734	21	4.31e-07	0.0015	0.88	[Ache, Syt1, Cask, Kctd16, Apbb1, Syp, L1cam, Kctd12, Unc13a, Grm4, Cadps2, Snph, Chrna7, Pde2a, Nrxn1, Nrxn2, Grik1, Grik4, Snap91, Sept3, Erc2]
Up in Coch	neurotransmitter transport - GO:0006836	30	1.01e-06	0.0031	1.3	[Cacna1a, Cacna1b, Ppfia3, Stxbp1, Sv2b, Sv2a, Ap2b1, Gabra2, Nrxn1, Nrxn2, Wnt7a, Snap91, Slc17a7, Cplx1, Lin7c, Stx1b, Rims2, Rims3, Rims4, Slc6a15, Syt1, Slc6a9, Slc6a11, Syn2, Syn1, Rab3a, Unc13a, Snap25, Cadps2, Cadps]
Up in Coch	anatomical structure morphogenesis - GO:0009653	263	1.05e-06	0.0032	11	[Chst11, Col18a1, Pid1, Ednra, Fkbp1a, Nedd4, Aqp5, Pafah1b1, L1cam, Sostdc1, Scn1b, Crkl, Cyp26b1, Stxbp1, Shox2, Cyp1b1, Sox9, Bcor, Twist1, Slc4a7, Avil, Zfpm1, Isl1, Bcr, Isl2, Fem1b, Gata6, Gata3, Tulp1, Qk, Prkca, Bves, Thbs3, Ngfr, Nrn1, Pdgfc, Stmn1, Ninj2, Gjc1, Ar, Hif1a, Id2, Cadm1, Id1, Sox11, Myo5a, Jag1, Fzd2, Igf2, Bmpr1a, Fzd8, Snai1, Igf1, Rbpj, Fgfr3, Atp6v1b1, Pbx1, Fli1, Bcl11…
Up in Coch	intrinsic to plasma membrane - GO:0031226	112	1.23e-06	0.0037	4.7	[Adra2c, Reep2, Scn9a, Aqp5, Cacng4, Cacng5, Cacng2, Kcnh2, Scn1b, Chrnb4, Chrnb3, Cdh4, Chrnb2, Pcdh10, Kcnq5, Ecel1, Rtn4rl1, Kcnq2, Pcdh18, Slc6a15, Kcna6, Kcnmb2, Kcna3, Slc6a11, Kcna1, Kcnmb4, Gria4, Plxna2, Epha10, Itga8, Hs3st3b1, Lrp12, Dpp6, Crtam, Gpr85, Grin3a, Accn3, Col25a1, Accn2, Cnih3, Fgfr3, Cntn2, Kcng1, Ntng2, Snap25, Ntng1, Chrna7, Dlg4, Btla, Grik1, Grik4, Grin2d, Raet1a, Sha…
Up in Coch	regulation of biological quality - GO:0065008	308	1.51e-06	0.0048	13	[Adora2b, Fkbp1b, Pid1, Ednrb, Ednra, Igf2bp1, Fkbp1a, Nedd4, Aqp5, Pafah1b1, Cacng2, Trhr, Scn1b, Cyp26b1, Stxbp1, Cxadr, Prkaa2, Sv2a, Cyp1b1, Kcnq2, Sox9, Crhbp, Kcnmb2, Avil, Glrx, Kcnmb4, Zfpm1, Ank1, Unc13a, Cyp26a1, Prkcb, Prkcd, Prkce, Gata3, Qk, Prkca, Bves, Mex3d, Fxyd1, Stc1, Twf1, Ar, Hif1a, Id2, Id1, Myo5a, Lnpep, Slc5a7, Ace, Fzd2, Tfrc, Accn3, Accn2, Sfxn1, Sfxn3, Igf1, Fgfr3, Atp6…
Up in Coch	regulation of transmembrane transporter activity - GO:0022898	33	1.55e-06	0.0049	1.4	[Ryr1, Shank1, Cacna1h, Fkbp1b, Cckar, Cacna1a, Fkbp1a, Tesc, Cacna1b, Cacng4, Ywhah, Scn3b, Cacng5, Cacng2, Scn1b, Trdn, Jph3, Homer1, Ncs1, Nrxn1, Nedd4l, Myo5a, Twist1, Cacnb3, Cacnb4, Crhbp, Cnih3, Igf1, Scn4b, Cacna2d1, Dlg4, Mapk8ip2, Bcl2]
Up in Coch	sensory perception - GO:0007600	71	1.82e-06	0.0057	3	[Shank1, Myo3a, Ednrb, Ednra, Reep2, Rgs9bp, Six1, Otos, Tecta, Chrnb2, Gabra5, Th, Cdh1, Cdhr1, Pou4f1, Pou4f2, Slc4a7, Edn1, Mme, Spnb4, Pde4a, Gpr179, Tectb, Gucy2e, Kit, Slc26a5, Tulp1, Fxn, Ngfr, Lef1, Crym, Col11a1, Nr2e1, Scn3a, Clic5, Gjc1, Gnal, Trpa1, Pdcl, Ndn, Myo5a, Grin1, Tac1, Tub, Cacnb4, Ace, Fzd2, Thrb, Uchl1, Irx5, Accn3, Casp3, Eya4, Cnr1, Rorb, Sobp, Atp6v1b1, Rab3a, Gjb2, Dl…
Up in Coch	regulation of cell communication - GO:0010646	243	2.42e-06	0.008	10	[Fkbp1b, Chst11, Pid1, Ednra, Fkbp1a, Slc44a2, Erbb3, Nedd4, Pafah1b2, Pafah1b1, L1cam, Sostdc1, Stxbp1, Prkaa2, Shox2, Agap2, Sox9, Cxxc4, Skp2, Cxxc5, Twist1, Crhbp, Cblb, Prkcq, Lgals1, Isl1, Dkk2, Dkk3, Unc13a, Prkcb, Prkcd, Dixdc1, Prkce, Sncg, Gata6, Gata3, Prkca, Ngfr, Ar, Hif1a, Sox11, Stmn3, 1520402A15Rik, Lnpep, Jag1, Accn2, Igf2, Bmpr1a, Snai1, Igf1, Rbpj, Fgfr3, Gdf6, Snap25, Pde1c, G…
Up in Coch	mesenchymal cell differentiation - GO:0048762	32	5.96e-06	0.0215	1.3	[Hnrnpab, Lef1, Ednrb, Ednra, Fgf10, Rtn4, Hif1a, Tgfb2, Hey2, Sox11, Sox9, Wnt2, Twist1, Sfrp1, Edn1, Osr1, Nog, Bmpr1a, Snai1, Rbpj, Isl1, Foxd3, Bmp4, Cyp26c1, Zeb2, Foxd1, Foxd2, Cyp26a1, Bcl2, Hmga2, Tgfbr1, Sema3f]
Up in Coch	sensory organ development - GO:0007423	86	6.8e-06	0.0245	3.6	[Myo3a, Six1, Aqp5, Gli3, Fgf10, Cyp26b1, Tgif1, Grlf1, Gabra5, Th, Hey2, Cdh1, Six4, Foxg1, Cyp1b1, Rarb, Sox9, Prox1, Twist1, Pou4f2, Ache, Slc4a7, Osr2, Edn1, Hpca, Osr1, H2-DMa, Nog, Fgf20, Bcr, Mab21l1, Dscam, Lpcat1, Dixdc1, Tulp1, Gata3, Sall1, Chrdl1, Lef1, Col11a1, Nr2e1, Hoxa2, Itga8, Kdm2b, Pvrl3, Clic5, Hif1a, Tgfb2, Mafb, Hmgb1, Sox11, Ndp, Hes5, Sh3pxd2b, Tub, Jag1, Fzd2, Irx5, Eya1…
Up in Coch	neuron-neuron synaptic transmission - GO:0007270	18	7.31e-06	0.026	0.76	[Cacnb4, Napb, Crhbp, Camk4, Cacna1a, Cnih3, Kif1b, Grid2, Unc13a, Th, Gabrb3, Tmod2, Gabra1, Gabrb2, Grik1, Slc17a7, Grin1, Grin2d]
Up in Coch	cyclic nucleotide metabolic process - GO:0009187	18	7.31e-06	0.026	0.76	[Cacnb4, Pde10a, Pde4a, Pde4b, Pde3a, Rora, Pde5a, Gucy2e, Gucy1b3, Gucy1a2, Gnal, Gucy1a3, Pde1b, Pde1c, Pde3b, Pde2a, Adcy1, Adcy5]
Up in Coch	chemical homeostasis - GO:0048878	126	7.93e-06	0.0292	5.3	[Fkbp1b, Pid1, Ednrb, Ednra, Cacna1a, Fkbp1a, Scn9a, Cacng2, Kcnh2, Scn1b, Trhr, Chrnb4, Chrnb2, Cdh1, Prkaa2, Sv2a, Nrxn1, Cxcr4, Kcnq2, Oprl1, Fitm2, Rims2, Rims3, Rims4, Kcnmb2, Tap2, Kcnmb4, Prkcb, Prkce, Slc26a5, Qk, Prkca, Fxyd1, Stc1, Bdkrb2, Cps1, Dpp6, Hif1a, Ndn, Myo5a, Tac1, Slc9a2, Fzd2, Got1, Accn3, Tfrc, Accn2, Sfxn1, Cnih3, Igf1, Sfxn3, Fgfr3, Atp6v1b1, Cntn2, Tmprss3, Chrna7, Dlg4…
Up in Coch	regulation of signaling - GO:0023051	306	1.04e-05	0.0385	13	[Fkbp1b, Tiam2, Chst11, Pid1, Ednra, Fkbp1a, Slc44a2, Erbb3, Nedd4, Pafah1b1, Cacng4, L1cam, Sostdc1, Cacng5, Cacng2, Stxbp1, Prkaa2, Shox2, Agap1, Agap2, Sox9, Fzd10, Cxxc4, Skp2, Cxxc5, Twist1, Crhbp, Cblb, Prkcq, Lgals1, Isl1, Dkk2, Dkk3, Bcr, Unc13a, Prkcb, Prkcd, Dixdc1, Prkce, Sncg, Gata6, Gata3, Rasgrp1, Sik2, Prkca, Bves, Ngfr, Arhgef9, Ar, Hif1a, Id1, Sox11, Stmn3, Myo5a, 1520402A15Rik, …
Up in Coch	cyclic nucleotide catabolic process - GO:0009214	9	1.15e-05	0.0424	0.38	[Pde10a, Pde1b, Pde1c, Pde3b, Pde2a, Pde4a, Pde4b, Pde3a, Pde5a]
Up in Coch	positive regulation of transport - GO:0051050	93	1.21e-05	0.0443	3.9	[Adora2b, Mapk9, Cacna1h, Cckar, Ednrb, Ednra, Tesc, Cacna1b, Erbb3, Nedd4, Nkx6-1, Apbb1, Pla2g4a, Scn5a, Trh, Cbll1, Fgf12, Gli3, Scn1b, Stxbp1, Homer1, Chrnb2, Caly, Xpo4, Cdh1, Trpc1, Akt3, Ncs1, Trpc3, Akap5, Angpt1, Crhr1, Twist1, Sfrp2, Clip3, Edn1, Cckbr, Oxct1, Prkcq, Cdk5r2, Isl1, Cdk5r1, Exoc2, Bcr, Sgip1, Prkcd, Prkce, Acsl6, Tulp1, Gata3, Prkca, Anxa2, Sept5, Camk4, Glmn, Cask, Tmem3…
Up in Vest	extracellular region - GO:0005576	515	7.07e-52	0.0001	12	[Vit, Hsph1, Il17rb, Rnh1, Il17re, Plbd1, Gpld1, Wfdc12, Itgbl1, Entpd1, Entpd2, Frem1, Tnfrsf11b, Entpd6, Optc, Col10a1, Hhla1, Vwa5b1, Gbp7, Lgals9, Siglec1, Col9a1, Tfpi, Prom1, Oc90, Prom2, Lcat, Lgals3, Rbp4, Tulp3, Amy1, S100a13, Hspg2, Thsd4, St14, Cfh, Tslp, Mfi2, Fhad1, Pdgfd, Gpihbp1, Cfp, C2, Gstm1, Fuca2, Pdgfa, Sspo, Gnptg, Col8a1, Col8a2, Bpifc, Fgfr2, Abca1, Liph, Izumo4, Islr, Lep…
Up in Vest	plasma membrane - GO:0005886	1018	2.33e-39	0.0001	24	[Il17rc, Adora2a, Il17rd, Il17ra, Il17rb, Erbb4, Stxbp5, Ccdc62, Itgbl1, Trp53i13, Eps8, Stxbp2, Gja1, Selplg, Gja5, Gja4, Cd2ap, Cldn5, Cldn6, Cldn3, Il28ra, Cldn4, Cldn9, Kcna5, Kcna4, Cldn7, Cldn8, Abcc3, Abcc4, Abcc2, Ccdc46, Arap1, Arap3, Zdhhc5, Abcc9, Upf3a, Cfh, Mcam, Fxyd2, Flot1, Slco2a1, Bcam, Gstm2, Gjc2, Dynlt3, Pik3ap1, Cldn1, Cldn2, Abtb1, Fzd1, Parp14, Fzd5, Fzd4, Fzd6, Slco2b1, S…
Up in Vest	plasma membrane part - GO:0044459	500	2.72e-31	0.0001	12	[Adora2a, Il17rb, Erbb4, Slco3a1, Hmox1, Stxbp5, H2-Aa, Cyth1, Itgbl1, Eps8, Stxbp2, Gja1, Catsper2, Tnfrsf11a, Gja5, Gja4, Pcdh12, Cldn5, Cldn6, Cldn23, Cldn3, Il28ra, Cldn4, Cldn9, Tenc1, Kcna5, Kcna4, Cldn7, Cldn22, Cldn8, Prom1, Abcc3, Abcc4, Arhgap4, Abcc2, Prkci, Stom, Abcc9, H2-D1, Atf4, Ncstn, St14, Mcam, Cldn11, Fxyd2, Cldn10, Hpn, Gpihbp1, Flot1, Slco2a1, Cldn19, Bcam, Errfi1, Gjc2, Jub…
Up in Vest	extracellular space - GO:0005615	234	9.16e-27	0.0001	5.6	[Cd109, Twsg1, Gpld1, Ptgds, Tnfrsf11b, Entpd6, Wnt10b, Col1a2, Cthrc1, Col1a1, Tfpi, Prom1, Lcat, C4b, Rbp4, Icam1, Amy1, S100a13, Apoa4, Hspg2, Thbs1, B2m, St14, Tslp, Cfh, Ebi3, Fhad1, Pdgfd, Itm2b, Gpihbp1, Klk8, Spon1, Pdgfa, Msr1, Abca1, Liph, Apom, Sparc, Vnn1, Tcn2, Lipe, Apoe, Arsg, Cd14, Chia, Ada, Ctsb, Ecm1, Ctsd, Col12a1, Il15, Ctsh, Il18, Ctsk, Adm, Cp, Ramp1, Hbegf, Fam132a, Tnfrsf…
Up in Vest	response to wounding - GO:0009611	179	1.62e-25	0.0001	4.3	[5033414D02Rik, Adra2a, H2-Eb1, Ncf1, Serping1, Erbb4, Rtn4rl2, Hmox1, Prkd1, Aqp1, Entpd1, Entpd2, Gja1, Fgf7, Ticam2, Cd180, Adrb2, Wnt10b, Col1a1, Alox5ap, Msx2, F13a1, Tfpi, Fermt3, C4b, Map3k1, Lox, Fcer1g, Sphk1, Btk, Csf1, Thbs1, Mylk3, Unc13d, Pxk, Tbxa2r, Cela1, Ninj1, Fhad1, Nfkbiz, Klk8, Gfap, Ly86, Calca, Tgfb1, Csf1r, Cd163, Jub, Pdgfra, Pdgfa, Agtr1a, Hpse, Slc1a3, Slc1a2, Pik3cg, S…
Up in Vest	inflammatory response - GO:0006954	107	1.2e-20	0.0001	2.6	[5033414D02Rik, Adra2a, H2-Eb1, Ncf1, Hmox1, Prkd1, Ticam2, Cd180, Alox5ap, C4b, Fcer1g, Sphk1, Btk, Csf1, Thbs1, Mylk3, Unc13d, Pxk, Tbxa2r, Cela1, Nfkbiz, Ly86, Calca, Tgfb1, Csf1r, Cd163, Agtr1a, Pik3cg, Slc11a1, Ggt5, Lyn, Ccr1, Tril, Lipa, Cspg4, Myd88, Vnn1, Tpsb2, Sema7a, Cyba, Il4ra, Ephx2, Cd14, Chia, Lat, Kl, Sigirr, Ecm1, BC013712, Alox5, Il18, Itgav, Tnfrsf1b, Parp4, Tnfrsf1a, Ptger3,…
Up in Vest	regulation of multicellular organismal process - GO:0051239	540	1.1e-19	0.0001	13	[Il17rc, Adora2a, Il17ra, Rnh1, Erbb4, Scx, Hmox1, Prkd1, H2-Aa, Gja1, Tnfrsf11b, Tnfrsf11a, Myb, C3ar1, Slc18a1, Twist2, Prdx5, Ift88, Kcna5, Nckap1l, Nr1h2, Trim16, Prom1, Tnni3, Lcat, Myl4, Rbp4, Arhgap4, Prkci, Rbp1, Tulp3, Gata2, Jund, Hpn, Gpihbp1, Errfi1, Cited1, Pdgfa, Lgmn, Sox10, Tcf7l2, Nfe2, Plk5, Lyn, Fzd1, Jun, Cpeb1, Fzd5, Tril, Sox17, Fzd6, Bmpr1b, Fgfr4, Nfkbia, Fgfr2, Stat5a, Le…
Up in Vest	proteinaceous extracellular matrix - GO:0005578	144	2.34e-18	0.0001	3.5	[Vit, Col14a1, Angptl4, Fgf1, Npnt, Gpld1, Comp, Entpd1, Entpd2, Frem1, Tnfrsf11b, Fgf9, Optc, Wnt5b, Col10a1, Tgm2, Wnt10b, Adamts1, Col1a2, Col1a1, Adamts5, Adamts4, Omd, Col9a1, Oc90, Lgals3, Lama5, Reln, Lama1, Lox, Lama2, Lama3, Lama4, Hspg2, Thbs2, Thsd4, Otol1, Chad, Dpt, Nid2, Nid1, Spon2, Wnt6, Emid1, Tgfb1, Colec11, Colec12, Spon1, Mamdc2, Hpse, Slc1a3, Loxl1, Lgals3bp, Wnt4, Wnt3, Impg…
Up in Vest	response to chemical stimulus - GO:0042221	549	7.77e-18	0.0001	13	[Il17rc, Adora2a, Il17ra, Hsph1, Il17rb, Hmox1, Prkd1, H2-Aa, Gpld1, Eps8, Entpd6, Tnfrsf11a, Igtp, Slc18a2, C3ar1, Slc18a1, Il28ra, Prdx5, Gbp7, Pnkp, Txnip, Nckap1l, Nr1h2, Trim16, Plcg2, Endog, Lcat, Abcc3, Abcc4, Rbp4, Abcc2, Prkci, S100a16, Rbp1, Zfp709, Etfdh, Upf3a, As3mt, Jund, Pdgfd, Hpn, Gpihbp1, Flot1, Dhfr, Gstm2, Adh1, Gjc2, Cited4, Cited1, Jub, Pdgfa, Lgmn, Scrib, Tcf7l2, Plk5, Lyn,…
Up in Vest	biological adhesion - GO:0022610	242	8.37e-18	0.0001	5.8	[App, Gpld1, Itgbl1, Frem1, Selplg, Pcdh12, Cd2ap, Fermt1, Cldn5, Cldn3, Gbp7, Ppap2b, Lgals9, Omd, Siglec1, Fermt3, Arhgap6, Hepacam, Icam1, Apoa4, Tln2, Tln1, Thbs2, Icam2, Cdon, Mcam, Cldn11, Ninj1, D930014E17Rik, Spon2, Cadm4, Bcam, Spon1, Jub, Sspo, Scrib, Cldn1, Cldn2, Alcam, Fzd4, Col8a1, Bmpr1b, Col8a2, F11r, Pcdh20, Vnn1, Izumo1, Siglece, Antxr1, Ada, Nrp1, Ret, Nuak1, Nrp2, Col12a1, Ada…
Up in Vest	receptor activity - GO:0004872	269	1.65e-17	0.0001	6.5	[Il17rc, Adora2a, Il17rb, Gpr160, Erbb4, Amfr, Itgbl1, Paqr7, Tnfrsf11a, C3ar1, Kdr, Il28ra, Hpgd, Nr1h2, Cmklr1, Sstr4, Unc13b, Lrpap1, Sstr1, Rxfp3, Abcc9, Cd79b, Tbxa2r, Gpr182, Gpr183, Sdc4, Ebi3, Hpn, Vipr2, Ptgfr, Bcam, Agtr1a, Ccr1, Fzd1, Msr1, Oxtr, Lpar6, Xcr1, Fzd5, Eltd1, Fzd4, Fzd6, Bmpr1b, Fgfr4, Fgfr2, Abca1, Tmprss5, Srcrb4d, Gpr17, Sema7a, Eda2r, Mrgprb1, Grik3, Siglece, Antxr1, N…
Up in Vest	response to organic substance - GO:0010033	356	6.61e-16	0.0001	8.6	[Il17rc, Adora2a, Il17ra, Hsph1, Il17rb, Amfr, Trib3, Hmox1, Prkd1, Aqp4, Gpld1, H2-Aa, Aqp1, Eps8, Herpud1, Tnfrsf11a, Igtp, Slc18a2, Kdr, Irgm2, Sox6, Wnt10b, Col1a2, Il28ra, Col1a1, Gbp7, Nr1h2, Krt8, Trim16, Plcg2, Endog, Lcat, Sstr4, Rbp4, Prkci, Sstr1, Icam1, Btk, Zfp709, Upf3a, Thbs1, B2m, Ifit1, Ifit2, Ifit3, Tbxa2r, Ebi3, Pdgfd, Hpn, Twf2, Gpihbp1, Dhfr, Ptgfr, Adh1, Cited4, Cited1, Agtr…
Up in Vest	cell activation - GO:0001775	143	1.35e-15	0.0001	3.4	[Adora2a, Cd74, Il17ra, Entpd1, Entpd2, Selplg, Myb, Crip3, Psmb10, H2-Ab1, Cd86, Lgals8, Plcg2, Fermt3, Egfr, Relb, Ikzf1, Fcer1g, Icam1, Btk, Anxa3, Psen2, Anxa1, B2m, Unc13d, Cast, Cxcl12, Ncstn, Tyrobp, Gpr183, Fhad1, Tcf7, H2-M3, Pknox1, Tgfb1, Il7, Pdgfra, Wnt4, Ptprc, Slc11a1, Lyn, Egr1, Jag2, Jun, Ccnd3, Fzd5, Fzd6, Rorc, Flt3l, Stat5a, Smad3, Bcl6, Gm885, Gimap1, Chrna4, Bcl3, Gimap5, Nd…
Up in Vest	signaling - GO:0023052	848	3.95e-15	0.0001	20	[Il17rc, Adora2a, Il17rb, Erbb4, Clock, Itgbl1, Gja1, Ipo13, Gja5, Gja4, Slc18a2, Slc18a1, Rasip1, Cldn5, Il28ra, Ift88, Lgals9, Txnip, Hrasls, Arap1, Arap3, Abcc9, Fhad1, Gjc2, Cited1, Pdgfa, Tcf7l2, Fzd1, Nfe2, Fzd5, Fzd4, Tril, Sox17, Fzd6, Bmpr1b, Stk38l, Pik3c2g, Fgfr4, Fgfr2, Abca1, Stat5a, Apcdd1, Antxr1, Fgf16, Ret, Fgf14, Stk17b, Slc27a1, Stat6, Fgf18, Pick1, Adm, Ikbke, Ing4, Csf2ra, Cs…
Up in Vest	innate immune response - GO:0045087	88	7.56e-15	0.0001	2.1	[Sigirr, Serping1, Il1rap, Prkd1, Aqp4, H2-Aa, Map3k5, Sp100, Clec4n, Ticam2, Ddx58, Cd180, C1rl, Clec4a2, Irgm1, Dhx58, Irgm2, Jak3, H2-Ab1, Ifih1, Fcgr1, Rnf135, Gbp7, Syk, Ly96, Tlr13, Pglyrp1, Tnfaip8l2, Tlr1, C4b, Hck, Il1rl1, Irf3, Sp110, Tlr9, Irf7, Btk, Tlr8, Irf5, Tlr7, Samhd1, Csf1, Apoa4, Tlr6, Tlr5, Ifit1, Tlr4, Tlr3, Unc13d, Tlr2, Cd1d2, C1qb, Cd1d1, Mx2, Il34, Unc93b1, Ptpn6, Nod2, …
Up in Vest	intrinsic to plasma membrane - GO:0031226	204	2.03e-14	0.0001	4.9	[5033414D02Rik, Il17rb, Amfr, Gde1, Slco3a1, Aqp6, Aqp4, Stxbp5, Aqp1, Itgbl1, Eps8, Tmem45a, Kcnq3, Kdr, Kcnq1, Slc4a4, Pcdh12, Il28ra, Slc6a14, Kcna5, Ppap2a, Kcna4, Vsig2, Slc6a17, Slc6a13, Prom1, Scn2b, Abcc3, Abcc2, Stom, Abcc9, Icam2, Cdon, Ncstn, St14, Slc22a6, Rasa4, Cldn11, Slc22a3, Fxyd2, Hpn, Gpihbp1, Slco2a1, Bcam, Lyn, Hhip, 5330417C22Rik, Fgfr4, Fgfr2, Abca1, Tmprss9, Gm885, Eda2r, …
Up in Vest	system development - GO:0048731	753	3.14e-14	0.0001	18	[Adora2a, Erbb4, Scx, Hmox1, Prkd1, Stxbp5, Gpld1, Frem1, Gja1, Tnfrsf11a, Gja5, Gja4, Myb, Nbeal2, C3ar1, Col10a1, Clcn2, Rasip1, Pcdh12, Twist2, Cldn5, Lgals8, Ift88, Tenc1, Txnip, Hpgd, Col9a1, Plcg2, Prom1, Tnni3, Lgals3, Rbp4, Arhgap4, Fam101b, Prkci, Dyx1c1, Mbnl1, Tulp3, Hspg2, Gata2, Nebl, Cldn11, Rdh10, Hpn, Flot1, Errfi1, Strc, Hdac11, Cited1, Pdgfa, Alx4, Scrib, Sox10, Tcf7l2, Plk5, Ly…
Up in Vest	signal transduction - GO:0007165	765	3.47e-14	0.0001	18	[Il17rc, Adora2a, Il17rb, Unc50, Erbb4, Scx, Hmox1, Prkd1, Clock, Gpld1, Itgbl1, Entpd1, Entpd2, Gja1, Ipo13, Tnfrsf11b, Tnfrsf11a, C3ar1, Rasip1, Wls, Uaca, Il28ra, Ift88, Tenc1, Lgals9, Txnip, Nckap1l, Hpgd, Nr1h2, Araf, Plcg2, Arhgap6, Hrasls, Prkci, Dapk1, Arntl2, Rxfp3, S100a14, Rasgrp3, Arap1, Tulp3, Rasgrp4, Arap3, Abcc9, Arhgap8, Atf4, Ncstn, Fhad1, Plch1, Errfi1, Cited1, Pdgfa, Tcf7l2, L…
Up in Vest	regulation of immune response - GO:0050776	121	4.23e-14	0.0001	2.9	[Cd74, H2-Eb1, Serping1, H2-K1, Hmox1, Pvr, Gpld1, Stxbp2, Pnp, C1rl, Myb, C3ar1, Dhx58, Trafd1, H2-Ab1, Cd86, Nckap1l, Plcg2, C4b, Scarb1, Fcer1g, S100a14, Psen2, Samsn1, B2m, H2-D1, Unc13d, Inpp5d, Cd79b, Cfh, C5ar1, H2-M3, Cfp, C2, Pld2, Tgfb1, Colec12, Tgfb3, Mavs, Ptprc, Slc11a1, Lyn, Ccr1, Tmem173, Tril, Myd88, Nfkbia, Stat5a, Smad3, Bcl6, Sema7a, Fes, Il4ra, Gimap5, Ada, H2-T23, Ecm1, Stat…
Up in Vest	vasculature development - GO:0001944	162	2.18e-13	0.0001	3.9	[Socs3, Aldh1a2, Foxs1, Hmox1, Prkd1, Fgf1, Gpld1, Stra6, Foxc2, Cdh5, Fgf8, Gja1, Foxc1, Luzp1, Fgf9, Gja5, Gja4, Wnt5b, Kdr, Nrxn3, Rasip1, Ovol2, Col1a2, Ift88, Col1a1, Ppap2b, Hpgd, Zfpm2, Tnni3, Amot, Lama1, Lox, Frzb, Sphk1, Lama4, Vash1, Thbs1, Hspg2, Cxcl12, Dlx3, Shc1, Itga7, Pknox1, Calca, Errfi1, Cited1, Tiparp, Pdgfra, Pdgfa, Agtr1a, Hspb1, Hpse, Ecscr, Tcf7l2, Fzd1, Egr1, Ptprb, Jun,…
Up in Vest	regulation of developmental process - GO:0050793	425	3.54e-13	0.0001	10	[Myl12b, Rnh1, Erbb4, Scx, Hmox1, Prkd1, H2-Aa, Gja1, Tnfrsf11b, Myb, C3ar1, Twist2, Ift88, Nckap1l, Trim16, Prom1, Rbp4, Arhgap4, Prkci, Rbp1, Arap1, Tulp3, Arap3, S100a13, Gata2, Jund, Hpn, Errfi1, Cited1, Pdgfa, Sox10, Tcf7l2, Nfe2, Plk5, Lyn, Fzd1, Jun, Sox17, Fzd6, Bmpr1b, Fgfr4, Nfkbia, Fgfr2, Stat5a, Abca5, Junb, Ada, Ret, Stat6, Fgf18, Adm, Srpx2, Kank1, Tnfrsf1a, Jak3, Med27, Lilrb3, 181…
Up in Vest	regulation of cellular component movement - GO:0051270	163	1.8e-12	0.0001	3.9	[Adra2a, Cd74, Irs1, Erbb4, Prkd1, Fgf1, Gpld1, Aqp1, Foxc2, Fgf7, Wnt5b, C3ar1, Kdr, Abhd6, Slc8a1, Lrrc50, Col1a1, Ppap2b, Nckap1l, Plxna4, Amotl1, Cmklr1, Egfr, Amot, Lmna, Lama5, Map3k1, Arhgap4, Lama1, Sphk1, Lama4, Icam1, Vash1, Arap1, S100a14, Anxa3, Arap3, Ror2, Csf1, Thbs1, Nbl1, Vcl, Cxcl12, Grb7, Podxl, Dpep1, Itga5, Pld1, Pld2, Tgfb1, Csf1r, Jub, Pdgfra, Chrd, Pdgfa, Rras2, Wnt3, Ptpr…
Up in Vest	signal transducer activity - GO:0004871	266	2.04e-12	0.0001	6.4	[Il17rc, Adora2a, Il17rb, Gpr160, Erbb4, Hmox1, Clock, Gja1, Tnfrsf11a, C3ar1, Kdr, Il28ra, Lgals9, Hpgd, Nr1h2, Cblc, Araf, Plcg2, Cmklr1, Sstr4, Unc13b, Sstr1, Arntl2, Rxfp3, Abcc9, Cd79b, Tbxa2r, Gpr182, Gpr183, Sdc4, Ebi3, Plch1, Vipr2, Ptgfr, Agtr1a, Ccr1, Fzd1, Oxtr, Lpar6, Gngt2, Xcr1, Fzd5, Eltd1, Fzd4, Fzd6, Bmpr1b, Fgfr4, Fgfr2, Bst2, Abca1, Stat5a, Gpr17, Mrgprb1, Grik3, Siglece, Antxr…
Up in Vest	regulation of cell proliferation - GO:0042127	329	2.14e-12	0.0001	7.9	[Lst1, Adora2a, H2-Eb1, Nampt, Erbb4, Scx, Hmox1, Prkd1, Gpld1, H2-Aa, Aqp1, Gja1, Pnp, Tinf2, Fth1, Kdr, Sox8, Sox7, Rasip1, Ifi30, Twist2, Ovol2, Wnt10b, Cthrc1, Tenc1, Txnip, Nckap1l, Ptges, Btc, Abcc4, Eif5a2, Rbp4, Por, Prkci, Jtb, S100a13, Thbs1, Gata2, Atf3, Cdon, Gpr183, Cela1, Fxyd2, Hpn, Vipr2, Pdgfa, Agtr1a, Id4, Sox10, Tcf7l2, Plk5, Lyn, Egr1, Jag2, Acer2, Jun, Fzd5, Sox18, Sox17, Eaf…
Up in Vest	defense response to bacterium - GO:0042742	41	2.32e-12	0.0001	0.99	[Lyz2, Naip5, Ncf1, C5ar1, H2-M3, H2-K1, Stab1, Nod2, Nod1, Pld1, Myo1f, Wfdc12, Cd4, Tnfrsf1a, Card9, Mavs, Serpinb9, Acp5, Irgm2, Gbp2, Gbp1, Gbp3, Slc11a1, Fcgr1, Gbp7, Syk, Nos2, Defb25, Myd88, Pglyrp1, P2rx7, Hck, Fcer1g, Bcl3, Tlr9, Irf8, Anxa3, Cd36, Tlr6, Tlr4, Tlr2]
Up in Vest	response to other organism - GO:0051707	127	2.81e-12	0.0001	3.1	[H2-Eb1, Ncf1, Ncf2, H2-K1, Pvr, Wfdc12, Tnfrsf11a, Dhx58, Irgm2, Ier3, Cd86, Il28ra, Gbp7, Krt8, Plcg2, Scarb1, Fcer1g, Zfp709, Anxa3, Abcc9, Ifit1, B2m, Ifit2, Unc13d, Lyz2, Tbxa2r, Naip5, C5ar1, H2-M3, Pld1, Ptgfr, Tgfb1, Oas1b, Mavs, Cited1, Ptprc, Slc11a1, Lyn, Ccr1, Tmem173, Fzd5, Irak2, Apobec3, Myd88, Nfkbia, Apobec1, Abca1, Bst2, Smad3, Bcl3, Cd14, Isg15, Ddx60, Lcn2, Il18, Itgav, Adm, T…
Up in Vest	positive regulation of cell migration - GO:0030335	100	3.37e-12	0.0001	2.4	[Adra2a, Cd74, Irs1, Erbb4, Prkd1, Fgf1, Gpld1, Aqp1, Foxc2, Fgf7, Wnt5b, C3ar1, Kdr, Slc8a1, Col1a1, Ppap2b, Nckap1l, Amotl1, Cmklr1, Egfr, Amot, Sphk1, Icam1, S100a14, Anxa3, Ror2, Csf1, Thbs1, Cxcl12, Grb7, Podxl, Itga5, Pld1, Pld2, Tgfb1, Csf1r, Pdgfra, Pdgfa, Rras2, Ptprc, Lyn, Ccr1, Ager, Bmp2, Smad3, Plau, Cxcl16, Coro1a, Ret, Flt1, Prr5, Alox12, Ctsh, Flt4, Itgav, Srpx2, Hbegf, Pecam1, Ac…
Up in Vest	regulation of response to stimulus - GO:0048583	591	5.41e-12	0.0001	14	[Il17rc, Adora2a, Cyth3, Il17ra, Cyth4, Erbb4, Hmox1, Prkd1, Gpld1, Cyth1, Stxbp2, Gja1, Entpd5, Tnfrsf11a, Myb, C3ar1, Rasip1, Ier3, Wls, Uaca, Il28ra, Lgals9, Nckap1l, Trim16, Sh3rf1, Plcg2, Arhgap6, Arhgap4, Dyx1c1, Dapk1, Otud7b, S100a14, Rasgrp3, Arap1, Tulp3, Rasgrp4, Arap3, S100a13, Gata2, Arhgap8, H2-D1, Cfh, Fam72a, Flot1, Cfp, C2, Errfi1, Jub, Pdgfa, Scrib, Sox10, Tcf7l2, Lyn, Fzd1, Jun…
Up in Vest	regulation of angiogenesis - GO:0045765	69	6.27e-12	0.0001	1.7	[Efna1, Flt1, Ecm1, Grem1, Rnh1, Ctsh, Hmox1, Prkd1, Adm, Srpx2, Fgf1, Aqp1, Rhob, Foxc2, Tnfrsf1a, Tnmd, Bai2, Foxo6, Kdr, C3ar1, Ptprm, Angpt2, Adamts1, Ddah1, Cx3cr1, F3, Mmp9, Epha1, Amot, Epha2, Gtf2i, Ptgis, Rras, Itgb2, Sphk1, Vash1, Pik3r6, Hyal1, Anxa3, Cd36, Thbs1, Thbs2, Gata2, Cd34, Ptgs2, Eng, Tbxa2r, Stab1, Vegfa, Ccl2, Cma1, Pf4, Cx3cl1, Nos3, Col4a3, Hhip, Tie1, Cysltr1, Col4a2, H…
Up in Vest	apical part of cell - GO:0045177	115	1.27e-11	0.0001	2.8	[App, Myl12b, Slc9a3r2, Cacna1d, Hfe, Slco3a1, Atp6v0a4, Kncn, Epb4.1l4b, Aqp1, Edar, Stxbp2, Myo7a, Adrb2, Ift88, Cldn4, Epcam, Cd81, Amotl2, Amotl1, Atp8b1, Prom1, Egfr, Prkci, Abcc2, Btd, Vash1, Anxa4, Slc26a4, Psen2, Slc26a9, Atp12a, Podxl, Dpep1, Gpihbp1, Dab1, Dab2, Lgmn, Tcirg1, Slc5a1, Fzd1, Cftr, Oxtr, Cav1, Slc34a2, Fzd6, Msn, Slco2b1, Plat, Bst2, Cyba, Itpr3, Clcnka, Ctsb, Acy3, Eda, U…
Up in Vest	positive regulation of biological process - GO:0048518	893	2.01e-11	0.0001	21	[Il17rc, Vit, Adora2a, Il17ra, Hsph1, Erbb4, Stxbp5, Clock, Stxbp2, Gja1, Myb, Slc18a1, Rasip1, Ier3, Lgals8, Ift88, Lgals9, Txnip, Trim16, Endog, Abcc4, Arap1, Upf3a, Gata2, Jund, Pdgfd, Fam72a, Cfp, C2, Cited4, Cited1, Pdgfa, Alx4, Sox10, Tcf7l2, Plk5, Fzd1, Fzd5, Fzd4, Sox18, Tril, Sox17, Col8a1, Bmpr1b, Fgfr4, Fgfr2, Abca1, Ehd1, Stat5a, Ehd4, Ephx2, Junb, Chia, Ada, Fgf16, Ret, Fgf14, Stk17b…
Up in Vest	developmental process - GO:0032502	944	3.27e-11	0.0001	23	[Adora2a, Erbb4, Stxbp5, Gja1, Gja5, Gja4, Myb, Slc18a2, Nbeal2, Rasip1, Cldn5, Lgals8, Ift88, Ift81, Txnip, Prr15, Endog, Lgals3, Fam101b, Hspg2, Gata2, Jund, Dnaic2, Pdgfd, Flot1, Ccdc40, Ccdc39, Cited1, Pdgfa, Alx4, Sox10, Tcf7l2, Plk5, Fzd1, Fzd5, Fzd4, Sox18, Sox17, Fzd6, Col8a1, Bmpr1b, Col8a2, F11r, Fgfr4, Fgfr2, Ggnbp1, Stat5a, Mks1, Junb, Apcdd1, Antxr1, Ada, Ret, Ell, Stat6, Eln, Fgf18,…
Up in Vest	immune effector process - GO:0002252	82	3.98e-11	0.0001	2	[Ctsc, Cd74, H2-Eb1, Ncf1, Serping1, Stat6, Ctsh, Stxbp2, Ptger4, Ddx58, C1rl, Serpinb9, Itgal, Lilrb3, H2-Ab1, Cd86, Fcgr1, Cd300a, Lgals8, Il28ra, Fcgr3, Syk, Plcg2, Cx3cr1, Relb, C4b, Irf3, Fcer1g, Lat2, Tlr9, Irf7, Icam1, Btk, Tlr8, Anxa3, Abcc9, Irf5, Tlr7, Samhd1, Psen2, Tlr6, Lcp1, Tlr4, Tlr3, Unc13d, Tlr2, Plscr1, Inpp5d, C1qb, C1qa, Gadd45g, Gpr183, Tyrobp, H2-M3, Ptpn6, Nod2, Kcnj8, Cfp…
Up in Vest	positive regulation of developmental process - GO:0051094	221	1.54e-10	0.0001	5.3	[Tiam1, Gfi1, Erbb4, Scx, Hmox1, Prkd1, H2-Aa, Aqp1, Gja1, Pnp, Myb, C3ar1, Kdr, Sox8, Sox6, Wnt10b, Cthrc1, Col1a1, Nckap1l, Trim16, Zfpm2, Prom1, Btc, Por, Prkci, Ikzf1, Thbs1, Nbl1, Gata2, Thbs2, Cdon, Jund, Tbxa2r, Twf2, Agtr1a, Id4, Sox10, Tcf7l2, Lyn, Ccr1, Msr1, Oxtr, Jun, Sox17, Bmpr1b, Fgfr4, Fgfr2, Stat5a, Vnn1, Sema7a, Zfp488, Junb, Ada, Ret, Ecm1, Il15, Fgf18, Ctsh, Adm, Srpx2, Rhob, …
Up in Vest	cellular developmental process - GO:0048869	633	1.98e-10	0.0001	15	[Adora2a, Erbb4, Scx, Prkd1, Stxbp5, Gja1, Dapl1, Catsper2, Tnfrsf11a, Myb, Nbeal2, Clcn2, Rasip1, Psmb10, Twist2, Lgals8, Ift88, Ift81, Txnip, Plcg2, Prom1, Tnni3, Arhgap4, Fam101b, Prkci, Dyx1c1, Mbnl1, Tyrp1, Tulp3, Rasgrp4, Hspg2, Gata2, Jund, Dnaic2, Nebl, Rdh10, D930014E17Rik, Flot1, Strc, Hdac11, Cited1, Scrib, Sox10, Tcf7l2, Plk5, Lyn, Fzd1, Jag2, Alcam, Jun, Fzd5, Fzd4, Sox18, Sox17, Fzd…
Up in Vest	anatomical structure morphogenesis - GO:0009653	452	2.01e-10	0.0001	11	[Adora2a, Erbb4, Scx, Hmox1, Prkd1, Stxbp5, Gpld1, Frem1, Gja1, Gja5, Nbeal2, Col10a1, Rasip1, Psmb10, Twist2, Wls, Ift88, Hpgd, Col9a1, Prom1, Tnni3, Rbp4, Fam101b, Prkci, Tulp3, Hspg2, Gata2, Dnaic2, Nebl, Rdh10, D930014E17Rik, Hpn, Flot1, Errfi1, Strc, Cited1, Pdgfa, Alx4, Scrib, Sox10, Tcf7l2, Fzd1, Jag2, Alcam, Jun, Fzd5, Fzd4, Sox18, Sox17, Fzd6, Col8a1, Bmpr1b, Lipa, Col8a2, Fgfr2, Stat5a,…
Up in Vest	regulation of response to external stimulus - GO:0032101	119	4.59e-10	0.0001	2.9	[Il17rc, Adora2a, Cd74, Il17ra, H2-Eb1, Serping1, Prkd1, Nt5e, Tnfrsf11a, C3ar1, Kdr, Adrb2, Ggt1, Tgm2, Ier3, Uaca, Zfp36, Alox5ap, Nckap1l, Plxna4, Cmklr1, Fcer1g, S100a14, Thbs1, Anxa1, Nbl1, Cxcl12, Cfh, Klk8, Hopx, Calca, Tgfb1, Pdgfra, Dvl1, Pdgfa, Hpse, Pik3cg, Ctla2a, Wnt3, Lyn, Ccr1, Bbs2, Cav1, Ager, 5330417C22Rik, Myd88, Pyy, Stat5a, Smad3, Bcl6, Sema7a, Adora1, Apoe, Vkorc1, Ada, Nrp1…
Up in Vest	regulation of biological quality - GO:0065008	529	6.36e-10	0.0001	13	[Adora2a, Myl12b, Erbb4, Scx, Hmox1, Entpd1, Entpd2, Tnfrsf11a, Myb, Slc18a2, C3ar1, Slc18a1, Ier3, Cldn5, Acta2, Ndst2, Prdx5, Tenc1, Kcna5, Nckap1l, Nr1h2, Col9a1, Plcg2, Tfpi, Tnni3, Lcat, Myl4, Rbp4, Arhgap4, Abcc2, Ankrd13c, Rbp1, Rxfp3, Arap1, Arap3, S100a13, Gata2, Ncstn, Rdh12, Mfi2, Cldn11, Fhad1, Rdh10, Hpn, Gpihbp1, Adh1, Actr3b, Scrib, Tcf7l2, Lyn, Jun, Cpeb1, Sult1a1, Fzd4, Sox17, Fz…
Up in Vest	anatomical structure formation involved in morphogenesis - GO:0048646	222	1.47e-09	0.0001	5.3	[Scx, Hmox1, Prkd1, Twsg1, Gpld1, Gja1, Nbeal2, Sox8, Sox7, Rasip1, Ovol2, Wls, Wnt10b, Cthrc1, Tmem231, Col1a1, Krt8, Zfpm2, Prom1, Rbp4, Tulp3, Hspg2, Thbs1, Cdon, Vasp, Dnaic2, Nebl, Rdh10, Tsga14, Pknox1, Pdgfa, Scrib, Bbs2, Bbs1, Jun, Fzd5, Sox18, Sox17, Fzd6, Anpep, Col8a1, Col8a2, Fgfr2, Ugt8a, Mks1, Junb, Ada, Nrp1, Ret, Ecm1, Fgf18, Il18, Adam15, Adm, Srpx2, Ramp1, Hbegf, Tead4, Rhob, En…
Up in Vest	lipid metabolic process - GO:0006629	251	2.37e-09	0.0001	6	[App, Mecr, Eci1, Aldh5a1, Gde1, Plbd1, Gpld1, Ptgds, Mlycd, Gbgt1, Wnt10b, Alox5ap, Ppap2b, Acox2, Ppap2a, Ech1, Hpgd, Nr1h2, Plcg2, Ptges, Oc90, Lcat, Sstr4, Rbp4, Hrasls, Por, Tyrp1, Rbp1, Etfdh, Mboat1, Apoa4, Lass2, Hsd17b7, Mid1ip1, Rdh12, Rdh10, Plch1, Oma1, Acad11, Adh1, Jub, Cftr, Bbs1, Acer2, Sult1a1, Bmpr1b, Lipa, Pik3c2g, Abca1, Liph, Stard5, Abca2, Stat5a, Cyp27a1, Stard3, Ugt8a, Ret…
Up in Vest	negative regulation of multicellular organismal process - GO:0051241	105	2.52e-09	0.0001	2.5	[Bche, H2-Eb1, Socs2, Ncf1, Serping1, Hmox1, Tnfrsf11b, Dhx58, Slc37a4, Sox8, Abhd6, Adrb2, Twist2, Procr, Nckap1l, Cmklr1, Trim30a, Mylip, Rbp4, Lrpap1, Frzb, Thbs1, Inpp5d, Prnp, Wnk4, Klk8, Calca, Tgfb1, Tgfb3, Pdgfra, Pdgfa, Gnas, Lgmn, Nfe2, Slc11a1, Ccr1, Bbs2, Oxtr, Anpep, Bcl6, Cyba, Adora1, Pcsk9, Gimap5, Cpe, Apoe, Grik3, Ndrg2, Ada, Srgn, Ecm1, Grem1, Adm, Tnfrsf1a, Acp5, Nfkb1, Nos1, …
Up in Vest	cilium - GO:0005929	95	3.11e-09	0.0001	2.3	[Shank2, App, Cc2d2a, Dnahc9, Dnalc4, Dnahc8, Opn1sw, Dnahc2, Dnahc5, Myo3b, Sord, Dzip1l, Plekhb1, Pkd2, Kncn, Ift57, Cys1, Ccdc135, Catsper2, Myo7a, Bbs5, Lrrc50, Adcy6, Enkur, Ofd1, Tmem231, Ift88, Ift81, Wdpcp, Prom1, Prom2, Pdzd7, Spag16, Pacrg, Dnahc11, Mak, Tulp3, Myrip, Ush2a, Psen2, Ift80, Ptgs1, Anxa1, 6330545A04Rik, Wdr35, Kif27, Rpgrip1, Inpp5e, Whrn, Dnaic2, Dnaic1, Trpv4, Ttll3, D1E…
Up in Vest	chemical homeostasis - GO:0048878	215	6.79e-09	0.0001	5.2	[App, Ccdc109a, Adora2a, Erbb4, Hmox1, Atp6v0a4, Aqp4, Aqp1, Herpud1, Fth1, Kcnq3, C3ar1, Slc18a2, Kdr, Kcnq1, Slc4a4, Slc4a3, Cldn5, Kcna5, Nr1h2, Plcg2, Tnni3, Scn2b, Lcat, Rbp4, Abcc2, Icam1, Rxfp3, Apoa4, Ifit1, Tbxa2r, Cldn11, Mfi2, Wnk4, Gpihbp1, Agtr1a, Id4, Tcf7l2, Slc11a1, Ccr1, Oxtr, Jun, Xcr1, Slc34a2, Sfxn5, Fgfr4, Ehd1, Abca1, Ehd3, Slc25a37, Ugt8a, Ephx2, Apoe, Grik3, Ctsh, Kcnd2, A…
Up in Vest	myeloid leukocyte activation - GO:0002274	38	1.1e-08	0.0002	0.91	[Sfpi1, Tyrobp, Nod2, Aif1, Myo1f, Fyb, Tgfb1, Cd48, Slc7a2, Lilrb3, Slc11a1, Lyn, Cd300a, Jun, Fcgr3, Syk, Adam9, Casp1, Cx3cr1, Fcgr2b, Relb, Tlr1, Fcer1g, Gm885, Lat2, Tlr9, Btk, Gimap5, Anxa3, Tlr7, Tlr6, Ndrg1, Tgfbr2, Tlr4, Lcp2, Lat, Tlr3, Tlr2]
Up in Vest	vacuole - GO:0005773	121	2.83e-08	0.0002	2.9	[Cd74, Slc48a1, H2-Eb1, Atp6v0a4, H2-Aa, Stxbp2, Gja1, Naaa, Irgm1, Myo7a, Cd68, Ifi30, Cybasc3, Idua, Rragd, Prcp, Psen2, Rilp, Siae, Unc13d, Ncstn, Itm2c, Mt1, Vps16, 2310035K24Rik, Psapl1, Uvrag, Fuca1, Lgmn, Hpse, Slc15a3, Fyco1, Lmbrd1, Slc11a1, Lamp1, Lamp2, M6pr, Lipa, Hps4, Abca2, Abca5, Pcsk9, Ppt2, Gimap5, Arsg, Tpp1, Ada, Ctsb, March3, Srgn, Tmbim1, Ctsc, Rab7, Ctsd, Atp6v0b, Ctsf, Cts…
Up in Vest	regulation of leukocyte migration - GO:0002685	38	4.04e-08	0.0002	0.91	[Cxcl12, Il33, Cd74, Ecm1, Grem1, Nod2, Aif1, Ptger4, Ccl7, Rarres2, Pecam1, Vegfa, C3ar1, Ccl2, Ptprj, Vegfc, Pla2g7, Mpp1, Lyn, Ccr1, Aoc3, Cx3cl1, Creb3, Edn3, Nckap1l, Msn, Adam8, Cmklr1, Stk10, Itga2b, Adora1, Itgb3, S100a14, Icam1, Gas6, Nbl1, Ada, Tlr2]
Up in Vest	positive regulation of defense response - GO:0031349	52	4.25e-08	0.0002	1.3	[Cd74, Traf3, Pvr, Ptger4, Tnfrsf1a, Tnfrsf11a, Ddx58, Cd28, Tgm2, Cd86, Fcgr1, Fcgr3, Alox5ap, Adam8, Ly96, Pglyrp1, Il1rl1, Scarb1, Fcer1g, Tlr9, S100a14, Tlr8, Tlr7, Cd36, Tlr6, Tlr4, Tlr3, Ptgs2, Tlr2, Plscr1, Il33, Tnip2, Tnip1, Unc93b1, H2-M3, Nod2, Colec12, Card9, Ptafr, Mavs, Pik3cg, Aoc3, Tmem173, Fabp4, Tril, Ager, Myd88, Nfkbia, Ccl24, Stat5a, Mef2c, Gimap5]
Up in Vest	positive regulation of cytokine production - GO:0001819	64	4.46e-08	0.0002	1.5	[Il17rc, Adra2a, Cd74, Il17ra, Il15, Flt4, Il18, Tnfrsf1a, Ddx58, Dhx58, C3ar1, Ifih1, Rnf135, Trim16, Adam8, Ankrd42, Il1rl1, Irf3, Fcer1g, Tlr9, Irf7, Irf8, Tlr7, Cd36, Tlr5, Cd34, Tlr4, Tlr3, Ptgs2, Tlr2, Wnt11, Atp6ap2, Il33, H2-M3, Nod2, Nod1, Calca, Tgfb1, Csf1r, Card9, Mavs, P2ry2, Rsad2, Hspb1, Hpse, Zc3hav1, Pf4, Slc11a1, Mapk13, Pycard, Cx3cl1, Fzd5, Casp1, Myd88, Sash3, P2rx7, Smad3, I…
Up in Vest	multicellular organismal homeostasis - GO:0048871	50	6.39e-08	0.0004	1.2	[Rab7, Erbb4, Hfe, Ctsh, Scx, Ctsk, Slc40a1, Ctss, Fgf7, Epas1, Tnfrsf11a, Ptger3, Rac2, Acp5, Kdr, Adrb2, Gpx2, Prdx5, Tenc1, Col9a1, Rbp4, Tlr9, Pth1r, Slc28a3, Klhl10, Csf1, Gata2, Cd34, Tlr4, Srf, Oma1, Acadvl, Il7, Vegfa, Gnas, Pthlh, Xdh, Slc11a1, Bbs1, Lipa, Stk11, Sash3, P2rx7, Ildr2, Adora1, Stat3, Nox3, Gimap5, Tpp1, Coro1a]
Up in Vest	locomotion - GO:0040011	211	7.81e-08	0.0004	5.1	[App, 5033414D02Rik, Erbb4, Dnahc5, Gpld1, Sox1, Gja1, Catsper2, Ccdc135, Selplg, C3ar1, Kdr, Sox8, Ovol2, Cd2ap, Tns1, Fermt1, Cthrc1, Nckap1l, Cmklr1, Dpcd, Sstr4, Prkci, Dyx1c1, Thbs1, Vasp, St14, Arhgef5, Flot1, Ccdc40, Ccdc39, Jub, Pdgfa, Scrib, Sox10, Ccr1, Alcam, Xcr1, Fzd4, Sox17, Bmpr1b, Pik3c2g, Fgfr4, Spa17, Ext1, Kirrel3, Lrrc16a, Rhbdf1, Nrp1, Ret, Nrp2, Rhog, Apbb2, Srpx2, Hbegf, Ma…
Up in Vest	receptor binding - GO:0005102	298	1.07e-07	0.0005	7.2	[App, Tiam1, Adora2a, Mecr, Nampt, Erbb4, Aqp1, Itgbl1, Gja1, Ipo13, Mlycd, Kdr, Cd2ap, Wnt10b, Cthrc1, Prdx5, Ppap2b, Tenc1, Acox2, Kcna5, Ech1, Nr1h2, Cblc, Fermt3, Eml2, Btc, Lrpap1, Ankrd13c, Dyx1c1, Icam1, S100a14, Arap1, S100a13, Tln2, Foxl2, Tln1, Thbs1, Icam2, Jund, Hsd17b7, Tslp, Ebi3, Fhad1, Pdgfd, Flot1, Stc2, Sspo, Pdgfa, Tcf7l2, Lyn, Fzd1, Jag2, Bbs1, Gmfg, Zfp366, Sema7a, Ephx2, Apo…
Up in Vest	cell-cell junction - GO:0005911	102	1.6e-07	0.0008	2.5	[Tiam1, Marveld3, Prkd1, Aqp4, Cyth1, Cdh5, Gja1, Cdh3, Gja5, Gja4, Slc8a1, Frmd6, Pcdh12, Cldn5, Cldn6, Cldn23, Adra1b, Cldn3, Cldn4, Cldn9, Epcam, Cldn7, Cldn22, Cldn8, Amotl2, Amotl1, Ctnna1, Amot, Prkci, Abcc2, Hepacam, Lama1, Nrap, Lama3, Magi3, Pkp2, Pkp1, Sorbs1, Tln2, Pkp3, Vcl, Dsc2, Podxl, Cldn11, Ccdc85c, Cldn10, Hpn, Wnk4, Cldn19, Gjc2, Jub, 9430020K01Rik, Slc5a1, Esam, Scrib, Cldn1, …
Up in Vest	cytokine production - GO:0001816	37	1.61e-07	0.0008	0.89	[Wnt11, Gadd45g, Il18, Il1rap, Pawr, Nod2, Nod1, Cd4, Pnp, Ptafr, G6pdx, Irak4, Cma1, Slc37a4, S1pr3, Slc11a1, Lyn, Tmem173, Pycard, Fabp4, Lipa, Casp1, Myd88, Agt, Abca1, Aim2, Maf, Irf3, Notch2, Irf7, S100a13, Pcsk5, Gas6, Tlr4, Lcp2, Irf9, Ptgs2]
Up in Vest	activation of innate immune response - GO:0002218	26	1.73e-07	0.0008	0.63	[Tnip2, Tnip1, Traf3, Unc93b1, Nod2, Colec12, Ptafr, Mavs, Ddx58, Cd86, Tmem173, Tril, Adam8, Myd88, Ly96, Nfkbia, Pglyrp1, Scarb1, Tlr9, S100a14, Tlr7, Cd36, Tlr6, Tlr4, Tlr3, Tlr2]
Up in Vest	blood circulation - GO:0008015	77	1.76e-07	0.0008	1.9	[Adora2a, Foxs1, Ncf2, Npy1r, Il18, Rnpep, Hmox1, Adm, Taz, Foxc2, Foxc1, C3ar1, Hba-a2, Ptprj, Nos1, Slc8a1, Adrb2, Slc6a4, Cpa3, Ier3, Col1a2, Acta2, Ndst2, Adra1b, Edn3, Ddah1, Tpm1, Agtr2, Tnni3, Scn2b, Amot, Myl4, Enpep, Rps6ka2, Tacr3, Psen2, Ptgs1, Gas6, Cd34, Mylk3, Myh6, Ptgs2, Eng, Atp6ap2, Nr3c1, Tbxa2r, Atp1a2, Npr1, Kcnma1, Atp1a1, Kcnj8, Camk2d, Calca, Mcpt4, Gclc, Cbs, G6pdx, Vegfa…
Up in Vest	regulation of localization - GO:0032879	390	1.98e-07	0.0009	9.4	[Adora2a, Erbb4, Hmox1, Prkd1, Stxbp5, Gpld1, Stxbp2, Gja1, Catsper2, Tnfrsf11a, Slc18a2, C3ar1, Slc18a1, Clcn2, Cd2ap, Uaca, Kcna5, Kcna4, Nckap1l, Nr1h2, Trim16, Plcg2, Rbp4, Arhgap4, Prkci, Dapk1, S100a14, Arap1, Arap3, Gata2, Atf4, Jub, Pdgfa, Tcf7l2, Lyn, Fzd1, Nfkbia, Abca1, Ehd1, Abca2, Ehd4, Chia, Ada, Plcb4, Ret, Fgf14, Kcnd3, Kcnd2, Srpx2, Hbegf, Kank1, Ptger4, Fam132a, Tnfrsf1a, Rab27b…
Up in Vest	membrane raft - GO:0045121	84	2.43e-07	0.0011	2	[Ret, Ctsb, Slc27a1, Irs1, Erbb4, Myof, Birc3, Rtn4rl2, Hmox1, Tnfrsf1b, Mall, Rftn1, Gja1, Plvap, Tnfrsf1a, Pecam1, Tradd, Bsg, Cd28, Slc2a1, Adcy2, Adrb2, Slc6a4, Adcy6, Adam3, Egfr, Ptgis, Hck, Scarb1, Fcer1g, Cdh13, Itgb2, Lat2, Btk, Stom, Sorbs1, Mal, Cd36, Psen2, Tlr4, Ptgs2, Plscr1, Smpd2, Prnp, Slc22a6, Atp1a2, Sdc4, Kcnma1, Atp1a1, Flot1, Ephb1, Plcd1, Pld2, Cd4, Nfam1, Lrrk2, Arid3a, Hp…
Up in Vest	hemopoiesis - GO:0030097	125	2.47e-07	0.0011	3	[Cd74, Mitf, Twsg1, Tnfrsf11a, Myb, Nbeal2, Kdr, Kat8, Slc37a4, Hbb-b1, Sox6, H2-Ab1, Wnt10b, Lmo2, Lgals8, Exoc6, Plcg2, Relb, Ikzf1, Ifi204, Psen2, Csf1, Anxa1, Gata2, B2m, Gpr183, Tcf7, Pknox1, Stk3, Tgfb1, Ebp, Csf1r, Il7, Tiparp, Wnt4, Wnt3, Ptprc, Lyn, Ccr1, Egr1, Jag2, Jun, Fzd5, Rorc, Flt3l, Cnn2, Fgfr2, Wnt2b, Stat5a, Kirrel3, Zbtb16, Bcl6, Gimap1, Bcl3, Gimap5, Junb, Ada, Picalm, Stat6,…
Up in Vest	response to external stimulus - GO:0009605	191	2.82e-07	0.0011	4.6	[App, 5033414D02Rik, Bche, Adora2a, H2-Eb1, Gfi1, Kif26a, Bhlhe40, Angptl4, Npnt, Stra6, Aqp1, Csf3r, Fgf8, Fgf7, C3ar1, Slc37a4, Ggt1, Scamp3, Pou4f3, Cdkn2d, Nckap1l, Plxna4, Gas2l1, Cmklr1, Chrna10, Amot, Rbp4, Reln, Lama2, Fcer1g, Rbp1, Rasgrp4, Acaa1a, Mest, Vasp, Cxcl12, Arhgef5, Dlx5, C5ar1, Slc22a3, Hpn, Twf2, Flot1, Myh13, Itga9, Clk2, Calca, Adh1, Strc, Pdgfra, Cdh23, Dvl1, Pdgfa, Hspb1…
Up in Vest	regulation of response to stress - GO:0080134	175	3.8e-07	0.0014	4.2	[Il17rc, Adra2a, Adora2a, Cd74, Il17ra, H2-Eb1, Serping1, Pvr, Foxc2, Nt5e, Pnp, Tnfrsf11a, Dhx58, Hbb-b1, Trafd1, Adrb2, Ggt1, Tgm2, Ier3, Cd86, Uaca, Il28ra, Zfp36, Alox5ap, Ppap2b, Sh3rf1, Egfr, Map3k1, Scarb1, Fcer1g, Magi3, S100a14, Thbs1, Anxa1, Ifit1, Cfh, Trpv4, H2-M3, Klk8, Hopx, Stk3, Calca, Colec12, Mavs, Jub, Pdgfra, Pdgfa, Hpse, Pik3cg, Ctla2a, Lyn, Ccr1, Tmem173, Xbp1, Fzd5, Fzd4, T…
Up in Vest	regulation of plasma lipoprotein particle levels - GO:0097006	19	4.04e-07	0.0014	0.46	[Msr1, Ldlrap1, Fech, Apoc1, Soat1, Lmf1, Lpl, Abcg1, Lcat, Ehd1, Abca1, Dgat2, Apom, Scarb1, Abca5, Apoe, Cd36, Apoa4, Pla2g7]
Up in Vest	adaptive immune response based on somatic recombination of immune receptors built from immunoglobulin superfamily domains - GO:0002460	40	4.61e-07	0.0015	0.96	[Inpp5d, C1qb, C1qa, Ctsc, Cd74, Klhl6, H2-Eb1, Gadd45g, Serping1, Stat6, Ctsh, Il18, Nod2, C2, Tgfb1, C1rl, Serpinb9, Vegfa, Nfkb2, C3ar1, Lilrb3, H2-Ab1, Slc11a1, Fcgr1, C1ra, Fcgr3, Rorc, Mlh1, Myd88, Fcgr2b, Relb, C4b, Mef2c, Bcl6, Fcer1g, Bcl3, Icam1, Irf7, Tlr6, Unc13d]
Up in Vest	leukocyte differentiation - GO:0002521	78	4.62e-07	0.0015	1.9	[Cd74, Stat6, Il15, Trf, Mitf, Ptger4, Tnfrsf11a, Lyl1, Myb, Cd28, Jak3, Lilrb3, H2-Ab1, Lgals8, Syk, Itpkb, Adam8, Plcg2, Vav1, Epha2, Relb, Ikzf1, Ifi204, Mink1, Psen2, Csf1, Anxa1, Gata2, B2m, Gadd45g, Cd1d1, Sfpi1, Gpr183, Srf, Polm, Tcf7, Zfp36l2, Dclre1c, Dock2, Pknox1, Cebpa, Tshr, Tgfb1, Csf1r, Cd4, Il7, Nfam1, Rsad2, Gpc3, Vegfa, Mertk, Wnt4, Runx2, Ptprc, Lyn, Casp8, Egr1, Jag2, Jun, Ma…
Up in Vest	vascular process in circulatory system - GO:0003018	36	5.91e-07	0.0019	0.87	[Adora2a, Nr3c1, Foxs1, Npr1, Kcnma1, Il18, Kcnj8, Adm, Foxc2, Calca, Gclc, Foxc1, Cbs, G6pdx, Vegfa, Agtr1a, Ptprj, Gclm, Slc8a1, Adrb2, Slc6a4, Cftr, Acta2, Adra1b, Tgfbr3, Nos3, Edn3, Cav1, Agtr2, Amot, Agt, Ramp2, P2rx4, Adora1, Apoe, Mylk3]
Up in Vest	regulation of cell adhesion - GO:0030155	92	6.83e-07	0.0022	2.2	[Vit, Ret, Cyth3, Nuak1, Efna1, Cyth4, Grem1, Ecm2, Alox12, Il18, Itgav, Npnt, Cyth1, Rnd1, Kank1, Foxc2, Utrn, Fam38a, Acp5, Kdr, Ptprj, Itgal, Angpt2, Tbx18, Tgm2, Col1a1, Ppap2b, Syk, Mmp2, Nckap1l, Plekha2, Adam9, Adam8, Epha1, Fermt3, Vav1, Epha2, Lama5, Arhgap6, Lama1, Cdh13, Mink1, Lama4, Itgb3, Icam1, Hyal1, Cd36, Csf1, Thbs1, Lpxn, Cyr61, Ift74, Podxl, Sdc4, Srf, Itga5, Dab1, Nid1, Myo1f…
Up in Vest	phagocytosis - GO:0006909	34	8.48e-07	0.0025	0.82	[Gulp1, Itgav, Aif1, Megf10, Colec12, Elmo3, Elmod1, Pecam1, Elmo1, Myo7a, Mertk, Cdc42se1, Tgm2, Slc11a1, Fcgr1, Fcgr3, Mfge8, Fcgr2b, Sirpa, Vav1, Abca1, P2rx7, Hck, Scarb1, Fcer1g, Irf8, Anxa3, Cd36, Thbs1, Gas6, Pear1, Gata2, Unc13d, Coro1a]
Up in Vest	unsaturated fatty acid metabolic process - GO:0033559	28	1.29e-06	0.0037	0.67	[Cd74, Ncf1, Alox12, Alox5, Rnpep, Ptgds, Cyp4f13, Tnfrsf1a, Cyp2j6, Pla2g5, Ggt1, Mgll, Ptgr2, Ggt5, Tbxas1, Alox5ap, Syk, Hpgds, Hpgd, Ptges, Ptgis, Sstr4, Cyp2d22, Sphk1, Ephx2, Ptgs1, 2010111I01Rik, Ptgs2]
Up in Vest	carbohydrate binding - GO:0030246	103	1.66e-06	0.0053	2.5	[Vit, App, Nell1, Fgf1, Ganc, Comp, Tinagl1, Frem1, Fgf7, Fgf9, Bsg, Adamts1, Lgals8, Lgals9, Gm106, Fuom, Lgals4, Lrpap1, Thbs1, Thbs2, H6pd, Cd93, Cfh, Lpl, Layn, Mcpt4, Colec11, Colec12, Fuca1, Mamdc2, Chrd, Ptprc, Impg2, M6pr, Bmp7, Fgfr4, Hk2, Fgfr2, Hapln1, Liph, Tpsb2, Apoe, Siglece, Chia, Nrp1, Fgf14, Ecm2, Nrp2, Hbegf, Mrc2, Itgam, Clec10a, Pfkfb1, Manba, Clec4n, Mdk, Mrc1, Clec4a2, Ltbp…
Up in Vest	lipid binding - GO:0008289	197	1.82e-06	0.0057	4.7	[Tiam1, Cyth3, Cyth4, Prkd1, Ptgds, Cyth1, Paqr7, Paqr8, Paqr5, Cdc42bpg, Fermt1, Alox5ap, Pgrmc1, Acox2, Plcg2, Fermt3, Rbp4, Prkci, Rbp1, Hip1r, Btk, Arap1, Arap3, S100a13, Apoa4, Kalrn, Thbs1, Grb7, Arhgef6, Arhgef3, Gpr183, Rasa4, Arhgef1, Twf2, Plch1, Gpihbp1, 9930023K05Rik, Snx2, Gstm1, Snx9, Snx8, Snx5, Gltp, Lyn, Pik3c2g, Bpifc, Stard5, Apom, Stard3, Vnn1, Doc2b, Apoe, Snx18, Snx14, Myof,…
Up in Vest	positive regulation of signal transduction - GO:0009967	212	1.84e-06	0.0058	5.1	[Gfi1, Erbb4, Hmox1, Prkd1, Twsg1, Gja1, Tnfrsf11a, Dhx58, Kdr, Wls, Wnt10b, Col1a1, Lgals9, Trim16, Sh3rf1, Sstr4, Por, Rasgrp4, S100a13, Thbs1, Arhgap8, Cdon, Sept4, Grb7, Gpr183, Jub, Pdgfa, Agtr1a, Tcf7l2, Lyn, Ccr1, Xbp1, Fgfr4, Fgfr2, Bst2, Sema7a, Eda2r, Ada, Ret, Ecm1, Il15, Fgf18, Rhoc, Hbegf, Fgfbp1, Kank1, Fam132a, Ing2, Tnfrsf1a, Cd28, Cd27, Ptprj, Nfkb1, Sfrp4, Syk, Itpkb, C1qtnf3, G…
Up in Vest	antigen processing and presentation - GO:0019882	27	2.84e-06	0.01	0.65	[Cd1d2, H2-T23, Cd74, H2-Eb1, Cd1d1, Hfe, H2-M3, H2-K1, Unc93b1, H2-Q4, H2-Aa, Psmb9, Tapbp, Psmb8, Ifi30, March1, H2-Ab1, Slc11a1, Fcgr1, Fcgr3, Fcgrt, Fcgr2b, Relb, Fcer1g, Icam1, B2m, H2-D1]
Up in Vest	regulation of hormone levels - GO:0010817	56	2.86e-06	0.0101	1.3	[Aldh1a2, Aldh1a1, Irs1, Aldh1a3, Hfe, Aldh1a7, Adm, Aqp1, Bcat2, Hsd17b11, Stxbp3a, Slc18a2, Slc16a2, Sox8, Cpa3, Ndst2, Edn3, Dio2, Rbp4, Scarb1, Reln, Abcc2, Slco1a5, Rbp1, Btk, Anxa1, Atp6ap2, Nr3c1, Trpv4, Rdh12, Rdh10, Lrp2, Exoc3l, Mcpt4, Ttr, Adh1, Tiparp, Pdgfra, Cyp11a1, Wnt4, Lyn, Bbs1, Pgcp, Sult1a1, Fzd4, Bmpr1b, Tbx3, Agt, Ugt1a7c, Rapgef4, Stard3, Ildr2, Retsat, Ly6e, Cpe, Pcsk5]
Up in Vest	positive regulation of cell adhesion - GO:0045785	51	2.98e-06	0.0109	1.2	[Vit, Ret, Cyth3, Ecm2, Alox12, Itgav, Npnt, Foxc2, Utrn, Fam38a, Kdr, Ptprj, Itgal, Tbx18, Tgm2, Ppap2b, Syk, Nckap1l, Plekha2, Adam9, Adam8, Epha1, Vav1, Cdh13, Itgb3, Hyal1, Cd36, Csf1, Thbs1, Cyr61, Ift74, Podxl, Sdc4, Itga5, Nid1, Pld2, Calca, Chrd, Vegfa, Spp1, Cx3cl1, Smoc1, Emilin1, Col8a1, Ptk2b, Bmp7, Smad3, Apc, Myo10, Abi3bp, Tek]
Up in Vest	production of molecular mediator involved in inflammatory response - GO:0002532	12	3e-06	0.011	0.29	[Lyn, Cd300a, Alox5ap, Syk, Fcer1g, Il4ra, Ephx2, Alox5, Btk, Slc7a2, Chia, Tlr4]
Up in Vest	leukocyte chemotaxis - GO:0030595	29	3.65e-06	0.0132	0.7	[Flt1, Arhgef5, C5ar1, Amica1, Itga9, Csf3r, Calca, Itgam, Ccl12, Ccl7, Vegfa, Spp1, Ccl2, Slc37a4, Pf4, Ccr1, Cx3cl1, Fcgr3, Syk, Edn3, Nckap1l, Adam8, Cx3cr1, Trpm4, Ccl24, Fcer1g, Itgb2, Gas6, Coro1a]
Up in Vest	polysaccharide binding - GO:0030247	62	3.88e-06	0.0137	1.5	[Vit, App, Nrp1, Nell1, Fgf14, Nrp2, Ecm2, Fgf1, Hbegf, Comp, Tinagl1, Itgam, Fgf7, Mdk, Fgf9, Ltbp2, Adamts1, Bgn, Rspo3, Gm106, Pglyrp1, Lrpap1, Aplp2, Pcolce, Thbs1, Thbs2, Eng, Cyr61, Tlr2, Cfh, Gpnmb, Stbd1, Lpl, Nod2, Layn, Mcpt4, Ccl7, Mamdc2, Chrd, Vegfa, Ccl2, Pla2g5, Prelp, Pf4, Ptprc, Impg2, Tgfbr3, Mstn, Crispld2, Bmp7, Fgfr4, Fgfr2, Hapln1, Acan, Liph, Lyve1, Tpsb2, Abi3bp, Apoe, Lam…
Up in Vest	calcium ion binding - GO:0005509	157	3.99e-06	0.0139	3.8	[Nell1, Myl12b, Npnt, Comp, Padi1, Cdh5, Cdh3, Dgka, Pls3, Pcdh12, Tgm2, Dgkg, Hpgds, Cblc, Vwce, Oc90, Tpd52, Cib1, Gpd2, S100a16, S100a14, Anxa4, Rasgrp4, Anxa3, S100a13, Anxa1, Thbs2, S100a11, Dsc2, Cd97, Dtna, Pla2g2f, Cd93, S100a1, Plch1, Svep1, Nid2, Nid1, Calm2, Capsl, Cdh23, S100a6, Cdh20, S100a4, Efhb, Syt4, Scube2, Syt2, Eef2k, Eltd1, Caln1, Pcdh20, Ehd1, Ehd2, Stat5a, Ehd3, Sparc, Ehd4…
Up in Vest	taxis - GO:0042330	95	4.69e-06	0.0159	2.3	[App, Nrp1, 5033414D02Rik, Flt1, Nrp2, Bdnf, Rhog, Apbb2, Atoh1, Csf3r, Enah, Fgf8, Itgam, Fgf7, Rac2, C3ar1, Ptprj, Slc37a4, Ptprm, Pou4f3, Fcgr3, Edn3, Syk, Nckap1l, Plxna4, Chl1, Adam8, Cx3cr1, Cmklr1, Trpm4, Amot, Matn2, Epha2, Reln, Dock4, Lama2, Fcer1g, Itgb2, Gas1, Gas6, Nr4a3, Eng, Cyr61, Vasp, Cxcl12, Arhgef5, Dlx5, C5ar1, Amica1, Flot1, Ephb1, Ntn1, Dock2, Itga9, Calca, Ccl9, Ccl12, Nfi…
Up in Vest	cellular cation homeostasis - GO:0030003	93	5.47e-06	0.0192	2.2	[Ccdc109a, App, Npy1r, Trf, Slc40a1, Itgav, Adm, Pkd2, Ryr3, Herpud1, Slc25a27, Ptger3, Fth1, Kdr, C3ar1, Slc37a4, Bank1, Htr2c, Slc8a1, Jak3, Slc4a3, Lpar1, Tgm2, Adra1b, Kcna5, Slc12a5, Slc39a14, Tgfa, Agtr2, Plcg2, Chrna10, Tnni3, Gtf2i, Slc39a13, Aplp2, Itgb3, Rxfp3, Pth1r, Cd38, Psen2, Sgk1, Nr3c2, Il6st, Prnp, Tbxa2r, Atp1a2, Trpv4, Kcnma1, Gna15, Mfi2, C5ar1, Efhc1, Mt2, Mt1, S100b, Plcd1,…
Up in Vest	axoneme - GO:0005930	21	6.45e-06	0.0236	0.5	[Inpp5e, Ift20, Dnahc9, Ift88, Dnaic2, Ttll3, Ctsh, Dnahc5, Efhc1, Dync2li1, Dync2h1, Spag16, Ccdc39, Ttll10, Cys1, Dnahc10, Dnahc11, Tulp3, Wdr35, Lrrc50, Rpgrip1]
Up in Vest	plasma lipoprotein particle - GO:0034358	15	7.62e-06	0.0277	0.36	[Msr1, Apoc1, Lpl, Gpihbp1, Lsr, H47, Lcat, Abca1, Apom, Apobr, Apoe, Hdlbp, Apoa4, Sorl1, Pla2g7]
Up in Vest	purinergic receptor activity - GO:0035586	15	7.62e-06	0.0277	0.36	[Adora2a, Lpar6, Gpr183, P2rx7, P2rx6, P2ry6, P2ry13, Gpr17, P2ry12, P2rx4, P2rx2, P2ry14, P2ry2, Adora1, Gpr34]
Up in Vest	regulation of protein secretion - GO:0050708	41	8.14e-06	0.0302	0.99	[Adora2a, Srgn, Il33, H2-Eb1, Dnajc1, Nod2, Exph5, Tgfb1, Csf1r, Ptger4, Rph3al, Tgfb3, Clec4n, Rsad2, Agtr1a, Krt20, Vegfc, Lyn, Cx3cl1, Pycard, Syk, AF251705, Adam9, Nr1h2, Trim16, Casp1, Rhbdf2, P2rx7, Rbp4, Il1rl1, Kcnn4, Irf3, Il4ra, Rhbdf1, Cd14, Gas6, Anxa1, Sytl4, Cd34, Chia, Tlr2]
Up in Vest	replacement ossification - GO:0036075	16	8.24e-06	0.0306	0.38	[Col1a1, Dlx5, Fgf18, Nab1, Scx, Bmp6, Pex7, Mef2c, Cbs, Gnas, Alpl, Csgalnact1, Col10a1, Hspg2, Pthlh, Runx2]
Up in Vest	regulation of tumor necrosis factor production - GO:0032680	30	8.98e-06	0.0342	0.72	[Il18, Nod2, H47, Nod1, Tnfrsf1a, Card9, Hsf1, Mavs, Hspb1, Acp5, Twist2, Pf4, Fcgr3, Zfp36, Myd88, Sash3, Trim30a, Tlr1, Fcer1g, Bcl3, Tlr9, Cd36, Cd14, Thbs1, Gas6, Tnfaip3, Cd34, Tlr4, Tlr3, Tlr2]
Up in Vest	cytokine biosynthetic process - GO:0042089	11	9.59e-06	0.036	0.26	[Gadd45g, Irf3, Irf7, Il18, Il1rap, Pawr, Cma1, Nod1, Pcsk5, Myd88, Irf9]

## Sheet: Tissue_KEGG
Set	Enriched with	#genes	Raw p-value	Corrected p-Value	Frequency in set (%)	Gene List
Up in Coch	TGF-beta signaling pathway	29	1.84e-06	1.84e-06	2.41	[Skp1a, Tgfb2, Id2, Id1, Id3, Acvr1b, Tfdp1, Fst, Nog, Bmpr1a, Gdf6, Smad1, Bmp4, Bmpr2, Smad2, Rbl1, Ppp2r1a, Zfyve9, Acvr2a, Smad9, Inhba, Smurf2, Inhbb, Acvr2b, Smad5, Tgfbr1, Smad6, Thbs3, Smad7]
Up in Coch	Neuroactive ligand-receptor interaction	40	2.27e-06	2.27e-06	2.07	[Adora2b, Cckar, Adra2c, Ednrb, Ednra, Bdkrb2, Trhr, Gabra3, Grid2, Grm4, Gabra5, Gabra2, Grid1, Gabbr2, Gabra1, S1pr1, Gpr83, Oprl1, Grin1, Crhr1, Lpar2, Grin3a, Thrb, Galr3, Cckbr, Glra2, Cnr1, Adcyap1r1, Gria4, Gabrq, Sstr2, P2rx3, Gabrb3, Gabrb2, F2rl1, Grik1, Htr1b, Oprk1, Grik4, Grin2d]
Up in Coch	Axon guidance	39	3.42e-05	3.42e-05	1.89	[Srgap1, Efna2, Efna3, Srgap3, Slit1, Slit3, L1cam, Ntn3, Ephb6, Pak1, Sema6a, Sema6b, Nck2, Pak7, Cxcr4, Rac3, Kras, Sema4f, Sema4g, Dpysl2, Efnb2, Dpysl5, Ppp3cb, Dcc, Ablim3, Plxna2, Epha3, Plxna1, Epha4, Epha5, Ntng1, Nras, Epha7, Epha8, Unc5b, Sema5b, Unc5d, Sema3f, Robo2]
Up in Coch	Long-term depression	21	0.000388	0.000388	2.12	[Pla2g2d, Ryr1, Gnaz, Pla2g4e, Cacna1a, Gnao1, Prkg2, Pla2g4a, Igf1, Prkg1, Grid2, Gucy1b3, Gucy1a2, Nras, Gucy1a3, Ppp2r1a, Prkcb, Kras, Prkca, Igf1r, Crhr1]
Up in Coch	O-Glycan biosynthesis	10	0.000896	0.000896	2.88	[Wbscr17, St3gal2, St3gal1, Galnt1, Galntl1, Galnt13, Galnt5, Galnt14, Galnt7, Galnt12]
Up in Coch	MAPK signaling pathway	56	0.0017	0.0017	1.46	[Mapk9, Cacna1h, Mapk8, Cacna1a, Pla2g4e, Cacna1b, Pla2g4a, Cacng4, Fgf12, Elk1, Fgf13, Cacng5, Fgf10, Cacng2, Fgf11, Crkl, Ptprr, Akt3, Rac3, Mapt, Prkx, Fgf20, Rps6ka3, Cacna2d1, Nras, Prkcb, Rasgrp1, Prkca, Pla2g2d, Ppm1b, Ppm1a, Stmn1, Map2k6, Ptpn5, Pak1, Tgfb2, Ntf3, Acvr1b, Kras, Dusp7, Dusp9, Dusp8, Cacnb3, Mapk12, Mapkapk3, Cacnb4, Ppp3cb, Casp3, Egf, Fgfr3, Rasgrf1, Mapk8ip2, Il1r1, Tgf…
Up in Coch	Fc epsilon RI signaling pathway	20	0.00385	0.00385	1.83	[Mapk12, Vav3, Mapk9, Pla2g2d, Mapk8, Pla2g4e, Pla2g4a, Gab2, Map2k6, Nras, Prkcb, Prkcd, Akt3, Prkce, Rac3, Kras, Prkca, Pik3cd, Pik3r3, Mapk11]
Up in Coch	ErbB signaling pathway	24	0.00386	0.00386	1.73	[Mapk9, Shc4, Shc2, Mapk8, Egf, Erbb3, Cblb, Nrg1, Elk1, Crkl, Pak1, Nras, Prkcb, Nrg4, Nrg3, Akt3, Pak7, Abl2, Nck2, Kras, Prkca, Cdkn1b, Pik3cd, Pik3r3]
Up in Coch	Chondroitin sulfate biosynthesis	9	0.00573	0.00573	2.48	[Chst11, B3gat1, Chsy1, B3gat2, Dse, Xylt1, Chst13, Chst3, Chst15]
Up in Coch	Gap junction	21	0.00608	0.00608	1.74	[Tubb5, Tubb3, Tubb2b, Tuba1b, Tubb2a, Egf, Tuba1a, Pdgfc, Prkg2, Prkx, Prkg1, Gucy1b3, Gucy1a2, Nras, Gucy1a3, Prkcb, Kras, Adcy1, Tubb4a, Prkca, Adcy5]
Up in Vest	Cytokine-cytokine receptor interaction	74	1.26e-12	1.26e-12	2.05	[Il17ra, Flt1, Il17rb, Eda, Il15, Flt4, Il18, Il1rap, Il15ra, Osmr, Tnfrsf1b, Edar, Csf3r, Tnfrsf1a, Csf2ra, Tnfrsf11b, Csf2rb, Tnfrsf11a, Kdr, Cd27, Cxcr6, Il28ra, Cx3cr1, Tnfsf10, Egfr, Acvr1, Csf1, Relt, Cxcl12, Il6st, Tslp, Il21r, Pdgfd, Il10rb, Ppbp, Il3ra, Ccl9, Ifnar2, Tgfb1, Csf1r, Csf2rb2, Tnfsf12, Ccl12, Ccl7, Tgfb3, Il7, Ccl6, Pdgfra, Ifngr1, Pdgfa, Vegfa, Ccl2, Tnfrsf13b, Ltbr, Vegfc,…
Up in Vest	Leukocyte transendothelial migration	54	4.39e-08	4.39e-08	1.91	[Myl12b, Ncf1, Ncf2, Cdh5, Itgam, Pecam1, Rac2, Itgal, Cldn5, Cldn6, Cldn23, Cldn3, Cldn4, Cldn9, Mmp2, Cldn7, Cldn22, Cldn8, Ctnna1, Plcg2, Mmp9, Vav1, Actb, Vav2, Itgb2, Actn1, Icam1, Pik3r5, Vcl, Vasp, Cxcl12, Rassf5, Cldn11, Cldn10, Pxn, Cldn19, Pik3cg, Esam, Cldn1, Cldn2, Jam2, Mapk13, Mapk14, Mllt4, Msn, Sipa1, Ptk2b, F11r, Rapgef4, Rapgef3, Cyba, Cybb, Nox3, Rock2]
Up in Vest	Cell adhesion molecules (CAMs)	53	3.18e-07	3.18e-07	1.84	[H2-T23, H2-T22, H2-Eb1, H2-K1, Itgav, H2-Aa, Cdh5, Vcan, Itgam, Cdh3, Selplg, Negr1, Mpz, Pecam1, Cd28, Nrxn3, Ptprm, Itgal, H2-Ab1, Cd86, Cldn5, Cldn6, Cldn23, Cldn3, Cldn4, Cldn9, Cldn7, Cldn22, Cldn8, Siglec1, Mag, Itgb2, Icam1, Cd34, H2-D1, Icam2, Sdc4, Cldn11, Sdc2, Cldn10, H2-M3, Itga9, Cldn19, Cd4, Esam, Cldn1, Cldn2, Jam2, Ptprc, Alcam, F11r, Mpzl1, Nlgn1]
Up in Vest	ECM-receptor interaction	41	3.73e-06	3.73e-06	1.87	[Sdc4, Sdc2, Itga7, Chad, Itga5, Itgav, Npnt, Itga9, Comp, Sv2c, Itga3, Lamb2, Lamb3, Spp1, Col1a2, Itga10, Col1a1, Col6a1, Vwf, Col6a2, Col4a4, Col4a1, Col4a2, Col6a6, Col4a6, Lama5, Itga2b, Reln, Lama1, Itgb4, Ibsp, Lama2, Itgb5, Lama3, Lama4, Itgb3, Lamc1, Cd36, Lamc2, Thbs1, Thbs2]
Up in Vest	Lysosome	52	8.33e-06	8.33e-06	1.7	[Ctsb, Ctsc, Ctsd, Atp6v0b, Ctsf, Naglu, Ctsh, Ctsk, Ctsl, Atp6v0a4, Ctso, Ctss, Asah1, Manba, Ap3b2, Acp5, Ctsz, Cd68, Nagpa, Laptm4a, Ap1s3, Idua, Man2b1, Laptm5, Hyal1, Mfsd8, Naga, Psapl1, Gga1, Dnase2a, Hgsnat, Ap4b1, Gm2a, Fuca1, Lgmn, Tcirg1, Aga, Slc17a5, Slc11a1, Galns, Hexa, Hexb, Lamp1, Lamp2, M6pr, Lipa, Cln3, Cln5, Abca2, Ppt2, Arsg, Tpp1]
Up in Vest	Hematopoietic cell lineage	28	1.07e-05	1.07e-05	2.07	[Cd1d2, H2-Eb1, Cd1d1, Il3ra, Itga5, Csf3r, Itgam, Csf1r, Cd4, Csf2ra, Itga3, Il7, Cd9, Fcgr1, Anpep, Flt3l, Itga2b, Il6ra, Thpo, Il4ra, Itgb3, Cd38, Cd37, Cd14, Cd36, Csf1, Cd34, Cd33]
Up in Vest	Arachidonic acid metabolism	22	0.000285	0.000285	1.96	[Ggt5, Cbr2, Tbxas1, Gpx2, Pla2g2f, Alox12, Gpx3, Hpgds, Gpx6, Alox5, Gpx7, Ptges, Ptgds, Ptgis, Cyp4f13, Cyp2j6, Ephx2, Pla2g5, Pla2g3, Ptgs1, Ggt1, Ptgs2]
Up in Vest	Neuroactive ligand-receptor interaction	50	0.000887	0.000887	1.48	[Adra2a, Adora2a, Npy1r, Grm2, Ptger4, Grm7, Ptger3, Grm8, C3ar1, Htr2c, Adrb2, Lpar1, Adra1b, Agtr2, Calcrl, Sstr4, Sstr1, Pth1r, Taar5, Tacr3, Nr3c1, Tbxa2r, C5ar1, Aplnr, Tshr, Vipr2, Chrm1, Ptgfr, P2ry6, Chrm2, Ptafr, Glrb, P2ry2, Agtr1a, Hcrtr1, S1pr3, S1pr2, Oxtr, Lpar6, Cysltr1, Gpr156, P2rx7, P2rx6, P2ry13, P2rx4, P2rx2, P2ry14, Mas1, Adora1, Grik3]
Up in Vest	Complement and coagulation cascades	18	0.00171	0.00171	1.89	[C1qb, C1qa, C1ra, Vwf, Serping1, Cfh, C5ar1, F13a1, Plat, Tfpi, F3, C2, C4b, Thbd, Plau, Pros1, C3ar1, C1qc]
Up in Vest	Focal adhesion	72	0.00191	0.00191	1.35	[Myl12b, Flt1, Flt4, Birc3, Itgav, Comp, Rac2, Kdr, Col1a2, Col1a1, Vwf, Egfr, Vav1, Actb, Vav2, Lama5, Itga2b, Reln, Itgb4, Lama1, Lama2, Itgb5, Lama3, Actn1, Lama4, Itgb3, Pik3r5, Tln2, Tln1, Thbs1, Thbs2, Mylk3, Vcl, Vasp, Shc1, Pxn, Pdgfd, Itga7, Chad, Itga5, Itga9, Itga3, Lamb2, Lamb3, Pdgfra, Pdgfa, Vegfa, Pak6, Spp1, Pik3cg, Fyn, Pak3, Vegfc, Itga10, Jun, Ccnd2, Ccnd3, Col6a1, Cav2, Col6a2…
Up in Vest	Retinol metabolism	12	0.00193	0.00193	2.19	[Dhrs4, Ugt1a7c, Dhrs3, Dgat2, Aldh1a2, Aldh1a1, Adh1, Rdh12, Retsat, Rdh10, Aldh1a7, Rdh5]
Up in Vest	Calcium signaling pathway	53	0.00227	0.00227	1.41	[Plcb4, Adora2a, Cacna1d, Atp2a3, Erbb4, Plcb2, Ryr3, Ptger3, Nos1, Htr2c, Adcy2, Adcy7, Slc8a1, Adrb2, Adcy8, Adcy9, Adra1b, Atp2b4, Itpkb, Plcg2, Egfr, Sphk1, Cd38, Tacr3, Mylk3, Tbxa2r, Gna15, Gna14, Plcd1, Plcd4, Calm2, Plcd3, Camk2d, Chrm1, Ptgfr, Chrm2, Ptafr, Camk2a, Pdgfra, Agtr1a, Gnas, Oxtr, Nos3, Nos2, Cysltr1, Ptk2b, Plce1, P2rx7, P2rx6, P2rx4, P2rx2, Itpr3, Itpr1]
Up in Vest	Toll-like receptor signaling pathway	33	0.00277	0.00277	1.55	[Traf3, Map3k8, Ikbke, Ifnar2, Ticam2, Irak4, Spp1, Nfkb1, Pik3cg, Casp8, Cd86, Mapk13, Jun, Mapk14, Fos, Myd88, Ly96, Nfkbia, Tlr1, Map2k1, Irf3, Irf7, Tlr9, Pik3r5, Tlr8, Tlr7, Irf5, Tlr6, Cd14, Tlr5, Tlr4, Tlr3, Tlr2]
Up in Vest	Metabolism of xenobiotics by cytochrome P450	15	0.00325	0.00325	1.93	[Gstz1, Aldh3b1, Aldh3a1, Aldh1a3, Cyp2s1, Dhdh, Gstm7, Ugt1a7c, Gstm1, Gstm2, Adh1, Ephx1, Gstt2, Mgst1, Gstt1]
Up in Vest	Drug metabolism - cytochrome P450	16	0.00413	0.00413	1.85	[Gstz1, Aldh3b1, Aldh3a1, Aldh1a3, Fmo1, Fmo2, Gstm7, Ugt1a7c, Gstm1, Cyp2d22, Gstm2, Adh1, Gstt2, Aox1, Mgst1, Gstt1]
Up in Vest	Graft-versus-host disease	10	0.00521	0.00521	2.17	[Cd86, H2-T23, H2-T22, H2-Eb1, H2-K1, H2-M3, Cd28, H2-Aa, H2-D1, H2-Ab1]
Up in Vest	Glutathione metabolism	21	0.00608	0.00608	1.65	[Ggt5, Gstz1, Gpx2, Gpx4, Gpx3, Gss, Gpx6, Anpep, Gpx7, Gstm7, Ggct, Gclc, Gstm1, Gstm2, G6pdx, Gstt2, Mgst1, Gstt1, Gclm, Ggt1, Oplah]
Up in Vest	Other glycan degradation	9	0.00621	0.00621	2.23	[Neu3, Manba, Hexa, Fuca2, Hexb, Fuca1, Man2b1, Engase, Aga]
Up in Vest	Renin-angiotensin system	9	0.00621	0.00621	2.23	[Enpep, Mas1, Agtr1a, Anpep, Agtr2, Cma1, Ctsa, Agt, Cpa3]

## Sheet: Tissue.Age_GO
Set	Enriched with	#genes	Raw p-value	Corrected p-Value	Frequency in set (%)	Gene List
CO/VES increases with development	extracellular region - GO:0005576	127	3.21e-21	0.0001	17	[Vit, Nell1, Bche, Col18a1, Chsy1, Tnc, Fam3c, Clu, Aqp1, Scara3, Tecta, Fgf8, Megf6, Serpinb1a, Vwa5b1, Tgm2, Gbp6, Masp1, Tectb, Dkk3, Epyc, Frzb, Olfml3, Anxa2, Scg2, Thbs3, Pla2g2f, Pdgfc, Spon2, Calca, Emid1, Tgfb2, Lgals3bp, Cpa4, Tgfbi, Plat, Cntn4, Bmp6, Liph, Bmp3, Gpr98, P4ha2, Wfikkn2, Inhba, Pcsk5, Pcsk6, Cxcl14, Ctsb, Bdnf, 1500015O10Rik, Cpz, Otor, Ramp1, Vmo1, Lrrc17, Calr, Cdcp2, …
CO/VES increases with development	inner ear development - GO:0048839	29	6.77e-11	0.0001	3.9	[Bdnf, Gfi1, Itga8, Cytl1, Fgf3, Clic5, Sox2, Fgf8, Strc, Ptprq, Myo6, Foxg1, Grhl3, Hes5, Celsr1, Jag1, Tomt, H2-DMa, Fgf20, Chrna10, Atp6v1b1, Frzb, Gpr98, Lhfpl5, Chrna9, Lgr5, Ush2a, Nr4a3, Cxcl14]
CO/VES increases with development	calcium ion binding - GO:0005509	54	1.28e-10	0.0001	7.2	[Ret, Nell1, Pla2g4a, Megf6, Kcnip1, Pcdh19, Calr, Pls1, Dgkg, Tgm2, Efcab1, Efhd1, Efhd2, Masp1, Fkbp9, Umodl1, Cdh17, Ttyh1, Myl1, Cib2, Rgn, Anxa4, Otof, Pkd2l1, Anxa2, Fstl1, Aif1l, Thbs3, Pla2g2f, S100a1, Mgmt, Anxa6, Enpp2, Cps1, S100b, Plcd4, Egfl6, Pcdh8, Calml4, Celsr1, Calb1, Aoc3, Jag1, Syt2, Mylpf, Calb2, C1s, Syt1, Gpr98, Spock1, Fat2, Ocm, Fat3, Efcab10]
CO/VES increases with development	sensory organ development - GO:0007423	48	1.37e-10	0.0001	6.4	[Prph2, Bdnf, Nr2e1, Gfi1, Itga8, Fscn2, Cytl1, Ephb1, Stra6, Aqp1, Fgf3, Grk1, Clic5, Sox2, Tgif1, Fgf8, Tgfb2, Strc, Ptprq, Myo6, Foxg1, Grhl3, Sox8, Hes5, Celsr1, Osr2, Jag1, Tomt, Fzd4, H2-DMa, Gaa, Fgf20, Chrna10, Bmp6, Atp6v1b1, Bcl11b, Frzb, Gpr98, Lhfpl5, Gas1, Chrna9, Lgr5, Inhba, Ush2a, Sall1, Nr4a3, Cxcl14, Grin2b]
CO/VES increases with development	sensory perception - GO:0007600	40	2.78e-10	0.0001	5.4	[Crym, Prph2, Rdh12, Nr2e1, Myo3b, Rgs9bp, Atp6v0a4, Aqp4, Ephb1, Aqp1, Tecta, Clic5, Sox2, Calca, Strc, Trpa1, Myo6, Slc17a8, Rgs9, Dfnb59, Mme, Slc52a3, Tomt, Fzd4, Accn1, Chrna10, Atp6v1b1, Tectb, Kcnj10, Otoa, Tmprss3, Gpr98, Barhl1, Lhfpl5, Otof, Chrna9, Ush2a, Pkd2l1, Grin2b, Rlbp1]
CO/VES increases with development	system development - GO:0048731	163	2.42e-08	0.0001	22	[Rps14, Dscaml1, Bche, Adra2c, Col18a1, Gfi1, Erbb4, Tnc, Fscn2, Clu, Stra6, Aqp1, Fgf3, Sox2, Fgf8, Mycn, Dpf3, Sox8, Tgm2, Acta1, Osr2, H2-DMa, Chrna10, Isl2, Dgat2, Frzb, Anxa4, Gata6, Mal, Sall3, Anxa2, Scg2, Sall1, Fgfrl1, Thbs3, Dlx3, Prph2, Nebl, Pdgfc, Itga8, Dab1, Grk1, Calca, Tgfb2, Strc, Myo6, Id4, Hspb1, Slc5a1, Msc, Celsr1, Jag1, Mylpf, Fzd4, Cav1, Fzd9, Fzd8, Cntn4, Bmp6, Atp6v1b1, …
CO/VES increases with development	plasma membrane - GO:0005886	190	3.18e-08	0.0001	26	[Dscaml1, Adra2c, Gpr160, Erbb4, Atp6v0a4, Aqp4, Kncn, Stra6, Aqp1, Trhr, Tecta, Fgf8, Rgs2, Fam176a, Prkaa2, Pcdh19, Car9, Cxcr7, Rgs9, Tgm2, Dgkg, Cybrd1, Slc8a3, Nkain1, Cd83, Slc6a15, Slc6a14, Slc52a3, Smpx, Kcna4, H2-DMa, Kcna3, Kcna10, Slc6a11, Prkcq, Chrna10, Tectb, Gria1, Sstr2, Arc, Rxfp3, Anxa4, Mal, Pkd2l1, Anxa2, Fgfrl1, Aif1l, Lrba, Grb7, Cldn14, Itga8, Hs3st3b1, Kcnf1, Vipr1, Myo6, …
CO/VES increases with development	receptor activity - GO:0004872	63	5.19e-08	0.0001	8.5	[Ret, Adra2c, Cckar, Gpr160, Erbb4, Kcnh5, Ramp1, Trhr, Gabra4, Grid2, Cxcr7, Sfrp2, Sfrp1, Cckbr, Nr2f1, Itgb6, Chrna10, Gpr133, Epha3, Ptgir, Gria1, Sstr2, Frzb, Sema5b, Rxfp3, Pkd2l1, Fgfrl1, Met, Nr4a3, Nr3c2, Nr2e1, Enpp2, Gpr149, Ephb1, Vipr1, C130060K24Rik, Gpr83, Lgals3bp, Celsr1, Cd44, Fzd4, Fzd9, Fzd8, Ccrl1, Gpr4, Adcyap1r1, Crlf1, Ramp3, P2rx6, Chrna1, Tmprss4, Tmprss3, Chrna7, Gpr98,…
CO/VES increases with development	anatomical structure morphogenesis - GO:0009653	106	7.57e-08	0.0001	14	[Dscaml1, Col18a1, Gfi1, Erbb4, Tnc, Fscn2, Clu, Stra6, Aqp1, Fgf3, Sox2, Fgf8, Mycn, Car9, Sox8, Tgm2, Acta1, Osr2, Chrna10, Isl2, Spag16, Frzb, Gata6, Sall3, Anxa2, Scg2, Sall1, Fgfrl1, Thbs3, Dnaic2, Nebl, Pdgfc, Ninj1, Tsga14, Itga8, Dab1, Grk1, Tgfb2, Strc, Ripk4, Myo6, Hspb1, Celsr1, Jag1, Fzd4, Cav1, Fzd8, Bmp6, Atp6v1b1, Lhx3, Bcl11b, Chrna9, Inhba, Crabp2, Nrarp, Pcsk5, Ret, Cckar, Bdnf,…
CO/VES increases with development	gated channel activity - GO:0022836	31	1.22e-07	0.0002	4.2	[Kcnd2, Kcnh5, Aqp1, Kcnf1, Gabra4, Clic5, Grid2, Kcnk2, Clic4, Trpc1, Kcnip1, Kcna4, Accn1, Kcna3, Chrng, Kcna10, Kcne1l, Kcne4, Chrna10, Trpm5, Ano1, Kcnj10, P2rx6, Chrna1, Gria1, Chrna7, Htr3a, Grik1, Chrna9, Pkd2l1, Grin2b]
CO/VES increases with development	transmembrane signaling receptor activity - GO:0004888	46	1.48e-07	0.0003	6.2	[Ret, Adra2c, Cckar, Gpr160, Erbb4, Gpr149, Ephb1, Ramp1, Trhr, Gabra4, Vipr1, Grid2, C130060K24Rik, Gpr83, Cxcr7, Celsr1, Cd44, Sfrp2, Sfrp1, Fzd4, Cckbr, Fzd9, Fzd8, Ccrl1, Gpr4, Adcyap1r1, Gpr133, Epha3, Ptgir, P2rx6, Chrna1, Gria1, Sstr2, Chrna7, Frzb, Gpr98, Unc5a, Rxfp3, Htr3a, Grik1, Lgr5, Pkd2l1, Lgr6, Fgfrl1, Met, Grin2b]
CO/VES increases with development	cell-cell signaling - GO:0007267	44	2.38e-07	0.0007	5.9	[Bche, Shc3, Fgf14, Cckar, Bdnf, Tnc, Sez6, Ephb1, Aqp1, Fgf3, Sox2, Grid2, Fgf8, Pcdh8, Wnt7b, Ntf3, Myo6, Gpr83, Wnt7a, Sox8, Slc17a7, Celsr1, Rasd2, Syt1, Tomt, Fzd4, Cckbr, Gad1, Accn1, Plat, Chrna10, Kcnj10, Chrna1, Gria1, Sstr2, Cadps2, Chrna7, Grik1, Otof, Doc2b, Inhba, Sall1, Met, Grin2b]
CO/VES increases with development	behavior - GO:0007610	39	2.95e-07	0.0008	5.2	[Bche, Shc3, Fgf14, Cckar, Btg2, Bdnf, Nr2e1, Gfi1, Itga8, S100b, Dab1, Stra6, Ppp1r1b, Calca, Adh1, Gng7, Usp46, Myo6, Slc17a7, Adcy8, Celsr1, Lrrtm1, Calb1, Aoc3, Rasd2, Fzd4, Cckbr, Gaa, Fzd9, Agt, Kcnj10, Gria1, Chrna7, Tal1, Grik1, Nr4a3, Met, Sepp1, Grin2b]
CO/VES increases with development	excitatory extracellular ligand-gated ion channel activity - GO:0005231	11	2.98e-07	0.0008	1.5	[Grid2, P2rx6, Chrna1, Gria1, Chrna7, Chrng, Grik1, Htr3a, Chrna9, Chrna10, Grin2b]
CO/VES increases with development	cation channel activity - GO:0005261	28	4.54e-07	0.0014	3.8	[Kcnd2, Kcnh5, Aqp1, Kcnf1, Trpc5, Kcnk2, Trpc1, Kcnip1, Trpa1, Aoc3, Kcna4, Accn1, Kcna3, Chrng, Kcna10, Kcne1l, Kcne4, Chrna10, Trpm5, Kcnj10, P2rx6, Chrna1, Chrna7, Htr3a, Grik1, Chrna9, Pkd2l1, Grin2b]
CO/VES increases with development	mechanoreceptor differentiation - GO:0042490	13	7.35e-07	0.0022	1.7	[Jag1, Bdnf, Tomt, Gfi1, Fgf20, Clic5, Gpr98, Strc, Ntf3, Lhfpl5, Myo6, Ush2a, Hes5]
CO/VES increases with development	detection of stimulus involved in sensory perception - GO:0050906	12	8.27e-07	0.0023	1.6	[Sox2, Calca, Strc, Gpr98, Accn1, Trpa1, Rgs9bp, Chrna9, Pkd2l1, Ephb1, Chrna10, Grin2b]
CO/VES increases with development	response to mechanical stimulus - GO:0009612	13	1.19e-06	0.0038	1.7	[Gfi1, Mmp2, Accn1, Cav1, Chrna10, Stra6, Aqp1, Sox2, Gpr98, Strc, Trpa1, Chrna9, Grin2b]
CO/VES increases with development	G-protein coupled receptor activity - GO:0004930	27	1.61e-06	0.0048	3.6	[Adra2c, Cckar, Gpr160, Gpr149, Ramp1, Trhr, Vipr1, C130060K24Rik, Gpr83, Cxcr7, Celsr1, Fzd4, Cckbr, Fzd9, Fzd8, Ccrl1, Gpr4, Adcyap1r1, Gpr133, Ptgir, Sstr2, Gpr98, Rxfp3, Htr3a, Lgr5, Pkd2l1, Lgr6]
CO/VES increases with development	chemical homeostasis - GO:0048878	53	3.42e-06	0.0113	7.1	[Cckar, Bdnf, Erbb4, Pla2g4a, Aqp4, Atp6v0a4, Kcnd2, Aqp1, Trhr, Grid2, Prkaa2, Trpc1, Kcnip1, Tgm2, Slc8a3, Cckbr, Mttp, Chrna10, Dgat2, Gria1, Rxfp3, Rgn, Mal, Met, Nr3c2, Sez6, Cps1, S100b, Calca, Kcnk2, Igfbp5, Rph3al, Wnt7b, Ntf3, Id4, Slc17a7, Pthlh, Hes5, Fabp4, Accn1, Cav1, Chrng, Pygl, Pygm, Atp6v1b1, Agt, Kcnj10, Chrna1, Tmprss3, Chrna7, Grik1, Chrna9, Grin2b]
CO/VES increases with development	sarcomere - GO:0030017	17	4.09e-06	0.0123	2.3	[Tnnt3, Acta1, Tnnt1, Actc1, Smpx, Nebl, Mmp2, Tpm2, Fhl2, Pygm, Jph1, Tnni2, Des, Trpc1, Hspb1, Pgm5, Grin2b]
CO/VES increases with development	negative regulation of neuron differentiation - GO:0045665	12	5.92e-06	0.0195	1.6	[Sox2, Isl2, Jag1, Nr2e1, Irx3, Foxg1, Id4, Calr, Sox8, Cntn4, Hes5, Sox21]
CO/VES increases with development	biological adhesion - GO:0022610	51	7.12e-06	0.0221	6.8	[Ret, Dscaml1, Col18a1, Cercam, Tnc, Otor, Tecta, Mycn, Pcdh19, Pgm5, Cxcr7, Gbp6, Sfrp1, Itgb6, Chst4, Pcdh11x, Cdh17, Ttyh1, Pkp1, Wisp1, Thbs3, Prph2, Ninj1, Itga8, Dab1, Ephb1, Spon2, Calca, Egfl6, Tgfb2, Pcdh8, Cpxm2, Wnt7b, Mslnl, Lgals3bp, Hes5, Celsr1, Cd44, Gbp3, Aoc3, Fzd4, Col6a6, Tgfbi, Col6a4, Cntn4, Agt, Sdk1, Tnfaip6, Gpr98, Fat2, Fat3]
CO/VES increases with development	apical part of cell - GO:0045177	29	7.46e-06	0.0227	3.9	[Ctsb, Upk1b, Anxa6, Itga8, Atp6v0a4, Dab1, Kncn, Aqp1, Clic4, Prkaa2, Myo6, Rab27a, Slc5a1, Rab27b, Acpp, Cd44, Atp1b1, Jag1, Cav1, Plat, Kcne4, Atp6v1b1, Kcnj10, Otoa, Chrna7, Lhfpl5, Insc, Anxa4, Ush2a]
CO/VES increases with development	embryonic morphogenesis - GO:0048598	40	7.81e-06	0.0235	5.4	[Dscaml1, Ret, Gfi1, Itga8, Stra6, Fgf3, Clic5, Sox2, Tgif1, Fgf8, Dusp5, Tgfb2, Mycn, Pcdh8, Strc, Wnt7b, Ptprq, Myo6, Foxg1, Grhl3, Wnt7a, Sox8, Celsr1, Sfrp2, Sfrp1, Osr2, Rspo2, Chrna10, Atp6v1b1, Frzb, Cobl, Lhfpl5, Foxj1, Gas1, Gata6, Chrna9, Inhba, Crabp2, Sall1, Nr4a3]
CO/VES increases with development	central nervous system development - GO:0007417	42	9.24e-06	0.0272	5.6	[Dscaml1, Cckar, Btg2, Nr2e1, Erbb4, Dab1, Ephb1, Gabra4, Sox2, Fgf8, Wnt7b, Ntf3, Foxg1, Hydin, Id4, Grhl3, Wnt7a, Faim2, Sox8, Hes5, Celsr1, Sfrp2, Sfrp1, Fzd4, Gad1, Nr2f1, Fzd9, Fzd8, Agt, Kcnj10, Isl2, Lhx3, Bcl11b, Frzb, Tal1, Barhl1, Gas1, Sall3, Sall1, Nr4a3, Met, Sepp1]
CO/VES increases with development	cellular developmental process - GO:0048869	132	9.75e-06	0.029	18	[Rps14, Bche, Adra2c, Col18a1, Gfi1, Erbb4, Tnc, Fscn2, Clu, Fgf3, Sox2, Fgf8, Rgs2, Mycn, Srd5a1, Sox8, Acta1, Osr2, H2-DMa, Isl2, Spag16, Frzb, Gata6, Sall3, Sall1, Dnaic2, Nebl, Tsga14, Itga8, Dab1, Grk1, Calca, Tgfb2, Strc, Myo6, Id4, Celsr1, Jag1, Fzd4, Cav1, Nhlh1, Fzd9, Fzd8, Adcyap1r1, Cntn4, Bmp6, Bmp3, Chrna1, Lhx3, Bcl11b, Gpr98, Prdm12, Insc, Inhba, Hspa2, Sim2, Sox21, Ret, Cckar, Btg…
CO/VES increases with development	plasma membrane part - GO:0044459	90	1.08e-05	0.0318	12	[Ret, Ctsb, Adra2c, Upk1b, Erbb4, Fhl2, Aqp4, Atp6v0a4, Kcnd2, Kncn, Aqp1, Grid2, Fgf8, Rgs2, Prkaa2, Trpc1, Noxa1, Rab27a, Car9, Pgm5, Rab27b, Calr, Rgs9, Cybrd1, Slc8a3, Slc2a10, Cd83, Slc6a15, Slc6a14, Slc52a3, Smpx, Kcna4, H2-DMa, Mttp, Kcna3, Slc6a11, Itgb6, Kcne4, Prkcq, Cd276, Epha3, Otoa, Cdh17, Gria1, Ttyh1, Lhfpl5, Gas1, Anxa4, Ush2a, Anxa2, Fgfrl1, Aif1l, Met, Grb7, Cldn14, Gna14, Anxa…
CO/VES increases with development	negative regulation of astrocyte differentiation - GO:0048712	6	1.31e-05	0.0375	0.81	[Mycn, Nr2e1, Id4, Dab1, Hes5, Dll3]
VES/CO increases with development	plasma membrane - GO:0005886	331	1.8e-18	0.0001	27	[Ednrb, Fcho2, D130043K22Rik, Hmox1, Cacng4, Stxbp5, L1cam, Cacng5, Gja1, Kcnq5, Entpd3, Gja5, Kdr, Slc4a4, Clcn1, Gpr176, Scamp5, Tenc1, Kcna1, Ank3, Ank2, Krt5, Ank1, Prom1, Btc, Unc13a, Arhgap4, Lrpap1, Tln2, Atf4, H2-D1, Nrn1, Slc22a6, Cfh, Flot1, Slco2a1, Art3, Ptgfr, Gjc3, Tcirg1, Prkcz, Cldn2, Slc5a5, Slc5a7, Lyn, Msr1, Cftr, Lpar6, Alcam, Aire, Tfrc, Rdx, Accn2, Gldn, Pcdh20, Abca3, Parvb…
VES/CO increases with development	neuron projection - GO:0043005	105	1.39e-12	0.0001	8.7	[Nell2, Cacna1c, Cacna1a, Cacna1b, Fmr1, L1cam, Cacng5, Ermn, Nrxn1, Kdr, Clcn2, Pou4f1, Bsn, Grip2, Kcna1, Ctnna2, Ank3, Ank1, Gria4, 4930506M07Rik, Ptprn2, Kcnj2, Mag, Arhgap4, Gria2, Dscam, Sncg, Kalrn, Atf4, Naip6, Ntm, Klc1, Vps16, Chrm3, Chrm2, Grk4, Dvl1, Mbp, Myo5a, Amph, Trpv2, Tac1, Lyn, Alcam, Scn8a, Accn2, Ager, Chrna4, Apod, Glul, Itpr1, Pex5l, Arhgef15, Ptpro, Kcnip4, Pde2a, Grm8, S…
VES/CO increases with development	extracellular region - GO:0005576	146	1.97e-11	0.0001	12	[Chgb, Nell2, C330005M16Rik, Plbd1, Sostdc1, Gpld1, Angptl2, Tinagl1, Ctgf, Entpd1, 3110057O12Rik, Frem1, Fgf7, Cthrc1, Pappa, Col5a3, Fst, Hgf, Omd, Adamts6, Prom1, Btc, Lrpap1, St6gal1, Lama1, Lama3, Amy1, Scg3, Csf1, Cxcl12, Cfh, Col13a1, Ntm, Lpl, Cfp, Psapl1, Colec12, Spon1, Mamdc2, Chrd, Slc1a5, Wnt2, Tac1, Wnt3, Gnptg, Impg2, Msr1, Scube1, Tfrc, Ager, Gldn, Wnt2b, Izumo4, Srcrb4d, Rtbdn, T…
VES/CO increases with development	multicellular organismal signaling - GO:0035637	67	3.02e-11	0.0001	5.5	[Cacna1e, Cacna1c, Cacna1a, Cacna1b, Cacng4, Gls, Arhgef15, Chrnb2, Sv2c, Sv2b, Sv2a, Arhgef10, Nrxn1, Grm8, Slc6a4, Clcn1, Napb, Spnb4, Ctnna2, Ank2, Scn2a1, Gria4, Vamp2, Syn1, Epha5, Unc13a, Gria2, Adam22, Sncg, Atp1a2, Camk4, Kcnma1, Scn3a, Scn3b, Prima1, Chrm3, Gjc3, Chrm2, Npy, Dvl1, Mbp, Myo5a, Amph, Lin7a, Prkcz, Tac1, Lin7b, Pou3f1, Slc5a7, Cacnb4, Lgi4, Egr2, Trim9, Synj1, Scn8a, Pmp22,…
VES/CO increases with development	transmembrane transporter activity - GO:0022857	105	3.19e-11	0.0001	8.7	[Slc30a10, Cacna1e, Atp10a, Cacna1c, Cacna1a, Cacna1b, Kcnh8, Atp8a1, Cacng4, Kcnh4, Cacng5, Atp8a2, Chrnb2, Gja1, Sv2c, Sv2b, Sv2a, Kcnq5, Gja5, Clcn2, Slc4a4, Clcn1, Atp11c, Kcna1, Gria4, Atp8b5, Kcnj2, Gria2, Abcc5, Atp13a4, Pkd2l2, Slc26a4, Nipal4, Slc41a2, Slc22a6, Scn7a, Fxyd5, Slc41a1, Slco2a1, Gjc3, Slc1a1, Slc38a5, Slc1a5, Trpv2, Slc5a3, Slc5a5, Slc9a4, Slc5a7, Cftr, Tfrc, Timm44, Scn8a,…
VES/CO increases with development	synapse - GO:0045202	84	4.35e-11	0.0001	6.9	[Syngr1, Adra2a, Syt11, Cacna1c, Dmxl2, Fmr1, Phactr1, L1cam, Cacng5, Chrnb2, Sv2c, Nt5e, Sv2b, Sv2a, Pde2a, Nrxn1, Grm8, Bsn, Erc2, Grip2, Mgll, Rims3, Scamp5, Lrrc7, Cald1, Ank3, Gria4, Ank1, Vamp2, Syn1, Cttnbp2, Dnm3, Ptprn2, Unc13a, Gria2, Cabp1, Myrip, Tln2, Atp1a2, Kcnma1, Sharpin, Ntm, F2r, Sdc2, Ppfia2, Lrp8, Prima1, Prosapip1, Chrm3, Clstn2, Chrm2, Lamb2, Dvl1, Lrrk2, Arrb1, Myo5a, Amph…
VES/CO increases with development	regulation of multicellular organismal process - GO:0051239	181	4.58e-11	0.0001	15	[Adra2a, Cacna1e, Cacna1c, Ednrb, Cacna1a, Cacna1b, D130043K22Rik, Hmox1, Gls, Ctgf, Chrnb2, Gja1, Fgf7, Nrxn1, Dhx58, Kdr, Agap2, Htra2, Tnik, Pou4f1, Twist1, Napb, Cthrc1, Rims3, Scamp5, Fst, Hgf, Avil, Krit1, Bnip2, Ank2, Gria4, Zfpm2, Tnni3, Prom1, Foxd1, Arhgap4, Unc13a, Gria2, Foxd2, Lrpap1, Dscam, Lama1, Sncg, Csf1, Kalrn, Gata2, Inpp5d, Cxcl12, Dlx1, Dlx2, Ntm, F2r, Chrm3, Tfap2a, Chrm2, …
VES/CO increases with development	cell-cell signaling - GO:0007267	70	7.87e-11	0.0001	5.8	[Cacna1c, Cacna1a, Cacna1b, Adm, Gli1, Gls, Arhgef15, Chrnb2, Gja1, Sv2c, Fgf7, Sv2b, Sv2a, Gja5, Nrxn1, Grm8, Slc6a4, Napb, Cd300a, Edn1, Syk, Hgf, Ctnna2, Ank2, Gria4, Vamp2, Syn1, Epha5, Unc13a, Gria2, Sncg, Wnt11, Smpd3, Atp1a2, Camk4, Kcnma1, Scn3b, Prima1, Dll1, Chrm3, Tfap2a, Gjc3, Chrm2, Npy, Dvl1, Myo5a, Amph, Lin7a, Wnt2, Prkcz, Tac1, Lin7b, Wnt3, Slc5a7, Lyn, Cacnb4, Trim9, Synj1, Gad2…
VES/CO increases with development	plasma membrane part - GO:0044459	155	9.09e-11	0.0001	13	[Adra2a, Cacna1e, Cacna1c, Cacna1a, Reep2, Cacna1b, Clasp2, Hmox1, Cacng4, Stxbp5, L1cam, Cacng5, Chrnb2, Gja1, Kcnq5, Gja5, Kdr, Htra2, Slc4a4, Frmd6, Tenc1, Amotl2, Kcna1, Ctnna2, Ank3, Ank2, Ank1, Gria4, Prom1, Arhgap4, Gria2, Lama3, Sorbs1, Slc26a4, Tln2, Atf4, H2-D1, Cxcl12, Podxl, Slc22a6, F2r, Flot1, Slco2a1, Naip1, Chrm3, Gjc3, Gnal, 9030425E11Rik, Tcirg1, Trpv2, Lin7a, Prkcz, Lin7b, Cldn…
VES/CO increases with development	ion transmembrane transporter activity - GO:0015075	86	1.03e-10	0.0001	7.1	[Slc30a10, Cacna1e, Atp10a, Cacna1c, Cacna1a, Cacna1b, Clca1, Kcnh8, Atp8a1, Cacng4, Cacng5, Atp8a2, Kcnh4, Pex5l, Chrnb2, Kcnq5, Kcnip4, Slc2a4, Clcn2, Slc4a4, Slc6a1, Slc6a4, Clcn1, Slc31a2, Trpm1, Atp11c, Ano9, Slc39a14, Kcna1, Scn2a1, Gria4, Ano3, Atp8b5, Kcnj2, Cacna2d1, Gria2, Slco1a5, Atp13a4, Pkd2l2, Slc26a4, Zdhhc17, Slc47a1, Nipal4, Hcn3, Slc41a2, Slc22a6, Atp1a2, Atp2c2, Kcnma1, Slc24a…
VES/CO increases with development	regulation of localization - GO:0032879	151	2.39e-10	0.0001	12	[Adra2a, Cacna1e, Cacna1c, Ednrb, Cacna1a, Cacna1b, Onecut2, Kcnh8, Hmox1, Cacng4, Stxbp5, Cacng5, Gpld1, Chrnb2, Gja1, Fgf7, Kcnq5, Nrxn1, Kdr, Nek2, Clcn2, Clcn1, Twist1, Napb, Rims3, Scamp5, Kcna1, Krit1, Ank3, Ank2, Kcnj2, Arhgap4, Dscam, Lama1, Sncg, Sorbs1, Slc26a4, Csf1, Gata2, Atf4, Cxcl12, Pxk, Podxl, F2r, Scn7a, Lpl, Tfap2a, Cep120, Chrd, Myo5a, Amph, Trpv2, Prkcz, Tac1, Wnt3, Ptprc, Ly…
VES/CO increases with development	extracellular space - GO:0005615	77	3.51e-10	0.0001	6.4	[Nell2, Ecm1, Col12a1, Adm, Sostdc1, Cp, Gpld1, Angptl2, Ctgf, Vcan, Fgf7, Pecam1, Acp5, Apobr, Angpt1, Cthrc1, Cd40, Edn1, C1qtnf7, Pappa, Gpx3, Hgf, Adam9, Igfbp7, F3, Prom1, Mmp9, Dcn, Ptgis, Il1rl1, Smpdl3b, Thpo, Lama1, Pcolce, Hyal1, Vldlr, Csf1, Amy1, Wnt11, Cxcl12, Cfh, Fgl2, Ntm, Lpl, Lrp8, Spon1, Egfl7, Ccl7, Npy, Chrd, Ccl2, Spp1, Wnt2, Tac1, Mertk, Fmod, Wnt3, Msr1, Car2, Lgi4, Il18bp…
VES/CO increases with development	passive transmembrane transporter activity - GO:0022803	58	3.79e-10	0.0001	4.8	[Cacna1e, Cacna1c, Cacna1a, Cacna1b, Clca1, Kcnh8, Cacng4, Cacng5, Kcnh4, Pex5l, Chrnb2, Gja1, Kcnq5, Kcnip4, Gja5, Clcn2, Clcn1, Trpm1, Ano9, Kcna1, Scn2a1, Gria4, Ano3, Kcnj2, Cacna2d1, Gria2, Pkd2l2, Hcn3, Kcnma1, Slc24a2, Scnn1a, Scn7a, Fxyd5, Scn3a, Scn3b, Clic3, Gjc3, Kcnab1, Trpv2, Clcn6, Cftr, Cacnb4, Scn8a, Accn2, Kcnc4, Kcnc3, Kcnc2, Kcnk9, Kcnk6, Gabrb3, Chrna4, Bsnd, Mtmr6, Kcnt2, Kcn…
VES/CO increases with development	regulation of ion transmembrane transport - GO:0034765	44	2.25e-09	0.0001	3.6	[Cxcl12, Cacna1e, Hcn3, Cacna1c, Kcnma1, Cacna1a, Cacna1b, Sestd1, Scn7a, Kcnh8, Cacng4, Scn3a, Scn3b, Cacng5, Trdn, Clic3, Kcnq5, Kcnip4, Nrxn1, Kcnab1, Myo5a, Trpv2, Clcn2, Clcn1, Clcn6, Cacnb4, Egf, Scn8a, Kcnc4, Kcna1, Kcnc3, Kcnc2, Ank2, Kcnk9, Stim1, Scn2a1, Kcnj2, Nlgn1, Cacna2d1, Mapk8ip2, Kcnt2, Kcnt1, Grin2d, Clcnkb]
VES/CO increases with development	signaling - GO:0023052	271	9.9e-09	0.0001	22	[Ednrb, Cntnap5c, Hmox1, Cacng4, L1cam, Sostdc1, Gpld1, Gls, Entpd1, Zcchc12, Ppp2r2c, Gja1, Sv2c, Sv2b, Sv2a, Gja5, Kdr, Agap2, Cxxc4, Clcn1, Cthrc1, Gpr176, Tenc1, Hpgd, Araf, Ank2, Ank1, Btc, Unc13a, Sncg, Kalrn, Atf4, Ptgfr, Gjc3, Myo5a, Prkcz, Slc5a7, Lyn, Egr2, Lpar6, Ick, Srpk1, Igsf1, Dclk3, Rgl1, Grin2d, Dclk1, Rab7, Ecm1, Stk17b, Slc27a1, Adm, Rgmb, Gli1, Ikbke, Osmr, Mark1, Ptprn, Adam…
VES/CO increases with development	regulation of system process - GO:0044057	62	1.53e-08	0.0001	5.1	[Syngr1, Adra2a, Cacna1e, Ednrb, Cacna1c, Cacna1a, Cacna1b, Adk, Adm, Pex5l, Gls, Ctgf, Chrnb2, Gja1, Ptpro, Nrxn1, Grm8, Kdr, Ptprm, Htr2c, Slc6a1, Mgll, Slc6a4, Napb, Rims3, Edn1, Cald1, Ank2, Gria4, Tnni3, Mmp9, Unc13a, Gria2, Sncg, Gnai1, Atp1a2, Kcnma1, Slc24a2, F2r, Lrp8, Scn3b, Chrm3, Chrm2, Ccl2, Prkcz, Tac1, Runx1, Cftr, Mstn, Nos3, Accn2, Kcnc4, Ncam1, Kcnc3, Cnr1, Sema3a, Nlgn1, Ntrk2,…
VES/CO increases with development	cellular developmental process - GO:0048869	212	3.62e-08	0.0001	18	[Ednrb, D130043K22Rik, Stxbp5, L1cam, Gja1, Kdr, Clcn2, Twist1, Cthrc1, Pappa, Avil, Ank3, Bnip2, Ank2, Ank1, Zfpm2, Tnni3, Prom1, Arhgap4, Mbnl1, Tyrp1, Kalrn, Gata2, Sept4, Nrn1, Tmem176b, Flot1, Dnd1, Myo5a, Lyn, Egr2, Alcam, Tfrc, Gldn, Srpk1, Dclk1, Hmx3, Adm, Gli1, Shb, Mark1, Ptpro, Esrrb, Ptprm, Pou2f2, Bbs5, Slc6a4, Ccr2, Psd, Edn1, Lrrc7, Syk, 1810043G02Rik, Plekha1, Pax3, Hcls1, Chl1, …
VES/CO increases with development	system development - GO:0048731	240	5.37e-08	0.0001	20	[Ednrb, D130043K22Rik, Hmox1, Stxbp5, L1cam, Sostdc1, Gpld1, Frem1, Gja1, Gja5, Cyp1b1, Dpf1, Kdr, Agap2, Clcn2, Twist1, Cthrc1, Tenc1, Avil, Hpgd, Ank3, Bnip2, Ank2, Ank1, Zfpm2, Tnni3, Prom1, Arhgap4, Mbnl1, Kalrn, Gata2, Sept4, Nrn1, Flot1, Gjc3, Myo5a, Slc5a3, Lyn, Cftr, Egr2, Alcam, Tfrc, Tyr, Gldn, Dclk1, Hmx3, Ecm1, Adm, Srpx2, Gli1, Shb, Mark1, Ptpro, Esrrb, Ptprm, Gfra2, Pou2f2, Slc6a4, …
VES/CO increases with development	intrinsic to plasma membrane - GO:0031226	69	3.24e-07	0.0012	5.7	[Adra2a, Syt11, Reep2, Clca1, Rgmb, Osmr, Stxbp5, Cacng4, Cp, Cacng5, Itgam, Chrnb2, Gp1bb, Kcnq5, Grm8, Kdr, Rasal1, Rasal2, Syt13, Slc2a4, Htra2, Slc4a4, Slc6a1, Slc6a4, Ccr2, Cd40, Adam9, Slc39a14, Kcna1, Ank2, Adam8, Stim1, Scn2a1, Gria4, Prom1, Gria2, Epha8, Itgb2, Slco1a5, Slc22a6, Atp1a2, Kcnma1, Gpnmb, Slco2a1, Scn3a, Scn3b, Prima1, Slc7a10, Chrm3, Ptprc, Lyn, Tgfbr3, Scn8a, Accn2, Kcnc4,…
VES/CO increases with development	establishment of localization - GO:0051234	255	3.59e-07	0.0013	21	[Ednrb, Fcho2, Clvs1, Cacng4, Stxbp5, Cacng5, Gja1, Sv2c, Sv2b, Sv2a, Kcnq5, Gja5, Agap2, Clcn2, Slc4a4, Optn, Clcn1, Scamp5, Kcna1, Ank3, Ap1g2, Ank2, Ank1, Unc13a, Abcc5, Pkd2l2, Gata2, Rilp, Slc45a3, Nipal4, Myo5c, Slc22a6, Fxyd5, Flot1, Slco2a1, Mon1a, Gjc3, Myo5a, Slc25a40, Slc5a3, Prkcz, Slc5a5, Slc5a7, Synpr, Gnptg, Lyn, Msr1, Cftr, Egr2, Tfrc, Ranbp3l, Accn2, Sec62, Srcrb4d, Abca3, Mtmr6,…
VES/CO increases with development	proteinaceous extracellular matrix - GO:0005578	46	1.12e-06	0.0038	3.8	[Wnt11, Ecm1, Mmp24, Col12a1, Col13a1, Ntn4, Ntn1, Gpld1, Adamts18, Entpd1, Ctgf, Vcan, Frem1, Colec12, Spon1, Lamb2, Adamts10, Mamdc2, Lamb3, Wnt2, Fmod, Runx1, Wnt3, Impg2, Msr1, Tgfbr3, C1qtnf7, Vwf, Col5a3, Col23a1, Omd, Ucma, Chl1, Adamtsl2, Mmp9, Matn2, Adamtsl4, Gldn, Dcn, Wnt2b, Lama1, Adamts20, Lama3, Pcolce, Col20a1, Crtac1]
VES/CO increases with development	cell development - GO:0048468	108	1.47e-06	0.0047	8.9	[Ednrb, Cacna1a, Onecut2, Stxbp5, L1cam, Chrnb2, Gja1, Foxc1, Kdr, Htra2, Pou4f1, Frmd6, Twist1, Cthrc1, Ctnna2, Ank3, Ank2, Ank1, 4930506M07Rik, Foxd3, Foxd1, Foxd2, Dscam, Lama1, Kalrn, Gata2, Sept4, Cxcl12, Nrn1, F2r, Flot1, Tfap2a, Tbce, Dvl1, Dnd1, Celsr3, Wnt2, Wnt3, Ptprc, Lyn, Egr2, Alcam, Hook1, Ager, Ntng1, Erdr1, Dclk1, Adm, Ky, Itgam, Ptpro, Arhgef10, Pde2a, Esrrb, Ptprm, Pou2f2, Edn1…
VES/CO increases with development	regulation of neurotransmitter secretion - GO:0046928	12	2.04e-06	0.0062	0.99	[Nlgn1, Napb, Ntrk2, Rims3, Cacna1a, Accn2, Cacna1b, Grm8, Kcnc4, Sncg, Kcnc3, Htr2c]
VES/CO increases with development	cell projection morphogenesis - GO:0048858	54	2.15e-06	0.0066	4.5	[Cacna1a, Onecut2, Dzip1l, Adm, Stxbp5, L1cam, Chrnb2, Gja1, Ptpro, Kdr, Ptprm, Bbs5, 1810043G02Rik, Dst, Dcc, Spnb4, Avil, Ctnna2, Ank3, Chl1, 4930506M07Rik, Matn2, Kidins220, Foxd3, Epha5, Foxd1, Foxd2, Epha8, Dscam, Kalrn, Brsk2, Sgk1, Foxp1, Gas7, Cxcl12, Nrn1, Atl1, 6430598A04Rik, Flot1, Ntn1, Lamb2, Tbce, Sema4a, Dvl1, Celsr3, Wnt3, Egr2, Alcam, Sema3a, Cntnap1, Ntng1, Mapk8ip2, Nefl, Dclk1]
VES/CO increases with development	cell morphogenesis involved in neuron differentiation - GO:0048667	42	2.55e-06	0.008	3.5	[Cxcl12, Nrn1, Cacna1a, Atl1, Flot1, Stxbp5, L1cam, Ntn1, Chrnb2, Lamb2, Ptpro, Tbce, Sema4a, Dvl1, Ptprm, Celsr3, Wnt3, Alcam, Egr2, Dst, Dcc, Spnb4, Ctnna2, Ank3, Chl1, Matn2, 4930506M07Rik, Kidins220, Foxd3, Sema3a, Epha5, Foxd1, Foxd2, Ntng1, Dscam, Epha8, Mapk8ip2, Nefl, Kalrn, Brsk2, Foxp1, Dclk1]
VES/CO increases with development	locomotion - GO:0040011	76	2.67e-06	0.0085	6.3	[Cacna1e, Ednrb, D130043K22Rik, Clasp2, Srpx2, L1cam, Pvr, Gpld1, Mark1, Ctgf, Vcan, Itgam, Gja1, Fgf7, Foxc1, Ptpro, Pecam1, Cyp1b1, Kdr, Ptprm, Angpt1, Pou4f1, Twist1, Ccr2, Cthrc1, Syk, Dst, Dcc, Hgf, Pax3, Ctnna2, Ank3, Chl1, Adam8, Matn2, Foxd3, Zeb2, Epha5, Enpep, Foxd1, Foxd2, Epha8, Itgb2, Foxp1, Cxcl12, Podxl, Atp1a2, Lrp8, Flot1, Ntn1, Ccl7, Lamb2, Pde4d, Dvl1, Lrrk2, Ccl2, Spp1, Myo5a,…
VES/CO increases with development	cell body - GO:0044297	56	3.1e-06	0.0107	4.6	[Nell2, Cacna1e, Pde10a, Cacna1c, Cacna1a, Cacna1b, Ermn, Slc25a27, Kcnip4, Grm8, Kdr, Clcn2, Erc2, Ccr2, Spnb4, Cald1, Kcna1, Gria4, Kcnj2, Epha5, Gria2, Sncg, Kalrn, Naip6, Kcnma1, Sdc2, Lrp8, Klc1, Scn3a, Vps16, Chrm2, Grk4, Dvl1, Lrrk2, Ccl2, Mbp, Myo5a, Trpv2, Tac1, Slc5a7, Alcam, Casp4, Pmm2, Cnksr2, Scn8a, Ncam1, Kcnc3, Ager, Ntrk2, Mapk8ip1, Mapk8ip2, Chrna4, Dner, Apod, Glul, Itpr1]
VES/CO increases with development	regulation of action potential - GO:0001508	24	3.23e-06	0.0112	2	[Lgi4, Egr2, Kcnma1, Scn8a, Pmp22, Kcnc2, Cnr1, Ank2, Scn3a, Scn2a1, Scn3b, Sh3tc2, Cntnap1, Kcnj2, Gjc3, Chrnb2, Arhgef10, Adam22, Chrna4, Mbp, Myo5a, Plp1, Tac1, Pou3f1]
VES/CO increases with development	pigment granule - GO:0048770	9	4.39e-06	0.0129	0.74	[Pmel, Mlph, Dct, Tyrp1, Myrip, Myo5a, Mlana, Tyr, Sytl2]
VES/CO increases with development	regulation of biological quality - GO:0065008	169	5.82e-06	0.0193	14	[Adra2a, Cacna1e, Cacna1c, Ednrb, Cacna1a, Cacna1b, Clasp2, Hmox1, Ermn, Entpd1, Chrnb2, Fgf7, Foxc1, Sv2a, Cyp1b1, Nrxn1, Kdr, Slc4a4, Cpa3, Rims3, Tenc1, Avil, Krit1, Ctnna2, Ank3, Ank2, Ank1, Tnni3, Fermt3, 4930506M07Rik, Btc, Kcnj2, Arhgap4, Unc13a, Dscam, Slc26a4, Tln2, Csf1, Gata2, Cxcl12, Npr1, Npr3, F2r, Lpl, Mon1a, Mcpt4, Crtc2, Gjc3, Dvl1, Mbp, Myo5a, Trpv2, Lin7a, Prkcz, Lin7b, Tac1, P…
VES/CO increases with development	polysaccharide binding - GO:0030247	27	7.27e-06	0.0223	2.2	[Nell2, Gpcpd1, Cfh, Col13a1, Gpnmb, Lpl, Tinagl1, Ctgf, Mcpt4, Itgam, Fgf7, Ccl7, Mamdc2, Chrd, Ccl2, Ptprc, Impg2, Tgfbr3, Mstn, Col5a3, Col23a1, Ncam1, Dcn, Lyve1, Lrpap1, Tpsb2, Pcolce]
VES/CO increases with development	regulation of cell communication - GO:0010646	135	7.28e-06	0.0224	11	[Adra2a, Cacna1e, Sh2d3c, Cacna1a, Cacna1b, Onecut2, Hmox1, L1cam, Sostdc1, Ctgf, Chrnb2, Gja1, Nrxn1, Dhx58, Kdr, Agap2, Htra2, Cxxc4, Twist1, Napb, Cthrc1, Rims3, Cc2d1a, Fst, Ank3, Bnip2, Gria4, Dok2, Foxd1, Unc13a, Gria2, Foxd2, Lrpap1, Sncg, Sorbs1, Csf1, Gata2, Sept4, Inpp5d, Cxcl12, F2r, Arhgef1, Tfap2a, Grk4, Chrd, Dvl1, Prkcz, Wnt2, Tac1, Ptprc, Lyn, Accn2, Map4k2, Wnt2b, Nphp3, Chrna4, …
VES/CO increases with development	neurotransmitter transport - GO:0006836	19	8.34e-06	0.0246	1.6	[Rims3, Trim9, Atp1a2, Synj1, Cacna1a, Cacna1b, Vamp2, Syn1, Nlgn1, Unc13a, Sv2c, Sv2b, Sv2a, Nrxn1, Dvl1, Lin7a, Lin7b, Slc6a1, Slc6a4]
VES/CO increases with development	behavior - GO:0007610	49	9.65e-06	0.0285	4	[Cacna1e, Cacna1c, Cacna1a, Cacna1b, Gls, Chrnb2, Nrxn1, Htr2c, Htra2, Pou4f1, Slc6a1, Slc6a4, Gcnt4, Spnb4, Chl1, Dscam, Adam22, Sncg, Sgk1, Cxcl12, Atp1a2, Camk4, Kcnma1, Slc24a2, Npy, Tbce, Dvl1, Lrrk2, Myo5a, Amph, Prkcz, Tac1, Runx1, Nhlh2, Cacnb4, Lgi4, Egr2, Synj1, Prkar2b, Scn8a, Accn2, Ncam1, Cnr1, Agtpbp1, Ntrk2, Mef2c, Mapk8ip2, Chrna4, Grin2d]

## Sheet: Tissue.Age_KEGG
Set	Enriched with	#genes	Raw p-value	Corrected p-Value	Frequency in set (%)	Gene List
No Enrichments
