# Supplementary material for: Computational analysis of mRNA expression profiling in the inner ear reveals candidate transcription factors associated with proliferation, differentiation, and deafness
Source: Hum Genomics. 2018 Jun 22;12:30. doi: 10.1186/s40246-018-0161-7 (PMC6013912; doi:10.1186/s40246-018-0161-7)
Supplement: Supplementary file 3 — Deafness genes. Genes associated with deafness compiled from www.hereditaryhearingloss.org (updated 3/13/17), and the differential expression results for the mouse orthologs of the deafness genes. (XLSX 37 kb) [file 40246_2018_161_MOESM3_ESM.xlsx]

## Sheet: List
Computational analysis of mRNA expression profiling in the inner ear reveals candidate transcription factors associated with proliferation, differentiation, and deafness - Kobi Perl, Ron Shamir, Karen B. Avraham
Group	Subgroup	Gene (OMIM)	HGNC
Nonsyndromic Genes	Autosomal Recessive	GJB2	GJB2
Nonsyndromic Genes	Autosomal Recessive	GJB6	GJB6
Nonsyndromic Genes	Autosomal Recessive	MYO7A	MYO7A
Nonsyndromic Genes	Autosomal Recessive	MYO15A	MYO15A
Nonsyndromic Genes	Autosomal Recessive	SLC26A4	SLC26A4
Nonsyndromic Genes	Autosomal Recessive	TMIE	TMIE
Nonsyndromic Genes	Autosomal Recessive	TMC1	TMC1
Nonsyndromic Genes	Autosomal Recessive	TMPRSS3	TMPRSS3
Nonsyndromic Genes	Autosomal Recessive	OTOF	OTOF
Nonsyndromic Genes	Autosomal Recessive	CDH23	CDH23
Nonsyndromic Genes	Autosomal Recessive	GIPC3	GIPC3
Nonsyndromic Genes	Autosomal Recessive	STRC	STRC
Nonsyndromic Genes	Autosomal Recessive	USH1C	USH1C
Nonsyndromic Genes	Autosomal Recessive	OTOG	OTOG
Nonsyndromic Genes	Autosomal Recessive	TECTA	TECTA
Nonsyndromic Genes	Autosomal Recessive	OTOA	OTOA
Nonsyndromic Genes	Autosomal Recessive	PCDH15	PCDH15
Nonsyndromic Genes	Autosomal Recessive	RDX	RDX
Nonsyndromic Genes	Autosomal Recessive	GRXCR1	GRXCR1
Nonsyndromic Genes	Autosomal Recessive	TRIOBP	TRIOBP
Nonsyndromic Genes	Autosomal Recessive	CLDN14	CLDN14
Nonsyndromic Genes	Autosomal Recessive	MYO3A	MYO3A
Nonsyndromic Genes	Autosomal Recessive	WHRN	DFNB31
Nonsyndromic Genes	Autosomal Recessive	ESRRB	ESRRB
Nonsyndromic Genes	Autosomal Recessive	ESPN	ESPN
Nonsyndromic Genes	Autosomal Recessive	MYO6	MYO6
Nonsyndromic Genes	Autosomal Recessive	HGF	HGF
Nonsyndromic Genes	Autosomal Recessive	ILDR1	ILDR1
Nonsyndromic Genes	Autosomal Recessive	ADCY1	ADCY1
Nonsyndromic Genes	Autosomal Recessive	CIB2	CIB2
Nonsyndromic Genes	Autosomal Recessive	MARVELD2	MARVELD2
Nonsyndromic Genes	Autosomal Recessive	BDP1	BDP1
Nonsyndromic Genes	Autosomal Recessive	COL11A2	COL11A2
Nonsyndromic Genes	Autosomal Recessive	PJVK	DFNB59
Nonsyndromic Genes	Autosomal Recessive	SLC26A5	SLC26A5
Nonsyndromic Genes	Autosomal Recessive	LRTOMT/COMT	LRTOMT
Nonsyndromic Genes	Autosomal Recessive	DCDC2	DCDC2
Nonsyndromic Genes	Autosomal Recessive	LHFPL5	LHFPL5
Nonsyndromic Genes	Autosomal Recessive	PNPT1	PNPT1
Nonsyndromic Genes	Autosomal Recessive	BSND	BSND
Nonsyndromic Genes	Autosomal Recessive	MSRB3	MSRB3
Nonsyndromic Genes	Autosomal Recessive	SYNE4	SYNE4
Nonsyndromic Genes	Autosomal Recessive	LOXHD1	LOXHD1
Nonsyndromic Genes	Autosomal Recessive	TPRN	TPRN
Nonsyndromic Genes	Autosomal Recessive	GPSM2	GPSM2
Nonsyndromic Genes	Autosomal Recessive	PTPRQ	PTPRQ
Nonsyndromic Genes	Autosomal Recessive	OTOGL	OTOGL
Nonsyndromic Genes	Autosomal Recessive	TBC1D24	TBC1D24
Nonsyndromic Genes	Autosomal Recessive	ELMOD3	ELMOD3
Nonsyndromic Genes	Autosomal Recessive	KARS	KARS
Nonsyndromic Genes	Autosomal Recessive	SERPINB6	SERPINB6
Nonsyndromic Genes	Autosomal Recessive	CABP2	CABP2
Nonsyndromic Genes	Autosomal Recessive	NARS2	NARS2
Nonsyndromic Genes	Autosomal Recessive	MET	MET
Nonsyndromic Genes	Autosomal Recessive	TSPEAR	TSPEAR
Nonsyndromic Genes	Autosomal Recessive	TMEM132E	TMEM132E
Nonsyndromic Genes	Autosomal Recessive	GRXCR2	GRXCR2
Nonsyndromic Genes	Autosomal Recessive	EPS8	EPS8
Nonsyndromic Genes	Autosomal Recessive	CLIC5	CLIC5
Nonsyndromic Genes	Autosomal Recessive	FAM65B	FAM65B
Nonsyndromic Genes	Autosomal Dominant	CRYM	CRYM
Nonsyndromic Genes	Autosomal Dominant	DIAPH1	DIAPH1
Nonsyndromic Genes	Autosomal Dominant	KCNQ4	KCNQ4
Nonsyndromic Genes	Autosomal Dominant	GJB3	GJB3
Nonsyndromic Genes	Autosomal Dominant	GJB2	GJB2
Nonsyndromic Genes	Autosomal Dominant	GJB6	GJB6
Nonsyndromic Genes	Autosomal Dominant	MYH14	MYH14
Nonsyndromic Genes	Autosomal Dominant	CEACAM16	CEACAM16
Nonsyndromic Genes	Autosomal Dominant	DFNA5	DFNA5
Nonsyndromic Genes	Autosomal Dominant	WFS1	WFS1
Nonsyndromic Genes	Autosomal Dominant	TECTA	TECTA
Nonsyndromic Genes	Autosomal Dominant	COCH	COCH
Nonsyndromic Genes	Autosomal Dominant	EYA4	EYA4
Nonsyndromic Genes	Autosomal Dominant	MYO7A	MYO7A
Nonsyndromic Genes	Autosomal Dominant	COL11A2	COL11A2
Nonsyndromic Genes	Autosomal Dominant	POU4F3	POU4F3
Nonsyndromic Genes	Autosomal Dominant	MYH9	MYH9
Nonsyndromic Genes	Autosomal Dominant	ACTG1	ACTG1
Nonsyndromic Genes	Autosomal Dominant	MYO6	MYO6
Nonsyndromic Genes	Autosomal Dominant	SIX1	SIX1
Nonsyndromic Genes	Autosomal Dominant	SLC17A8	SLC17A8
Nonsyndromic Genes	Autosomal Dominant	GRHL2	GRHL2
Nonsyndromic Genes	Autosomal Dominant	TMC1	TMC1
Nonsyndromic Genes	Autosomal Dominant	P2RX2	P2RX2
Nonsyndromic Genes	Autosomal Dominant	CCDC50	CCDC50
Nonsyndromic Genes	Autosomal Dominant	MIRN96	MIR96
Nonsyndromic Genes	Autosomal Dominant	TJP2	TJP2
Nonsyndromic Genes	Autosomal Dominant	TNC	TNC
Nonsyndromic Genes	Autosomal Dominant	SMAC/DIABLO	DIABLO
Nonsyndromic Genes	Autosomal Dominant	TBC1D24	TBC1D24
Nonsyndromic Genes	Autosomal Dominant	OSBPL2	OSBPL2
Nonsyndromic Genes	Autosomal Dominant	HOMER2	HOMER2
Nonsyndromic Genes	X-linked	PRPS1	PRPS1
Nonsyndromic Genes	X-linked	POU3F4	POU3F4
Nonsyndromic Genes	X-linked	SMPX	SMPX
Nonsyndromic Genes	X-linked	COL4A6	COL4A6
Nonsyndromic Genes	AUNA	DIAPH3	DIAPH3
Syndromic	Alport	COL4A5	COL4A5
Syndromic	Alport	COL4A3	COL4A3
Syndromic	Alport	COL4A4	COL4A4
Syndromic	Branchio-oto-renal Syndrome	EYA1	EYA1
Syndromic	Branchio-oto-renal Syndrome	SIX5	SIX5
Syndromic	Branchio-oto-renal Syndrome	SIX1	SIX1
Syndromic	CHARGE Syndrome	SEMA3E	SEMA3E
Syndromic	CHARGE Syndrome	CHD7	CHD7
Syndromic	Jervell & Lange-Nielsen Syndrome	KCNQ1	KCNQ1
Syndromic	Jervell & Lange-Nielsen Syndrome	KCNE1	KCNE1
Syndromic	Norrie Disease	NDP	NDP
Syndromic	Pendred Syndrome	SLC26A4	SLC26A4
Syndromic	Pendred Syndrome	FOXI1	FOXI1
Syndromic	Pendred Syndrome	KCNJ10	KCNJ10
Syndromic	Stickler Syndrome	COL11A1	COL11A1
Syndromic	Stickler Syndrome	COL11A2	COL11A2
Syndromic	Stickler Syndrome	COL9A1	COL9A1
Syndromic	Stickler Syndrome	COL9A2	COL9A2
Syndromic	Treacher Collins Syndrome	TCOF1	TCOF1
Syndromic	Treacher Collins Syndrome	POLR1D	POLR1D
Syndromic	Treacher Collins Syndrome	POLR1C	POLR1C
Syndromic	Usher Syndrome	MYO7A	MYO7A
Syndromic	Usher Syndrome	USH1C	USH1C
Syndromic	Usher Syndrome	CDH23	CDH23
Syndromic	Usher Syndrome	PCDH15	PCDH15
Syndromic	Usher Syndrome	SANS	USH1G
Syndromic	Usher Syndrome	CIB2	CIB2
Syndromic	Usher Syndrome	USH2A	USH2A
Syndromic	Usher Syndrome	VLGR1	ADGRV1
Syndromic	Usher Syndrome	WHRN	DFNB31
Syndromic	Usher Syndrome	CLRN1	CLRN1
Syndromic	Usher Syndrome	PDZD7	PDZD7
Syndromic	Waardenburg Syndrome	PAX3	PAX3
Syndromic	Waardenburg Syndrome	MITF	MITF
Syndromic	Waardenburg Syndrome	SNAI2	SNAI2
Syndromic	Waardenburg Syndrome	EDNRB	EDNRB
Syndromic	Waardenburg Syndrome	EDN3	EDN3
Syndromic	Waardenburg Syndrome	SOX10	SOX10
Syndromic	Perrault syndrome	HSD17B4	HSD17B4
Syndromic	Perrault syndrome	HARS2	HARS2
Syndromic	Perrault syndrome	CLPP	CLPP
Syndromic	Perrault syndrome	LARS2	LARS2
Mitochondrial	Syndromic	MTTL1	MT-TL1
Mitochondrial	Syndromic	MTTK	MT-TK
Mitochondrial	Syndromic	MTTS1	MT-TS1
Mitochondrial	Syndromic	MTTE	MT-TE
Mitochondrial	Nonsyndromic	MTRNR1	MT-RNR1
Mitochondrial	Nonsyndromic	MTTS1	MT-TS1

## Sheet: Expression
HGNC	All.Groups	Chosen.Group	All.Ensembls	All.Homologs	Chosen.Homolog	logCPM	tissue.logFC	tissue.FDR	age.logFC	age.FDR	tissue_age.logFC	tissue_age.FDR
CEACAM16	Nonsyndromic	Nonsyndromic	ENSG00000213892	ENSMUSG00000014686	NA	NA	NA	NA	NA	NA	NA	NA
FOXI1	Syndromic	Syndromic	ENSG00000168269	ENSMUSG00000047861	NA	NA	NA	NA	NA	NA	NA	NA
GJB3	Nonsyndromic	Nonsyndromic	ENSG00000188910	ENSMUSG00000042367	NA	NA	NA	NA	NA	NA	NA	NA
MIR96	Nonsyndromic	Nonsyndromic	ENSG00000199158		NA	NA	NA	NA	NA	NA	NA	NA
MT-RNR1	Mitochondrial	Mitochondrial	ENSG00000211459		NA	NA	NA	NA	NA	NA	NA	NA
MT-TE	Mitochondrial	Mitochondrial	ENSG00000210194		NA	NA	NA	NA	NA	NA	NA	NA
MT-TK	Mitochondrial	Mitochondrial	ENSG00000210156		NA	NA	NA	NA	NA	NA	NA	NA
MT-TL1	Mitochondrial	Mitochondrial	ENSG00000209082		NA	NA	NA	NA	NA	NA	NA	NA
MT-TS1	Mitochondrial	Mitochondrial	ENSG00000210151		NA	NA	NA	NA	NA	NA	NA	NA
TBC1D24	Nonsyndromic	Nonsyndromic	ENSG00000162065		NA	NA	NA	NA	NA	NA	NA	NA
HARS	Syndromic	Syndromic	ENSG00000170445	ENSMUSG00000001380	ENSMUSG00000001380	5.71381	0.029162	0.826473	-0.239525	0.0122697	-0.0713372	0.680165
CLPP	Syndromic	Syndromic	ENSG00000125656	ENSMUSG00000002660	ENSMUSG00000002660	5.05076	-0.0671898	0.615064	-0.362275	0.000375051	-0.0772029	0.678281
MCM2	Nonsyndromic	Nonsyndromic	ENSG00000073111	ENSMUSG00000002870	ENSMUSG00000002870	6.0751	0.305058	0.00709723	-1.47531	6.42154e-45	0.155171	0.335977
PAX3	Syndromic	Syndromic	ENSG00000135903	ENSMUSG00000004872	ENSMUSG00000004872	0.127302	-1.11264	1.05675e-06	-0.788858	0.000521032	-1.12498	6.23023e-06
MET	Nonsyndromic	Nonsyndromic	ENSG00000105976	ENSMUSG00000009376	ENSMUSG00000009376	4.58734	-0.0170446	0.925654	0.597924	1.01496e-06	0.346787	0.0275363
OTOG	Nonsyndromic	Nonsyndromic	ENSG00000188162	ENSMUSG00000009487	ENSMUSG00000009487	10.3498	-1.24141	4.74521e-19	0.64318	4.01993e-06	0.0792629	0.770579
KCNQ1	Syndromic	Syndromic	ENSG00000053918,ENSG00000282076	ENSMUSG00000009545	ENSMUSG00000009545	4.50309	-1.40549	1.06983e-22	1.13696	2.18828e-15	-0.332518	0.0898177
EYA4	Nonsyndromic	Nonsyndromic	ENSG00000112319	ENSMUSG00000010461	ENSMUSG00000010461	6.88228	0.634493	2.13665e-07	-0.783194	6.83482e-11	-0.128188	0.525779
CDH23	Syndromic,Nonsyndromic	Nonsyndromic	ENSG00000107736	ENSMUSG00000012819	ENSMUSG00000012819	5.70079	-0.573885	0.00485533	-0.525843	0.00646425	0.389941	0.143429
EPS8	Nonsyndromic	Nonsyndromic	ENSG00000151491	ENSMUSG00000015766	ENSMUSG00000015766	5.48579	-1.11793	2.52105e-22	0.144353	0.235273	-0.182485	0.294781
NARS2	Nonsyndromic	Nonsyndromic	ENSG00000137513	ENSMUSG00000018995	ENSMUSG00000018995	3.63922	0.124606	0.470685	-0.503504	0.000250733	-0.0460159	0.877206
HARS2	Syndromic	Syndromic	ENSG00000112855	ENSMUSG00000019143	ENSMUSG00000019143	5.53556	-0.0900131	0.551312	-0.956302	1.86669e-16	-0.199418	0.244408
SYNE4	Nonsyndromic	Nonsyndromic	ENSG00000181392	ENSMUSG00000019737	ENSMUSG00000019737	5.27479	-0.192593	0.316998	-0.753244	2.09303e-06	-0.109996	0.713954
CD164	Nonsyndromic	Nonsyndromic	ENSG00000135535	ENSMUSG00000019818	ENSMUSG00000019818	8.35791	-0.208823	0.0570167	0.642967	4.20239e-11	0.0263843	0.902329
SLC17A8	Nonsyndromic	Nonsyndromic	ENSG00000179520	ENSMUSG00000019935	ENSMUSG00000019935	5.44133	-4.36806	4.96301e-182	1.58085	8.60329e-28	0.57712	0.000776254
KITLG	Nonsyndromic	Nonsyndromic	ENSG00000049130	ENSMUSG00000019966	ENSMUSG00000019966	4.86951	0.0103677	0.951492	-0.0796137	0.503102	0.0164827	0.951299
SLC22A4	Nonsyndromic	Nonsyndromic	ENSG00000197208	ENSMUSG00000020334	ENSMUSG00000020334	1.23732	1.53224	9.54582e-19	1.06662	1.54608e-09	-0.300339	0.258593
ADCY1	Nonsyndromic	Nonsyndromic	ENSG00000164742	ENSMUSG00000020431	ENSMUSG00000020431	6.30396	1.2278	2.19591e-20	0.137627	0.328629	0.0864044	0.733045
PNPT1	Nonsyndromic	Nonsyndromic	ENSG00000138035	ENSMUSG00000020464	ENSMUSG00000020464	4.89002	-0.0263978	0.89202	-0.966192	4.41999e-13	-0.360952	0.0390804
SLC26A4	Syndromic,Nonsyndromic	Nonsyndromic	ENSG00000091137	ENSMUSG00000020651	ENSMUSG00000020651	4.17744	-0.8308	3.75945e-11	-0.206735	0.111344	-0.390123	0.0130772
TMEM132E	Nonsyndromic	Nonsyndromic	ENSG00000181291	ENSMUSG00000020701	ENSMUSG00000020701	3.73555	3.64684	1.39874e-17	-1.24468	0.00204963	-0.488669	0.446378
COCH	Nonsyndromic	Nonsyndromic	ENSG00000100473	ENSMUSG00000020953	ENSMUSG00000020953	9.83932	-2.523	1.78645e-63	0.208517	0.171278	-0.585644	0.000638761
ESRRB	Nonsyndromic	Nonsyndromic	ENSG00000119715	ENSMUSG00000021255	ENSMUSG00000021255	6.81452	-2.80689	2.25927e-59	-0.950464	1.30238e-08	-0.664235	0.000715903
MARVELD2	Nonsyndromic	Nonsyndromic	ENSG00000152939,ENSG00000274671	ENSMUSG00000021636	ENSMUSG00000021636	4.46734	-0.183716	0.139182	-0.0301697	0.800019	-0.0161078	0.951005
DIAPH3	Nonsyndromic	Nonsyndromic	ENSG00000139734	ENSMUSG00000022021	ENSMUSG00000022021	3.38012	-0.250157	0.0910677	-1.64985	1.49066e-37	-0.231642	0.220891
EDNRB	Syndromic	Syndromic	ENSG00000136160	ENSMUSG00000022122	ENSMUSG00000022122	7.70665	0.670241	0.000661982	-0.0752011	0.715359	-0.581783	0.0135046
GRHL2	Nonsyndromic	Nonsyndromic	ENSG00000083307	ENSMUSG00000022286	ENSMUSG00000022286	5.6026	-0.695888	2.60929e-07	-0.622623	2.90226e-06	-0.152459	0.487368
MYH9	Nonsyndromic	Nonsyndromic	ENSG00000100345	ENSMUSG00000022443	ENSMUSG00000022443	7.7541	-0.746358	0.0122699	-0.777958	0.00524731	-0.374998	0.381003
COL2A1	Syndromic	Syndromic	ENSG00000139219	ENSMUSG00000022483	ENSMUSG00000022483	12.9915	0.1227	0.526366	1.03113	8.25048e-12	-5.7646e-05	0.999778
SNAI2	Syndromic	Syndromic	ENSG00000019549	ENSMUSG00000022676	ENSMUSG00000022676	2.76723	-0.0109811	0.961833	-0.81513	3.12948e-08	-0.0493397	0.878251
ILDR1	Nonsyndromic	Nonsyndromic	ENSG00000145103	ENSMUSG00000022900	ENSMUSG00000022900	5.44121	-0.110034	0.32203	0.55015	1.37929e-09	0.229489	0.0595385
CLIC5	Nonsyndromic	Nonsyndromic	ENSG00000112782	ENSMUSG00000023959	ENSMUSG00000023959	5.7171	1.83933	4.26195e-84	0.286718	0.00296792	0.30669	0.00970101
TMPRSS3	Nonsyndromic	Nonsyndromic	ENSG00000160183	ENSMUSG00000024034	ENSMUSG00000024034	5.18023	0.435462	0.000308074	0.539626	3.13878e-06	0.447987	0.00104598
COL11A2	Syndromic,Nonsyndromic	Nonsyndromic	ENSG00000204248,ENSG00000206290,ENSG00000223699,ENSG00000227801,ENSG00000230930,ENSG00000232541,ENSG00000235708	ENSMUSG00000024330	ENSMUSG00000024330	10.1621	-0.0771929	0.798143	1.03817	1.89874e-06	-0.16725	0.672715
DIAPH1	Nonsyndromic	Nonsyndromic	ENSG00000131504	ENSMUSG00000024456	ENSMUSG00000024456	6.02318	0.121614	0.419312	0.0225315	0.86888	-0.012008	0.967753
POU4F3	Nonsyndromic	Nonsyndromic	ENSG00000091010	ENSMUSG00000024497	ENSMUSG00000024497	5.84421	-1.0184	9.19288e-20	0.334875	0.00330484	0.255693	0.0966337
HSD17B4	Syndromic	Syndromic	ENSG00000133835	ENSMUSG00000024507	ENSMUSG00000024507	6.8707	-0.096483	0.446023	-0.167716	0.108166	0.0349919	0.87223
TCOF1	Syndromic	Syndromic	ENSG00000070814	ENSMUSG00000024613	ENSMUSG00000024613	5.70393	-0.151564	0.642196	-1.64723	3.45349e-11	-0.27261	0.504566
TMC1	Nonsyndromic	Nonsyndromic	ENSG00000165091	ENSMUSG00000024749	ENSMUSG00000024749	1.77755	-1.52682	1.83789e-21	0.210811	0.219602	0.379811	0.0885975
TJP2	Nonsyndromic	Nonsyndromic	ENSG00000119139	ENSMUSG00000024812	ENSMUSG00000024812	6.58311	-0.173641	0.18388	-0.305118	0.00691106	-0.0302	0.901538
CABP2	Nonsyndromic	Nonsyndromic	ENSG00000167791	ENSMUSG00000024857	ENSMUSG00000024857	3.02631	-3.78164	0.999706	-8.98053	4.41657e-37	3.78164	0.999778
BSND	Nonsyndromic	Nonsyndromic	ENSG00000162399	ENSMUSG00000025418	ENSMUSG00000025418	3.93062	-3.18394	4.57978e-52	0.910711	9.05643e-06	-0.761767	0.00183972
EPS8L2	Nonsyndromic	Nonsyndromic	ENSG00000177106	ENSMUSG00000025504	ENSMUSG00000025504	4.4261	-1.04481	9.95588e-14	0.213381	0.143659	0.359866	0.0531829
MYO3A	Nonsyndromic	Nonsyndromic	ENSG00000095777	ENSMUSG00000025716	ENSMUSG00000025716	2.05194	1.55775	1.33208e-20	0.115325	0.529655	0.237644	0.368997
HOMER2	Nonsyndromic	Nonsyndromic	ENSG00000103942	ENSMUSG00000025813	ENSMUSG00000025813	5.62946	-0.205077	0.0883039	0.0457737	0.694286	0.12379	0.477553
EYA1	Syndromic	Syndromic	ENSG00000104313	ENSMUSG00000025932	ENSMUSG00000025932	7.81313	0.753274	1.35772e-16	-0.187224	0.0467688	0.127243	0.372101
COL9A1	Syndromic	Syndromic	ENSG00000112280	ENSMUSG00000026147	ENSMUSG00000026147	11.1659	-0.54729	8.03115e-07	1.17713	1.93454e-27	-0.0228531	0.924527
USH2A	Syndromic	Syndromic	ENSG00000042781	ENSMUSG00000026609	ENSMUSG00000026609	4.71453	-0.874577	1.6111e-07	-0.484199	0.00356816	0.531789	0.00896931
EDN3	Syndromic	Syndromic	ENSG00000124205	ENSMUSG00000027524	ENSMUSG00000027524	4.3167	-1.44109	9.4628e-38	0.157267	0.185241	-0.0328036	0.896367
GPSM2	Nonsyndromic	Nonsyndromic	ENSG00000121957	ENSMUSG00000027883	ENSMUSG00000027883	5.9077	-0.0106954	0.93636	-0.167368	0.0662878	0.0580417	0.729326
COL11A1	Syndromic	Syndromic	ENSG00000060718	ENSMUSG00000027966	ENSMUSG00000027966	9.93637	0.460977	0.00243382	0.463237	0.00134756	0.0278038	0.931492
TNC	Nonsyndromic	Nonsyndromic	ENSG00000041982	ENSMUSG00000028364	ENSMUSG00000028364	8.84856	0.186662	0.281087	0.13586	0.374024	0.496967	0.00443656
COL9A2	Syndromic	Syndromic	ENSG00000049089	ENSMUSG00000028626	ENSMUSG00000028626	11.0551	0.138953	0.426948	0.599296	1.96347e-05	-0.10076	0.698829
KCNQ4	Nonsyndromic	Nonsyndromic	ENSG00000117013	ENSMUSG00000028631	ENSMUSG00000028631	3.51742	-0.0601192	0.770833	-0.0319961	0.848607	0.0746855	0.80153
HGF	Nonsyndromic	Nonsyndromic	ENSG00000019991	ENSMUSG00000028864	ENSMUSG00000028864	2.70763	0.170974	0.33745	-0.103673	0.508242	-0.698702	2.12348e-05
ESPN	Nonsyndromic	Nonsyndromic	ENSG00000187017	ENSMUSG00000028943	ENSMUSG00000028943	5.60306	-1.72398	2.44202e-44	0.948631	1.36571e-14	0.235373	0.18345
SLC26A5	Nonsyndromic	Nonsyndromic	ENSG00000170615	ENSMUSG00000029015	ENSMUSG00000029015	-0.25948	3.86674	6.93217e-26	0.965968	0.0511835	0.798305	0.294257
DIABLO	Nonsyndromic	Nonsyndromic	ENSG00000184047	ENSMUSG00000029433	ENSMUSG00000029433	5.56829	-0.117107	0.365398	-0.473024	6.80614e-06	-0.00639869	0.981576
P2RX2	Nonsyndromic	Nonsyndromic	ENSG00000187848	ENSMUSG00000029503	ENSMUSG00000029503	3.8587	-0.961565	5.36589e-15	0.185642	0.14859	0.254665	0.141087
POLR1D	Syndromic	Syndromic	ENSG00000186184	ENSMUSG00000029642	ENSMUSG00000029642	5.79898	-0.0399897	0.792778	0.0414189	0.731524	0.0470667	0.833703
DFNA5	Nonsyndromic	Nonsyndromic	ENSG00000105928	ENSMUSG00000029821	ENSMUSG00000029821	4.02673	0.231105	0.0985973	0.310363	0.0129607	-0.121728	0.561298
MYH14	Nonsyndromic	Nonsyndromic	ENSG00000105357	ENSMUSG00000030739	ENSMUSG00000030739	7.16232	0.272309	0.217714	0.181628	0.358799	-0.0666236	0.866725
MYO7A	Syndromic,Nonsyndromic	Nonsyndromic	ENSG00000137474	ENSMUSG00000030761	ENSMUSG00000030761	6.48225	-1.06101	2.20657e-09	-0.15949	0.392776	0.367883	0.131731
USH1C	Syndromic,Nonsyndromic	Nonsyndromic	ENSG00000006611	ENSMUSG00000030838	ENSMUSG00000030838	7.19322	-2.16241	8.7004e-48	-0.572383	0.000105919	-0.333935	0.0960843
CRYM	Nonsyndromic	Nonsyndromic	ENSG00000103316,ENSG00000283922	ENSMUSG00000030905	ENSMUSG00000030905	8.78807	2.75789	2.47173e-130	-1.1011	1.07091e-23	0.625	2.41411e-07
COL4A6	Nonsyndromic	Nonsyndromic	ENSG00000197565	ENSMUSG00000031273	ENSMUSG00000031273	3.97703	-0.851832	3.58481e-08	0.182517	0.255214	-0.327225	0.122357
COL4A5	Syndromic	Syndromic	ENSG00000188153	ENSMUSG00000031274	ENSMUSG00000031274	7.16738	-0.785384	8.55771e-10	0.48326	0.000155017	-0.0870152	0.717533
PRPS1	Nonsyndromic	Nonsyndromic	ENSG00000147224	ENSMUSG00000031432	ENSMUSG00000031432	4.69105	0.374593	0.00133078	0.00620214	0.960756	-0.0694487	0.742733
KARS	Nonsyndromic	Nonsyndromic	ENSG00000065427	ENSMUSG00000031948	ENSMUSG00000031948	7.05393	0.0274847	0.828767	-0.276707	0.00229645	0.0161607	0.938476
RDX	Nonsyndromic	Nonsyndromic	ENSG00000137710	ENSMUSG00000032050	ENSMUSG00000032050	7.8593	-0.0625197	0.589763	0.109469	0.239032	-0.242392	0.0354035
LOXHD1	Nonsyndromic	Nonsyndromic	ENSG00000167210	ENSMUSG00000032818	ENSMUSG00000032818	4.92707	-2.60349	3.42113e-16	-0.881025	0.00464204	0.708009	0.0898191
SOX10	Syndromic	Syndromic	ENSG00000100146	ENSMUSG00000033006	ENSMUSG00000033006	8.4806	-0.344496	0.00293603	-0.184699	0.101257	-0.12452	0.488703
TRIOBP	Nonsyndromic	Nonsyndromic	ENSG00000100106	ENSMUSG00000033088	ENSMUSG00000033088	6.90952	-0.2751	0.117884	-0.343913	0.0280549	-0.150459	0.566198
STRC	Nonsyndromic	Nonsyndromic	ENSG00000242866	ENSMUSG00000033498	ENSMUSG00000033498	4.22135	-2.3758	4.79267e-51	1.43462	9.44409e-20	2.04506	2.58224e-36
CDC14A	Nonsyndromic	Nonsyndromic	ENSG00000079335	ENSMUSG00000033502	ENSMUSG00000033502	5.36514	-1.18324	2.30767e-37	-0.0706588	0.483527	-0.20788	0.10818
MYO6	Nonsyndromic	Nonsyndromic	ENSG00000196586	ENSMUSG00000033577	ENSMUSG00000033577	8.36927	-0.1835	0.0969471	0.373474	0.000127348	0.413161	0.000232553
WBP2	Nonsyndromic	Nonsyndromic	ENSG00000132471	ENSMUSG00000034341	ENSMUSG00000034341	6.83342	-0.0820097	0.526933	0.406202	5.9571e-05	0.00834586	0.973888
GIPC3	Nonsyndromic	Nonsyndromic	ENSG00000179855	ENSMUSG00000034872	ENSMUSG00000034872	2.8825	-1.92147	5.05651e-20	1.98558	3.03431e-21	1.16758	4.76051e-07
OTOA	Nonsyndromic	Nonsyndromic	ENSG00000155719	ENSMUSG00000034990	ENSMUSG00000034990	8.79076	-0.219556	0.108603	1.28571	4.90651e-27	0.567878	2.68911e-05
MITF	Syndromic	Syndromic	ENSG00000187098	ENSMUSG00000035158	ENSMUSG00000035158	3.86219	-1.42043	2.05077e-16	-0.14178	0.442012	-0.155925	0.607955
LARS2	Syndromic	Syndromic	ENSG00000011376	ENSMUSG00000035202	ENSMUSG00000035202	11.5093	-0.469614	0.17279	2.34816	1.38895e-14	0.723026	0.0678056
ROR1	Nonsyndromic	Nonsyndromic	ENSG00000185483	ENSMUSG00000035305	ENSMUSG00000035305	6.04718	-1.47564	1.62668e-41	-0.0810504	0.493075	-0.0517458	0.81597
DCDC2	Nonsyndromic	Nonsyndromic	ENSG00000146038	ENSMUSG00000035910	ENSMUSG00000035910	1.07799	-1.84872	3.62803e-26	0.0566673	0.779977	0.0929131	0.797933
PTPRQ	Nonsyndromic	Nonsyndromic	ENSG00000139304	ENSMUSG00000035916	ENSMUSG00000035916	6.11967	-1.86612	7.36505e-55	0.909041	2.26891e-14	0.685936	1.69387e-07
RIPOR2	Nonsyndromic	Nonsyndromic	ENSG00000111913	ENSMUSG00000036006	ENSMUSG00000036006	4.92126	-0.607909	6.34099e-07	-0.158574	0.206575	-0.0285151	0.91462
AIFM1	Nonsyndromic	Nonsyndromic	ENSG00000156709	ENSMUSG00000036932	ENSMUSG00000036932	5.24966	-0.187428	0.187713	-0.675356	2.30424e-08	-0.109152	0.609636
CIB2	Syndromic,Nonsyndromic	Nonsyndromic	ENSG00000136425	ENSMUSG00000037493	ENSMUSG00000037493	5.91357	-0.111564	0.507892	0.892751	1.16661e-11	0.82895	6.57972e-09
TECTA	Nonsyndromic	Nonsyndromic	ENSG00000109927	ENSMUSG00000037705	ENSMUSG00000037705	11.575	3.03402	1.77043e-137	0.673299	6.94475e-09	1.06112	3.53577e-18
CCDC50	Nonsyndromic	Nonsyndromic	ENSG00000152492	ENSMUSG00000038127	ENSMUSG00000038127	7.3641	-0.00813154	0.952243	-0.139721	0.127752	-0.238897	0.0384151
OSBPL2	Nonsyndromic	Nonsyndromic	ENSG00000130703	ENSMUSG00000039050	ENSMUSG00000039050	5.47725	-0.0257167	0.872374	-0.14833	0.202722	-0.0629742	0.771706
WHRN	Syndromic,Nonsyndromic	Nonsyndromic	ENSG00000095397	ENSMUSG00000039137	ENSMUSG00000039137	4.79332	-1.72469	1.02241e-13	-0.790188	0.000602253	0.151849	0.725869
WFS1	Nonsyndromic	Nonsyndromic	ENSG00000109501	ENSMUSG00000039474	ENSMUSG00000039474	5.17816	-0.484146	3.28691e-07	0.128028	0.189895	-0.0559955	0.756262
KCNE1	Syndromic	Syndromic	ENSG00000180509	ENSMUSG00000039639	ENSMUSG00000039639	5.50506	-2.59713	1.82287e-47	0.992495	1.53385e-08	-0.451684	0.0516616
GJB6	Nonsyndromic	Nonsyndromic	ENSG00000121742	ENSMUSG00000040055	ENSMUSG00000040055	5.5279	-0.211676	0.0665628	1.66671	5.32334e-60	0.115672	0.496329
NDP	Syndromic	Syndromic	ENSG00000124479	ENSMUSG00000040138	ENSMUSG00000040138	3.37081	0.418524	0.00791209	0.610646	3.16891e-05	0.1515	0.540283
SIX5	Syndromic	Syndromic	ENSG00000177045	ENSMUSG00000040841	ENSMUSG00000040841	5.93873	-0.0384603	0.832147	-0.702003	4.10946e-08	0.0168399	0.958174
CHD7	Syndromic	Syndromic	ENSG00000171316	ENSMUSG00000041235	ENSMUSG00000041235	6.81936	-0.00531542	0.992058	-1.48568	6.8918e-08	-0.408326	0.323704
DMXL2	Nonsyndromic	Nonsyndromic	ENSG00000104093	ENSMUSG00000041268	ENSMUSG00000041268	5.85012	0.0772289	0.662687	-0.735408	2.52025e-08	-0.381316	0.0242002
SMPX	Nonsyndromic	Nonsyndromic	ENSG00000091482	ENSMUSG00000041476	ENSMUSG00000041476	5.17496	-1.98489	4.61792e-43	1.43374	2.03131e-23	0.831244	1.3728e-07
MYO15A	Nonsyndromic	Nonsyndromic	ENSG00000091536	ENSMUSG00000042678	ENSMUSG00000042678	5.76446	-2.26449	9.40666e-16	-1.50854	4.99937e-08	0.0508969	0.935383
CLRN1	Syndromic	Syndromic	ENSG00000163646	ENSMUSG00000043850	ENSMUSG00000043850	4.26566	0.0636497	0.721264	-0.627531	1.7387e-06	-0.225144	0.241153
S1PR2	Nonsyndromic	Nonsyndromic	ENSG00000267534	ENSMUSG00000043895	ENSMUSG00000043895	5.82088	-0.277717	0.0111763	0.303872	0.00296603	-0.0364168	0.865617
KCNJ10	Syndromic	Syndromic	ENSG00000177807	ENSMUSG00000044708	ENSMUSG00000044708	5.20178	-0.600115	1.09638e-05	0.932022	1.95828e-12	0.403492	0.0163105
USH1G	Syndromic	Syndromic	ENSG00000182040	ENSMUSG00000045288	ENSMUSG00000045288	0.236358	-0.482343	0.041757	-0.182322	0.425498	0.209254	0.568225
GJB2	Nonsyndromic	Nonsyndromic	ENSG00000165474	ENSMUSG00000046352	ENSMUSG00000046352	8.36412	1.75954	3.18567e-63	0.94637	1.16632e-19	0.262263	0.0617569
CLDN14	Nonsyndromic	Nonsyndromic	ENSG00000159261	ENSMUSG00000047109	ENSMUSG00000047109	2.42836	0.0598536	0.774193	1.18958	9.94347e-16	0.848371	2.3999e-07
TPRN	Nonsyndromic	Nonsyndromic	ENSG00000176058	ENSMUSG00000048707	ENSMUSG00000048707	4.29681	-0.279499	0.0203021	0.568259	2.31388e-07	0.248972	0.0983336
TMIE	Nonsyndromic	Nonsyndromic	ENSG00000181585	ENSMUSG00000049555	ENSMUSG00000049555	3.56439	-1.01602	5.66058e-13	-0.00667071	0.967305	0.285664	0.149679
BDP1	Nonsyndromic	Nonsyndromic	ENSG00000145734,ENSG00000273873,ENSG00000274803	ENSMUSG00000049658	ENSMUSG00000049658	5.40331	-0.277956	0.278507	-1.5964	1.16532e-13	-0.539949	0.0570521
MSRB3	Nonsyndromic	Nonsyndromic	ENSG00000174099	ENSMUSG00000051236	ENSMUSG00000051236	5.59317	-0.878522	5.20799e-20	0.850704	7.64747e-19	0.296585	0.01508
SIX1	Syndromic,Nonsyndromic	Nonsyndromic	ENSG00000126778	ENSMUSG00000051367	ENSMUSG00000051367	7.24076	0.560312	2.08384e-10	-0.618187	1.45095e-12	0.13058	0.330965
PCDH15	Syndromic,Nonsyndromic	Nonsyndromic	ENSG00000150275	ENSMUSG00000052613	ENSMUSG00000052613	4.96605	-0.0525635	0.806206	-0.69491	6.03959e-06	0.201409	0.405499
ELMOD3	Nonsyndromic	Nonsyndromic	ENSG00000115459	ENSMUSG00000056698	ENSMUSG00000056698	4.59376	-0.145311	0.287243	-0.0952702	0.430429	0.131949	0.477553
POU3F4	Nonsyndromic	Nonsyndromic	ENSG00000196767	ENSMUSG00000056854	ENSMUSG00000056854	6.70132	0.145523	0.220741	0.0581569	0.591396	0.109844	0.51137
SERPINB6	Nonsyndromic	Nonsyndromic	ENSG00000124570	ENSMUSG00000042842,ENSMUSG00000047889,ENSMUSG00000052180,ENSMUSG00000060147,ENSMUSG00000069248	ENSMUSG00000060147	5.83466	-0.322849	0.00229672	0.576638	6.69567e-09	0.249185	0.061928
LHFPL5	Nonsyndromic	Nonsyndromic	ENSG00000197753	ENSMUSG00000062252	ENSMUSG00000062252	4.27236	-0.318341	0.0344793	0.562133	3.85115e-05	0.707973	2.9528e-06
OTOF	Nonsyndromic	Nonsyndromic	ENSG00000115155	ENSMUSG00000062372	ENSMUSG00000062372	7.87054	-3.10214	3.05733e-61	0.728254	5.24469e-05	0.881849	1.2462e-05
ACTG1	Nonsyndromic	Nonsyndromic	ENSG00000184009	ENSMUSG00000062825	ENSMUSG00000062825	9.77674	0.0214392	0.895346	0.112103	0.34475	0.100635	0.610431
SEMA3E	Syndromic	Syndromic	ENSG00000170381	ENSMUSG00000063531	ENSMUSG00000063531	6.39721	-1.25219	5.19196e-10	-0.604047	0.0026707	-0.730003	0.00221426
POLR1C	Syndromic	Syndromic	ENSG00000171453	ENSMUSG00000067148	ENSMUSG00000067148	5.62699	0.0184251	0.889999	-0.579273	2.17841e-10	0.0905837	0.563737
COL4A4	Syndromic	Syndromic	ENSG00000081052	ENSMUSG00000067158	ENSMUSG00000067158	1.72389	-1.37778	3.15876e-15	1.31384	4.69376e-14	0.0537378	0.887674
GRXCR1	Nonsyndromic	Nonsyndromic	ENSG00000215203	ENSMUSG00000068082	ENSMUSG00000068082	3.60074	-0.0203979	0.91726	0.0130883	0.92916	0.0496928	0.857687
ADGRV1	Syndromic	Syndromic	ENSG00000164199	ENSMUSG00000069170	ENSMUSG00000069170	4.75628	-0.508807	0.000187127	-0.311856	0.019541	0.588575	8.25639e-05
TSPEAR	Nonsyndromic	Nonsyndromic	ENSG00000175894	ENSMUSG00000069581	ENSMUSG00000069581	0.333551	-0.5317	0.0147646	-0.591117	0.00356682	-0.416148	0.137947
GRXCR2	Nonsyndromic	Nonsyndromic	ENSG00000204928	ENSMUSG00000073574	ENSMUSG00000073574	4.6142	-2.39525	7.31225e-61	1.80201	1.71951e-35	1.16437	3.40519e-14
PDZD7	Syndromic	Syndromic	ENSG00000186862	ENSMUSG00000074818	ENSMUSG00000074818	4.07549	-0.66272	0.00262458	-1.46366	2.10436e-12	-0.417092	0.151721
PJVK	Nonsyndromic	Nonsyndromic	ENSG00000204311	ENSMUSG00000075267	ENSMUSG00000075267	2.34811	-0.764141	9.79337e-07	1.21599	1.07191e-15	0.897981	7.80899e-08
LRTOMT	Nonsyndromic	Nonsyndromic	ENSG00000184154	ENSMUSG00000078630	ENSMUSG00000078630	1.73448	-2.1558	2.16717e-33	1.23829	1.77402e-11	1.2032	1.66637e-09
COL4A3	Syndromic	Syndromic	ENSG00000169031	ENSMUSG00000079465	ENSMUSG00000079465	0.223233	-1.14613	4.06941e-06	1.10355	5.30124e-06	-0.357735	0.346508
OTOGL	Nonsyndromic	Nonsyndromic	ENSG00000165899	ENSMUSG00000091455	ENSMUSG00000091455	7.37786	1.06746	4.00481e-17	-0.451142	0.000424892	0.364984	0.0250142
