# Supplementary material for: Computational analysis of mRNA expression profiling in the inner ear reveals candidate transcription factors associated with proliferation, differentiation, and deafness
Source: Hum Genomics. 2018 Jun 22;12:30. doi: 10.1186/s40246-018-0161-7 (PMC6013912; doi:10.1186/s40246-018-0161-7)
Supplement: Supplementary file 4 — Deafness genes prediction. Probabilities assigned to genes by the deafness genes prediction algorithm. (XLSX 4789 kb) [file 40246_2018_161_MOESM4_ESM.xlsx]

## Sheet: Mouse_Orthologs
Computational analysis of mRNA expression profiling in the inner ear reveals candidate transcription factors associated with proliferation, differentiation, and deafness - Kobi Perl, Ron Shamir, Karen B. Avraham
ENSMBL	MGI	Predicted.Probability	Known.Deafness	DisGeNET	DISEASES	DiGSeE	Combined
ENSMUSG00000048416	Mlf1	0.470002	FALSE	0	0	0	0
ENSMUSG00000055409	Nell1	0.455502	FALSE	0	0	0	0
ENSMUSG00000029275	Gfi1	0.436656	FALSE	0	0.471089	8.00344	5164.83
ENSMUSG00000041476	Smpx	0.42789	TRUE	0	0	0	0
ENSMUSG00000049515	Espnl	0.423098	FALSE	0	0	0	0
ENSMUSG00000038132	Rbm24	0.414783	FALSE	0	0	0	0
ENSMUSG00000090291	Lrrc10b	0.409449	FALSE	0	0	0	0
ENSMUSG00000026934	Lhx3	0.406051	FALSE	0	0.469576	0	2536.5
ENSMUSG00000036231	Agr3	0.402974	FALSE	0	0	0	0
ENSMUSG00000062209	Erbb4	0.397111	FALSE	0	0	2.00086	2527.33
ENSMUSG00000038776	Ephx1	0.395496	FALSE	0.00236703	0	0	2533
ENSMUSG00000035916	Ptprq	0.369141	TRUE	0	0.709169	5.00215	5163.17
ENSMUSG00000024810	Il33	0.3683	FALSE	0	0	1.00043	2451
ENSMUSG00000037820	Tgm2	0.367732	FALSE	0	0	0	0
ENSMUSG00000021379	Id4	0.359569	FALSE	0	0	0	0
ENSMUSG00000028865	Cd164l2	0.353444	FALSE	0	0	0	0
ENSMUSG00000027463	Slc52a3	0.352452	FALSE	0	1.46539	0	2583.83
ENSMUSG00000023011	Faim2	0.339457	FALSE	0	0	0	0
ENSMUSG00000061808	Ttr	0.337237	FALSE	0	0	10.0043	2635.67
ENSMUSG00000024176	Sox8	0.331341	FALSE	0	0.264077	0	2504.83
ENSMUSG00000024697	Gna14	0.325554	FALSE	0	0	0	0
ENSMUSG00000034227	Foxj1	0.320801	FALSE	0	0	0	0
ENSMUSG00000037492	Zmat4	0.310315	FALSE	0	0	0	0
ENSMUSG00000010529	Gm266	0.302288	FALSE	0	0	0	0
ENSMUSG00000029790	Cep41	0.302236	FALSE	0	0	0	0
ENSMUSG00000007655	Cav1	0.301872	FALSE	0	0	1.00043	2451
ENSMUSG00000064373	Selenop	0.296458	FALSE	0	0	0	0
ENSMUSG00000066279	Chrna10	0.283562	FALSE	0	0	0	0
ENSMUSG00000066392	Nrxn3	0.280392	FALSE	0	0	0	0
ENSMUSG00000038457	Tmem255b	0.279888	FALSE	0	0	0	0
ENSMUSG00000073574	Grxcr2	0.275165	TRUE	0	0	0	0
ENSMUSG00000028294	Cfap206	0.273442	FALSE	0	0	0	0
ENSMUSG00000036923	Stox1	0.270563	FALSE	0	0	0	0
ENSMUSG00000055003	Lrtm2	0.266925	FALSE	0	0	0	0
ENSMUSG00000034164	Emid1	0.261576	FALSE	0	0	0	0
ENSMUSG00000032373	Car12	0.26054	FALSE	0	0	0	0
ENSMUSG00000053702	Nebl	0.25759	FALSE	0	0	0	0
ENSMUSG00000052957	Gas1	0.256241	FALSE	0	0	0	0
ENSMUSG00000013584	Aldh1a2	0.255988	FALSE	0	0	0	0
ENSMUSG00000024713	Pcsk5	0.255519	FALSE	0	0	0	0
ENSMUSG00000044080	S100a1	0.250402	FALSE	0	0	2.00086	2527.33
ENSMUSG00000051236	Msrb3	0.250226	TRUE	0	0	13.0056	2644
ENSMUSG00000042064	Myo3b	0.246987	FALSE	0	0	0	0
ENSMUSG00000044921	Rassf9	0.242661	FALSE	0	0	0	0
ENSMUSG00000031089	Slc6a14	0.242633	FALSE	0	0	0	0
ENSMUSG00000079445	B3gnt7	0.24261	FALSE	0	0	0	0
ENSMUSG00000031438	Rnf128	0.24006	FALSE	0	0	0	0
ENSMUSG00000032514	Ttc21a	0.238114	FALSE	0	0	0	0
ENSMUSG00000018648	Dusp14	0.236957	FALSE	0	0	0	0
ENSMUSG00000022245	Skor1	0.235402	FALSE	0	0	0	0
ENSMUSG00000025380	Fscn2	0.233904	FALSE	0	0	0	0
ENSMUSG00000027559	Car3	0.233181	FALSE	0	0	2.00086	2527.33
ENSMUSG00000031119	Gpc4	0.229947	FALSE	0	0	0	0
ENSMUSG00000028341	Nr4a3	0.228687	FALSE	0	0	0	0
ENSMUSG00000000296	Tpd52l1	0.228317	FALSE	0	0	0	0
ENSMUSG00000064293	Cntn4	0.227521	FALSE	0	0.174617	0	2484.17
ENSMUSG00000025504	Eps8l2	0.223826	TRUE	0	0	0	0
ENSMUSG00000096257	Ccer2	0.223049	FALSE	0	0	0	0
ENSMUSG00000034706	Dnaic2	0.222888	FALSE	0	0	0	0
ENSMUSG00000026644	Acbd7	0.222783	FALSE	0	0	0	0
ENSMUSG00000038418	Egr1	0.219195	FALSE	0	0	1.00043	2451
ENSMUSG00000029999	Tgfa	0.217822	FALSE	0	0	0	0
ENSMUSG00000027022	Xirp2	0.216652	FALSE	0	0	0	0
ENSMUSG00000044708	Kcnj10	0.215546	TRUE	0	1.53745	16.0069	5235.33
ENSMUSG00000004655	Aqp1	0.214396	FALSE	0	0	0	0
ENSMUSG00000020847	Rph3al	0.213478	FALSE	0	0	0	0
ENSMUSG00000026452	Syt2	0.211226	FALSE	0	0	0	0
ENSMUSG00000029335	Bmp3	0.209339	FALSE	0	0	0	0
ENSMUSG00000029570	Lfng	0.208378	FALSE	0	0	0	0
ENSMUSG00000047428	Dlk2	0.207711	FALSE	0	0	0	0
ENSMUSG00000024747	Aldh1a7	0.207418	FALSE	0	0	0	0
ENSMUSG00000002020	Ltbp2	0.205225	FALSE	0	0	0	0
ENSMUSG00000024979	Tectb	0.201513	FALSE	0	1.15496	0	2575.83
ENSMUSG00000042129	Rassf4	0.200509	FALSE	0	0	0	0
ENSMUSG00000024511	Rab27b	0.199809	FALSE	0	0	0	0
ENSMUSG00000030862	Cpxm2	0.198431	FALSE	0	0	0	0
ENSMUSG00000060735	Rxfp3	0.198051	FALSE	0	0	0	0
ENSMUSG00000028943	Espn	0.197763	TRUE	0	0.458996	12.0052	5177.33
ENSMUSG00000027416	Otor	0.197509	FALSE	0	0	5.00215	2605.5
ENSMUSG00000006435	Neurl1a	0.19692	FALSE	0	0	0	0
ENSMUSG00000030701	Plekhb1	0.195932	FALSE	0	0	0	0
ENSMUSG00000041986	Elmod1	0.195719	FALSE	0	0	0	0
ENSMUSG00000071073	Lrrc73	0.195414	FALSE	0	0	0	0
ENSMUSG00000033208	S100b	0.195217	FALSE	0	0	0	0
ENSMUSG00000049791	Fzd4	0.193992	FALSE	0	0	0	0
ENSMUSG00000023913	Pla2g7	0.193975	FALSE	0	0	0	0
ENSMUSG00000024497	Pou4f3	0.192995	TRUE	0	1.30838	13.0056	5223.5
ENSMUSG00000098557	Kctd12	0.192441	FALSE	0	0	0	0
ENSMUSG00000064339	mt-Rnr2	0.192385	FALSE	0	0	0	0
ENSMUSG00000018169	Mfng	0.190842	FALSE	0	0	0	0
ENSMUSG00000040659	Efhd2	0.190485	FALSE	0	0	0	0
ENSMUSG00000027004	Frzb	0.189668	FALSE	0	0	2.00086	2527.33
ENSMUSG00000096956	Snhg18	0.186287	FALSE	0	0	0	0
ENSMUSG00000021069	Pygl	0.186275	FALSE	0	0	0	0
ENSMUSG00000040037	Negr1	0.185875	FALSE	0	0	0	0
ENSMUSG00000019851	Perp	0.185402	FALSE	0	0	0	0
ENSMUSG00000032537	Ephb1	0.185141	FALSE	0	0	0	0
ENSMUSG00000030428	Ttyh1	0.183949	FALSE	0	0	0	0
ENSMUSG00000039194	Rlbp1	0.183626	FALSE	0	0	0	0
ENSMUSG00000039405	Prss23	0.182907	FALSE	0	0	0	0
ENSMUSG00000031074	Fgf3	0.18162	FALSE	0	0.498085	24.0103	5193.67
ENSMUSG00000022783	Spag6l	0.181257	FALSE	0	0	0	0
ENSMUSG00000041548	Hspb8	0.181037	FALSE	0	0	2.00086	2527.33
ENSMUSG00000049969	Plekhf2	0.18089	FALSE	0	0	0	0
ENSMUSG00000053141	Ptprt	0.180158	FALSE	0	0	0	0
ENSMUSG00000090084	Srpx	0.179658	FALSE	0	0	0	0
ENSMUSG00000017390	Aldoc	0.179232	FALSE	0	0	0	0
ENSMUSG00000027375	Mal	0.177377	FALSE	0	0	0	0
ENSMUSG00000022816	Fstl1	0.176944	FALSE	0	0	0	0
ENSMUSG00000048482	Bdnf	0.176892	FALSE	0	1.1194	14.006	5220.67
ENSMUSG00000020788	Atp2a3	0.176372	FALSE	0	0	2.00086	2527.33
ENSMUSG00000034990	Otoa	0.176085	TRUE	0	0	3.00129	2568
ENSMUSG00000033498	Strc	0.174259	TRUE	0	1.22475	2.00086	5105.83
ENSMUSG00000034467	Dynlrb2	0.172685	FALSE	0	0	0	0
ENSMUSG00000037664	Cdkn1c	0.172185	FALSE	0	0.228333	0	2499.5
ENSMUSG00000009097	Tbx1	0.17144	FALSE	0	0.296571	0	2510.17
ENSMUSG00000032246	Calml4	0.171302	FALSE	0	0	0	0
ENSMUSG00000026688	Mgst3	0.170211	FALSE	0	0	0	0
ENSMUSG00000023963	Cyp39a1	0.16954	FALSE	0	0	0	0
ENSMUSG00000062372	Otof	0.168814	TRUE	0.00236703	1.53524	49.0211	7781.67
ENSMUSG00000040183	Ankrd6	0.1672	FALSE	0	0	0	0
ENSMUSG00000068617	Efcab1	0.167127	FALSE	0	0	0	0
ENSMUSG00000028519	Dab1	0.165826	FALSE	0	0	0	0
ENSMUSG00000037493	Cib2	0.165808	TRUE	0	0.342739	2.00086	5044.83
ENSMUSG00000020846	Rflnb	0.165657	FALSE	0	0	0	0
ENSMUSG00000022376	Adcy8	0.165254	FALSE	0	0	0	0
ENSMUSG00000026253	Chrng	0.163943	FALSE	0	0	0	0
ENSMUSG00000041762	Gpr155	0.163874	FALSE	0	0	0	0
ENSMUSG00000027792	Bche	0.163092	FALSE	0	0	0	0
ENSMUSG00000045871	Slitrk6	0.162864	FALSE	0	0.905265	0	2567.17
ENSMUSG00000026609	Ush2a	0.162477	TRUE	0	1.59028	117.05	5253
ENSMUSG00000016520	Lnx2	0.161819	FALSE	0	0	0	0
ENSMUSG00000074971	Fibin	0.161454	FALSE	0	0	0	0
ENSMUSG00000039239	Tgfb2	0.160848	FALSE	0	0	3.00129	2568
ENSMUSG00000041797	Abca9	0.160429	FALSE	0	0	0	0
ENSMUSG00000062252	Lhfpl5	0.160419	TRUE	0	0.349717	2.00086	5045.5
ENSMUSG00000030621	Me3	0.160257	FALSE	0	0	0	0
ENSMUSG00000037966	Ninj1	0.159842	FALSE	0	0	0	0
ENSMUSG00000038764	Ptpn3	0.159455	FALSE	0	0	0	0
ENSMUSG00000032418	Me1	0.159348	FALSE	0	0	0	0
ENSMUSG00000036446	Lum	0.158951	FALSE	0	0	0	0
ENSMUSG00000001510	Dlx3	0.158941	FALSE	0	0	0	0
ENSMUSG00000019866	Aim1	0.157678	FALSE	0	0	0	0
ENSMUSG00000039004	Bmp6	0.156687	FALSE	0	0	0	0
ENSMUSG00000021508	Cxcl14	0.15603	FALSE	0	0	0	0
ENSMUSG00000035493	Tgfbi	0.155698	FALSE	0	0	0	0
ENSMUSG00000051000	Fam160a1	0.155443	FALSE	0	0	0	0
ENSMUSG00000037196	Pacrg	0.155424	FALSE	0	0	0	0
ENSMUSG00000098132	Rassf10	0.155023	FALSE	0	0	0	0
ENSMUSG00000024140	Epas1	0.154815	FALSE	0	0	0	0
ENSMUSG00000026805	Barhl1	0.153749	FALSE	0	0.932898	2.00086	5095.67
ENSMUSG00000030761	Myo7a	0.153307	TRUE	0	1.84318	152.065	5256
ENSMUSG00000056598	Drc3	0.153113	FALSE	0	0	0	0
ENSMUSG00000033174	Mgll	0.152546	FALSE	0	0	0	0
ENSMUSG00000019935	Slc17a8	0.151553	TRUE	0	1.18281	0	2576.17
ENSMUSG00000060675	Pla2g16	0.150548	FALSE	0	0	0	0
ENSMUSG00000022885	St6gal1	0.150493	FALSE	0	0	0	0
ENSMUSG00000073774	Kncn	0.149228	FALSE	0	0	0	0
ENSMUSG00000031740	Mmp2	0.148448	FALSE	0	0	0	0
ENSMUSG00000030849	Fgfr2	0.147288	FALSE	0	0	8.00344	2628
ENSMUSG00000066026	Dhrs3	0.146764	FALSE	0	0	0	0
ENSMUSG00000031488	Rab11fip1	0.146545	FALSE	0	0	0	0
ENSMUSG00000026051	1500015O10Rik	0.14635	FALSE	0	0	0	0
ENSMUSG00000059049	Frem1	0.146017	FALSE	0	0	0	0
ENSMUSG00000051359	Ncald	0.145644	FALSE	0	0	0	0
ENSMUSG00000021939	Ctsb	0.144203	FALSE	0	0	2.00086	2527.33
ENSMUSG00000090223	Pcp4	0.143334	FALSE	0	0	0	0
ENSMUSG00000026173	Plcd4	0.142963	FALSE	0	0	0	0
ENSMUSG00000021215	Net1	0.142522	FALSE	0	0	0	0
ENSMUSG00000031216	Stard8	0.142519	FALSE	0	0	0	0
ENSMUSG00000030934	Oat	0.142232	FALSE	0	0	0	0
ENSMUSG00000019853	Hebp2	0.142165	FALSE	0	0	0	0
ENSMUSG00000027230	Creb3l1	0.142142	FALSE	0	0	0	0
ENSMUSG00000097929	Tunar	0.142071	FALSE	0	0	0	0
ENSMUSG00000029994	Anxa4	0.141825	FALSE	0	0	0	0
ENSMUSG00000022037	Clu	0.141757	FALSE	0	0	2.00086	2527.33
ENSMUSG00000005125	Ndrg1	0.139825	FALSE	0	0.158097	3.00129	5045.5
ENSMUSG00000027820	Mme	0.139717	FALSE	0	0	0	0
ENSMUSG00000039865	Slc44a3	0.139179	FALSE	0	0	0	0
ENSMUSG00000032818	Loxhd1	0.138691	TRUE	0	0.638282	2.00086	5080
ENSMUSG00000033577	Myo6	0.138219	TRUE	0	1.36902	18.0077	5232
ENSMUSG00000025757	Hspa4l	0.138016	FALSE	0	0	2.00086	2527.33
ENSMUSG00000032289	Thsd4	0.137699	FALSE	0	0	0	0
ENSMUSG00000040339	Fam102b	0.136953	FALSE	0	0	0	0
ENSMUSG00000020393	Kremen1	0.136519	FALSE	0	0	0	0
ENSMUSG00000034329	Brip1	0.136059	FALSE	0	0	0	0
ENSMUSG00000025608	Podxl	0.135654	FALSE	0	0	0	0
ENSMUSG00000030102	Itpr1	0.135037	FALSE	0	0	0	0
ENSMUSG00000036111	Lmo1	0.134389	FALSE	0	0	0	0
ENSMUSG00000078161	Erich3	0.133891	FALSE	0	0	0	0
ENSMUSG00000040254	Sema3d	0.133481	FALSE	0	0	0	0
ENSMUSG00000037031	Tspan15	0.133277	FALSE	0	0	0	0
ENSMUSG00000072511	Hhla1	0.132784	FALSE	0	0	0	0
ENSMUSG00000033880	Lgals3bp	0.132641	FALSE	0	0	1.00043	2451
ENSMUSG00000051251	Nhlh1	0.131978	FALSE	0	0	0	0
ENSMUSG00000059854	Hydin	0.13191	FALSE	0	0	0	0
ENSMUSG00000055235	Wdr86	0.131503	FALSE	0	0	0	0
ENSMUSG00000022769	Sdf2l1	0.131466	FALSE	0	0	0	0
ENSMUSG00000015001	Oc90	0.130915	FALSE	0	0	0	0
ENSMUSG00000059022	Kcp	0.130537	FALSE	0	0	0	0
ENSMUSG00000027107	Chrna1	0.130354	FALSE	0	0	0	0
ENSMUSG00000022150	Dab2	0.130282	FALSE	0	0	0	0
ENSMUSG00000060147	Serpinb6a	0.130258	TRUE	0	0	2.00086	2527.33
ENSMUSG00000061517	Sox21	0.130184	FALSE	0	0	0	0
ENSMUSG00000031871	Cdh5	0.130019	FALSE	0	0	1.00043	2451
ENSMUSG00000026712	Mrc1	0.129992	FALSE	0	0	0	0
ENSMUSG00000036896	C1qc	0.129867	FALSE	0	0	0	0
ENSMUSG00000048120	Entpd1	0.129669	FALSE	0	0	0	0
ENSMUSG00000075590	Nrbp2	0.12897	FALSE	0	0	0	0
ENSMUSG00000056222	Spock1	0.128817	FALSE	0	0	0	0
ENSMUSG00000039787	Cercam	0.128651	FALSE	0	0	0	0
ENSMUSG00000028164	Manba	0.128389	FALSE	0	0	5.00215	2605.5
ENSMUSG00000049551	Fzd9	0.128294	FALSE	0	0.199681	0	2489.83
ENSMUSG00000022425	Enpp2	0.127828	FALSE	0	0	0	0
ENSMUSG00000029661	Col1a2	0.127416	FALSE	0	0.187113	7.00301	5109.33
ENSMUSG00000021594	Srd5a1	0.127391	FALSE	0	0	0	0
ENSMUSG00000001870	Ltbp1	0.127292	FALSE	0	0	5.00215	2605.5
ENSMUSG00000024500	Ppp2r2b	0.127162	FALSE	0	0	0	0
ENSMUSG00000040152	Thbs1	0.12682	FALSE	0	0	4.00172	2591
ENSMUSG00000047773	Ankfn1	0.126438	FALSE	0	0	0	0
ENSMUSG00000034463	Scara3	0.126336	FALSE	0	0	0	0
ENSMUSG00000023828	Slc22a3	0.126206	FALSE	0	0	0	0
ENSMUSG00000031548	Sfrp1	0.126195	FALSE	0	0	0	0
ENSMUSG00000070880	Gad1	0.126154	FALSE	0	0	3.00129	2568
ENSMUSG00000036854	Hspb6	0.126015	FALSE	0	0	0	0
ENSMUSG00000026380	Tfcp2l1	0.126	FALSE	0	0	0	0
ENSMUSG00000038119	Cdon	0.125946	FALSE	0	0	0	0
ENSMUSG00000042286	Stab1	0.125629	FALSE	0	0	0	0
ENSMUSG00000086542	Gm13782	0.125438	FALSE	0	0	0	0
ENSMUSG00000039349	C130074G19Rik	0.125284	FALSE	0	0	0	0
ENSMUSG00000028195	Cyr61	0.125281	FALSE	0	0	0	0
ENSMUSG00000016942	Tmprss6	0.125273	FALSE	0	0	0	0
ENSMUSG00000067288	Rps28	0.124881	FALSE	0	0	0	0
ENSMUSG00000039323	Igfbp2	0.124754	FALSE	0	0	0	0
ENSMUSG00000017723	Wfdc2	0.124565	FALSE	0	0	0	0
ENSMUSG00000076258	Gm23935	0.124516	FALSE	0	0	0	0
ENSMUSG00000022180	Slc7a8	0.124289	FALSE	0	0	0	0
ENSMUSG00000023571	C1qtnf12	0.124188	FALSE	0	0	0	0
ENSMUSG00000079355	Ackr4	0.123985	FALSE	0	0	0	0
ENSMUSG00000025579	Gaa	0.123755	FALSE	0	0	0	0
ENSMUSG00000001435	Col18a1	0.123726	FALSE	0	0	0	0
ENSMUSG00000023043	Krt18	0.123651	FALSE	0	0	0	0
ENSMUSG00000073910	Mob3b	0.123488	FALSE	0	0	0	0
ENSMUSG00000036103	Colec12	0.123333	FALSE	0	0	0	0
ENSMUSG00000015766	Eps8	0.123262	TRUE	0	0	0	0
ENSMUSG00000046727	Cystm1	0.123247	FALSE	0	0	0	0
ENSMUSG00000097725	4930593A02Rik	0.122551	FALSE	0	0	0	0
ENSMUSG00000036596	Cpz	0.122184	FALSE	0	0	0	0
ENSMUSG00000022892	App	0.121711	FALSE	0	0	1.00043	2451
ENSMUSG00000026255	Efhd1	0.121532	FALSE	0	0	0	0
ENSMUSG00000035305	Ror1	0.121274	TRUE	0	0	0	0
ENSMUSG00000035407	Kank4	0.121267	FALSE	0	0	0	0
ENSMUSG00000021281	Tnfaip2	0.121074	FALSE	0	0	0	0
ENSMUSG00000035105	Egln3	0.121061	FALSE	0	0	0	0
ENSMUSG00000050505	Pcdh20	0.120832	FALSE	0	0	0	0
ENSMUSG00000005973	Rcn1	0.120348	FALSE	0	0	0	0
ENSMUSG00000030772	Dkk3	0.120328	FALSE	0	0	0	0
ENSMUSG00000058589	Anks1b	0.12024	FALSE	0	0	0	0
ENSMUSG00000035864	Syt1	0.120227	FALSE	0	0	0	0
ENSMUSG00000071176	Arhgef10	0.120219	FALSE	0	0	0	0
ENSMUSG00000030930	Chst15	0.120158	FALSE	0	0.649323	0	2553.83
ENSMUSG00000029781	Fkbp9	0.12014	FALSE	0	0	0	0
ENSMUSG00000032860	P2ry2	0.11946	FALSE	0	0	0	0
ENSMUSG00000036181	Hist1h1c	0.119289	FALSE	0	0	0	0
ENSMUSG00000031239	Itm2a	0.119201	FALSE	0	0	0	0
ENSMUSG00000026043	Col3a1	0.119168	FALSE	0	0	0	0
ENSMUSG00000029765	Plxna4	0.118856	FALSE	0	0	0	0
ENSMUSG00000064215	Ifi27	0.118679	FALSE	0	0	0	0
ENSMUSG00000052336	Cx3cr1	0.118643	FALSE	0	0	0	0
ENSMUSG00000036905	C1qb	0.118513	FALSE	0	0	0	0
ENSMUSG00000030513	Pcsk6	0.118402	FALSE	0	0	0	0
ENSMUSG00000037855	Zfp365	0.118381	FALSE	0	0	0	0
ENSMUSG00000030110	Ret	0.11824	FALSE	0	0.199356	2.00086	5016.83
ENSMUSG00000028757	Ddost	0.117967	FALSE	0	0	0	0
ENSMUSG00000037541	Shank2	0.117946	FALSE	0	0.193915	0	2488.17
ENSMUSG00000062980	Cped1	0.117773	FALSE	0	0	0	0
ENSMUSG00000033502	Cdc14a	0.117649	TRUE	0	0	0	0
ENSMUSG00000026576	Atp1b1	0.117608	FALSE	0	0	0	0
ENSMUSG00000059970	Hspa2	0.117421	FALSE	0	0	0	0
ENSMUSG00000020990	Cdkl1	0.117341	FALSE	0	0	0	0
ENSMUSG00000037254	Itih2	0.117196	FALSE	0	0	0	0
ENSMUSG00000004105	Angptl2	0.11692	FALSE	0	0	0	0
ENSMUSG00000070524	Fcrlb	0.116893	FALSE	0	0	0	0
ENSMUSG00000052698	Tln2	0.11678	FALSE	0	0	0	0
ENSMUSG00000058571	Gpc6	0.116616	FALSE	0	0	0	0
ENSMUSG00000047490	NA	0.116478	FALSE	0	0	0	0
ENSMUSG00000026768	Itga8	0.11647	FALSE	0	0	0	0
ENSMUSG00000076281	Gm24270	0.116249	FALSE	0	0	0	0
ENSMUSG00000064337	mt-Rnr1	0.115988	FALSE	0	0	0	0
ENSMUSG00000021806	Nid2	0.115844	FALSE	0	0	0	0
ENSMUSG00000033227	Wnt6	0.115726	FALSE	0	0	0	0
ENSMUSG00000012819	Cdh23	0.1157	TRUE	0	1.51106	51.0219	5248.33
ENSMUSG00000052911	Lamb2	0.115391	FALSE	0	0	0	0
ENSMUSG00000069516	Lyz2	0.114956	FALSE	0	0	0	0
ENSMUSG00000018339	Gpx3	0.114535	FALSE	0	0	0	0
ENSMUSG00000029231	Pdgfra	0.114513	FALSE	0	0	0	0
ENSMUSG00000088609	Gm24187	0.114477	FALSE	0	0	0	0
ENSMUSG00000031024	St5	0.114423	FALSE	0	0.19582	0	2488.5
ENSMUSG00000016028	Celsr1	0.114412	FALSE	0	0	0	0
ENSMUSG00000000594	Gm2a	0.114372	FALSE	0	0	0	0
ENSMUSG00000033170	Card10	0.114245	FALSE	0	0	0	0
ENSMUSG00000041362	Shtn1	0.114007	FALSE	0	0	0	0
ENSMUSG00000038526	Car14	0.113937	FALSE	0	0	0	0
ENSMUSG00000025823	Pdia4	0.113633	FALSE	0	0	0	0
ENSMUSG00000034472	Rasd2	0.113599	FALSE	0	0	0	0
ENSMUSG00000037705	Tecta	0.113478	TRUE	0.00236703	1.49087	40.0172	7778.83
ENSMUSG00000064310	Zpld1	0.113267	FALSE	0	0	0	0
ENSMUSG00000024654	Asrgl1	0.11307	FALSE	0	0	0	0
ENSMUSG00000046961	Gpr156	0.112968	FALSE	0	0	0	0
ENSMUSG00000020571	Pdia6	0.112847	FALSE	0	0	0	0
ENSMUSG00000030838	Ush1c	0.112572	TRUE	0	1.58359	39.0168	5247.67
ENSMUSG00000003849	Nqo1	0.112571	FALSE	0	0	0	0
ENSMUSG00000041559	Fmod	0.112424	FALSE	0	0	0	0
ENSMUSG00000031347	Cetn2	0.111897	FALSE	0	0	0	0
ENSMUSG00000027577	Chrna4	0.111672	FALSE	0	0	0	0
ENSMUSG00000030220	Arhgdib	0.111561	FALSE	0	0	0	0
ENSMUSG00000037469	Acp7	0.111337	FALSE	0	0	0	0
ENSMUSG00000036908	Unc93b1	0.111301	FALSE	0	0	0	0
ENSMUSG00000027276	Jag1	0.111171	FALSE	0	0.176485	4.00172	5075.83
ENSMUSG00000035202	Lars2	0.111102	TRUE	0	0	7.00301	2622.17
ENSMUSG00000041238	Rbbp8	0.110955	FALSE	0	0	0	0
ENSMUSG00000042312	S100a13	0.11086	FALSE	0	0	0	0
ENSMUSG00000024621	Csf1r	0.11084	FALSE	0	0	0	0
ENSMUSG00000039081	Zfp503	0.11071	FALSE	0	0	0	0
ENSMUSG00000044033	Ccdc141	0.110659	FALSE	0	0	0	0
ENSMUSG00000026413	Pkp1	0.110273	FALSE	0	0	0	0
ENSMUSG00000028763	Hspg2	0.110029	FALSE	0	0	0	0
ENSMUSG00000054871	Tmem158	0.109984	FALSE	0	0	0	0
ENSMUSG00000020061	Mybpc1	0.109789	FALSE	0	0	0	0
ENSMUSG00000015852	Fcrls	0.109711	FALSE	0	0	0	0
ENSMUSG00000012187	Mogat1	0.109681	FALSE	0	0	0	0
ENSMUSG00000020014	Cfap54	0.10948	FALSE	0	0	0	0
ENSMUSG00000010136	Pifo	0.109291	FALSE	0	0	0	0
ENSMUSG00000029672	Fam3c	0.10911	FALSE	0	0	0	0
ENSMUSG00000079641	Rpl39	0.10903	FALSE	0	0	0	0
ENSMUSG00000035274	Tpbg	0.109009	FALSE	0	0	0	0
ENSMUSG00000045009	Prrt3	0.108885	FALSE	0	0	0	0
ENSMUSG00000068011	Mkrn2os	0.108846	FALSE	0	0	0	0
ENSMUSG00000050192	Eif5a2	0.108813	FALSE	0	0	0	0
ENSMUSG00000030616	Sytl2	0.108618	FALSE	0	0	0	0
ENSMUSG00000020173	Cobl	0.108587	FALSE	0	0	0	0
ENSMUSG00000061983	Rps12	0.108537	FALSE	0	0	0	0
ENSMUSG00000016386	Mpped2	0.108305	FALSE	0	0	0	0
ENSMUSG00000047021	Cfap65	0.108291	FALSE	0	0	0	0
ENSMUSG00000029386	Tctn2	0.108246	FALSE	0	0	0	0
ENSMUSG00000031502	Col4a1	0.108063	FALSE	0	0	0	0
ENSMUSG00000031626	Sorbs2	0.107702	FALSE	0	0	0	0
ENSMUSG00000033720	Sfxn5	0.107627	FALSE	0	0	0	0
ENSMUSG00000045326	Fndc7	0.107409	FALSE	0	0	0	0
ENSMUSG00000026090	2010300C02Rik	0.107291	FALSE	0	0	0	0
ENSMUSG00000050621	Rps27rt	0.106998	FALSE	0	0	0	0
ENSMUSG00000015053	Gata2	0.106998	FALSE	0	0	1.00043	2451
ENSMUSG00000022421	Nptxr	0.106794	FALSE	0	0	0	0
ENSMUSG00000020717	Pecam1	0.10678	FALSE	0	0	1.00043	2451
ENSMUSG00000016995	Matn4	0.106729	FALSE	0	0	0	0
ENSMUSG00000027875	Hmgcs2	0.106573	FALSE	0	0	0	0
ENSMUSG00000019880	Rspo3	0.106554	FALSE	0	0	0	0
ENSMUSG00000021903	Galnt15	0.106413	FALSE	0	0	0	0
ENSMUSG00000026479	Lamc2	0.106375	FALSE	0	0	8.00344	2628
ENSMUSG00000042348	Arl15	0.106351	FALSE	0	0	0	0
ENSMUSG00000073411	H2-D1	0.106327	FALSE	0	0	0	0
ENSMUSG00000026249	Serpine2	0.106235	FALSE	0	0	0	0
ENSMUSG00000022108	Itm2b	0.106144	FALSE	0	0	1.00043	2451
ENSMUSG00000014599	Csf1	0.105987	FALSE	0	0	0	0
ENSMUSG00000029699	Ssc4d	0.105931	FALSE	0	0	0	0
ENSMUSG00000037362	Nov	0.105802	FALSE	0	0	0	0
ENSMUSG00000015575	Atp6v0e	0.105494	FALSE	0	0	0	0
ENSMUSG00000045629	Sh3tc2	0.105407	FALSE	0	0	0	0
ENSMUSG00000042861	Kcna10	0.105096	FALSE	0	0	0	0
ENSMUSG00000007097	Atp1a2	0.105037	FALSE	0	0	2.00086	2527.33
ENSMUSG00000039639	Kcne1	0.105011	TRUE	0.00236703	1.36291	34.0146	7773.5
ENSMUSG00000027015	Cybrd1	0.10484	FALSE	0	0	0	0
ENSMUSG00000026686	Lmx1a	0.104822	FALSE	0	0	4.00172	2591
ENSMUSG00000017493	Igfbp4	0.104721	FALSE	0	0	0	0
ENSMUSG00000026944	Abca2	0.104686	FALSE	0	0	0	0
ENSMUSG00000020811	Wscd1	0.104457	FALSE	0	0	0	0
ENSMUSG00000020160	Meis1	0.104447	FALSE	0	0	0	0
ENSMUSG00000020427	Igfbp3	0.104305	FALSE	0	0	0	0
ENSMUSG00000020953	Coch	0.104133	TRUE	0	2.06397	81.0349	5256
ENSMUSG00000007892	Rplp1	0.104082	FALSE	0	0	0	0
ENSMUSG00000067780	Pi15	0.104057	FALSE	0	0	0	0
ENSMUSG00000008734	Gprc5b	0.103943	FALSE	0	0	0	0
ENSMUSG00000024411	Aqp4	0.103752	FALSE	0	0	3.00129	2568
ENSMUSG00000039062	Anpep	0.103731	FALSE	0	0	0	0
ENSMUSG00000018593	Sparc	0.103537	FALSE	0	0	0	0
ENSMUSG00000003657	Calb2	0.103355	FALSE	0	0.201635	4.00172	5081.83
ENSMUSG00000032231	Anxa2	0.10331	FALSE	0	0	0	0
ENSMUSG00000066979	Bub3	0.103296	FALSE	0	0	0	0
ENSMUSG00000029373	Pf4	0.103136	FALSE	0	0	0	0
ENSMUSG00000015970	Chdh	0.103128	FALSE	0	0	0	0
ENSMUSG00000090733	Rps27	0.102981	FALSE	0	0	0	0
ENSMUSG00000024608	Rps14	0.102862	FALSE	0	0	0	0
ENSMUSG00000054814	Usp46	0.102849	FALSE	0	0	0	0
ENSMUSG00000042834	Nrep	0.10272	FALSE	0	0	0	0
ENSMUSG00000024899	Papss2	0.102675	FALSE	0	0	0	0
ENSMUSG00000046546	Fam43a	0.102661	FALSE	0	0	0	0
ENSMUSG00000031451	Gas6	0.102605	FALSE	0	0	0	0
ENSMUSG00000075273	Ttc30b	0.102447	FALSE	0	0	0	0
ENSMUSG00000004207	Psap	0.102342	FALSE	0	0	0	0
ENSMUSG00000054889	Dsp	0.102294	FALSE	0	0	0	0
ENSMUSG00000063975	Slco1a5	0.102156	FALSE	0	0	0	0
ENSMUSG00000044734	Serpinb1a	0.101987	FALSE	0	0	0	0
ENSMUSG00000024076	Vit	0.101978	FALSE	0	0	0	0
ENSMUSG00000067212	H2-T23	0.101941	FALSE	0	0	0	0
ENSMUSG00000022500	Litaf	0.10189	FALSE	0	0	0	0
ENSMUSG00000048583	Igf2	0.101706	FALSE	0	0	0	0
ENSMUSG00000018340	Anxa6	0.101664	FALSE	0	0	0	0
ENSMUSG00000033233	Trim45	0.101619	FALSE	0	0	0	0
ENSMUSG00000048240	Gng7	0.101476	FALSE	0	0	0	0
ENSMUSG00000034903	Cobll1	0.101452	FALSE	0	0	0	0
ENSMUSG00000028364	Tnc	0.101201	TRUE	0	0	0	0
ENSMUSG00000016559	H3f3b	0.101174	FALSE	0	0	0	0
ENSMUSG00000036617	Etl4	0.101072	FALSE	0	0	0	0
ENSMUSG00000074607	Tox2	0.101047	FALSE	0	0	0	0
ENSMUSG00000060600	Eno3	0.100967	FALSE	0	0	0	0
ENSMUSG00000053560	Ier2	0.100963	FALSE	0	0	0	0
ENSMUSG00000066113	Adamtsl1	0.100963	FALSE	0	0	0	0
ENSMUSG00000029503	P2rx2	0.100809	TRUE	0	0.171785	7.00301	5105.33
ENSMUSG00000049866	Arl4c	0.100795	FALSE	0	0	0	0
ENSMUSG00000001604	Tcea3	0.100792	FALSE	0	0	0	0
ENSMUSG00000025993	Slc40a1	0.100789	FALSE	0	0	0	0
ENSMUSG00000056724	Nbeal2	0.100377	FALSE	0	0	0	0
ENSMUSG00000036887	C1qa	0.10035	FALSE	0	0	0	0
ENSMUSG00000015354	Pcolce2	0.100311	FALSE	0	0	0	0
ENSMUSG00000030688	Stard10	0.100248	FALSE	0	0	0	0
ENSMUSG00000027435	Cd93	0.100216	FALSE	0	0	0	0
ENSMUSG00000027848	Olfml3	0.100168	FALSE	0	0	0	0
ENSMUSG00000090862	Rps13	0.100135	FALSE	0	0	0	0
ENSMUSG00000026478	Lamc1	0.100104	FALSE	0	0	0	0
ENSMUSG00000036687	Tmem184a	0.100067	FALSE	0	0	0	0
ENSMUSG00000026994	Galnt3	0.10003	FALSE	0	0	0	0
ENSMUSG00000064358	mt-Co3	0.100026	FALSE	0	0	2.00086	2527.33
ENSMUSG00000069170	Adgrv1	0.0998633	TRUE	0	0.799103	14.006	5209.5
ENSMUSG00000053559	Smagp	0.0995028	FALSE	0	0	0	0
ENSMUSG00000057841	Rpl32	0.0994833	FALSE	0	0	0	0
ENSMUSG00000020799	Tekt1	0.0993236	FALSE	0	0	0	0
ENSMUSG00000032327	Stra6	0.0992611	FALSE	0	0	0	0
ENSMUSG00000001506	Col1a1	0.0991198	FALSE	0.00236703	0.238403	17.0073	7684.83
ENSMUSG00000036452	Arhgap26	0.099054	FALSE	0	0	0	0
ENSMUSG00000040605	Bace2	0.0989704	FALSE	0	0	0	0
ENSMUSG00000037989	Wnk2	0.098945	FALSE	0	0	0	0
ENSMUSG00000032640	Chsy1	0.0987658	FALSE	0	0.394491	0	2526.83
ENSMUSG00000033350	Chst2	0.0987409	FALSE	0.00236703	0	0	2533
ENSMUSG00000009376	Met	0.0986627	TRUE	0	0	2.00086	2527.33
ENSMUSG00000060548	Tnfrsf19	0.0985385	FALSE	0	0	0	0
ENSMUSG00000074637	Sox2	0.0984935	FALSE	0	0.448064	0	2534.67
ENSMUSG00000021136	Smoc1	0.0983144	FALSE	0	0	0	0
ENSMUSG00000048022	Tmem229a	0.0983117	FALSE	0	0	0	0
ENSMUSG00000078202	Nrarp	0.0981919	FALSE	0	0	0	0
ENSMUSG00000026463	Atp2b4	0.0981868	FALSE	0	0	0	0
ENSMUSG00000053783	1700016K19Rik	0.0981604	FALSE	0	0	0	0
ENSMUSG00000051920	Rspo2	0.0981417	FALSE	0	0	0	0
ENSMUSG00000009487	Otog	0.0980873	TRUE	0	0.999924	0	2570.17
ENSMUSG00000003429	Rps11	0.0980351	FALSE	0	0	0	0
ENSMUSG00000032719	Sbspon	0.0980288	FALSE	0	0	0	0
ENSMUSG00000027293	Ehd4	0.0980192	FALSE	0	0	0	0
ENSMUSG00000025129	Ppp1r27	0.098002	FALSE	0	0	0	0
ENSMUSG00000029205	Chrna9	0.0978878	FALSE	0	0	0	0
ENSMUSG00000032925	Itgbl1	0.0978327	FALSE	0	0	0	0
ENSMUSG00000027524	Edn3	0.0976077	TRUE	0	0.932898	2.00086	5095.67
ENSMUSG00000000740	Rpl13	0.0975749	FALSE	0	0	0	0
ENSMUSG00000020044	Timp3	0.0975478	FALSE	0	0	1.00043	2451
ENSMUSG00000003814	Calr	0.0973254	FALSE	0	0	0	0
ENSMUSG00000025742	Prps2	0.0971308	FALSE	0	0.177576	0	2486
ENSMUSG00000026193	Fn1	0.0969583	FALSE	0	0	1.00043	2451
ENSMUSG00000029309	Sparcl1	0.0969464	FALSE	0	0	0	0
ENSMUSG00000067586	S1pr3	0.0969254	FALSE	0	0	1.00043	2451
ENSMUSG00000034435	Tmem30b	0.0968904	FALSE	0	0	0	0
ENSMUSG00000041577	Prelp	0.0968455	FALSE	0	0	0	0
ENSMUSG00000034112	Atp2c2	0.096723	FALSE	0	0	0	0
ENSMUSG00000058794	Nfe2	0.0966891	FALSE	0	0	0	0
ENSMUSG00000069171	Nr2f1	0.0966664	FALSE	0	0	0	0
ENSMUSG00000052430	Bmpr1b	0.096615	FALSE	0	0	0	0
ENSMUSG00000043924	Ncmap	0.0965241	FALSE	0	0	0	0
ENSMUSG00000028024	Enpep	0.0964816	FALSE	0	0	1.00043	2451
ENSMUSG00000019102	Aldh3a1	0.0963818	FALSE	0	0	0	0
ENSMUSG00000064351	mt-Co1	0.0963037	FALSE	0	0	7.00301	2622.17
ENSMUSG00000022780	Meltf	0.096068	FALSE	0	0	0	0
ENSMUSG00000041809	Efhc1	0.0960593	FALSE	0	0	0	0
ENSMUSG00000029838	Ptn	0.0960442	FALSE	0	0	0	0
ENSMUSG00000031503	Col4a2	0.0959899	FALSE	0	0	0	0
ENSMUSG00000032348	Gsta4	0.0958451	FALSE	0	0	0	0
ENSMUSG00000020902	Ntn1	0.095679	FALSE	0	0	0	0
ENSMUSG00000020218	Wif1	0.0956678	FALSE	0	0	0	0
ENSMUSG00000032087	Dscaml1	0.0955457	FALSE	0	0	0	0
ENSMUSG00000004231	Pax2	0.0955221	FALSE	0	0.799103	11.0047	5202.67
ENSMUSG00000042808	Gpx2	0.0954341	FALSE	0	0	0	0
ENSMUSG00000034892	Rps29	0.0953857	FALSE	0	0	0	0
ENSMUSG00000032366	Tpm1	0.0953162	FALSE	0	0	0	0
ENSMUSG00000030538	Cib1	0.0951148	FALSE	0	0.219057	1.00043	4948.5
ENSMUSG00000055373	Fut9	0.0949626	FALSE	0	0	0	0
ENSMUSG00000048834	Vstm2a	0.0949002	FALSE	0	0	0	0
ENSMUSG00000098178	Gm42418	0.0948794	FALSE	0	0	0	0
ENSMUSG00000005124	Wisp1	0.094714	FALSE	0	0	0	0
ENSMUSG00000053153	Spag16	0.0946926	FALSE	0	0	0	0
ENSMUSG00000028581	Laptm5	0.0945664	FALSE	0	0	0	0
ENSMUSG00000028234	Rps20	0.0945335	FALSE	0	0	0	0
ENSMUSG00000078630	Tomt	0.0944477	TRUE	0	0	0	0
ENSMUSG00000040562	Gstm2	0.0944361	FALSE	0	0	0	0
ENSMUSG00000041329	Atp1b2	0.0939035	FALSE	0	0	0	0
ENSMUSG00000033949	Trim36	0.0938929	FALSE	0	0	0	0
ENSMUSG00000075267	Dfnb59	0.093695	TRUE	0	0	0	0
ENSMUSG00000020122	Egfr	0.0936652	FALSE	0	0	2.00086	2527.33
ENSMUSG00000028128	F3	0.0936225	FALSE	0	0	0	0
ENSMUSG00000070639	Lrrc8b	0.093319	FALSE	0	0	0	0
ENSMUSG00000020904	Cfap52	0.093244	FALSE	0	0	0	0
ENSMUSG00000005871	Apc	0.0931172	FALSE	0	0	1.00043	2451
ENSMUSG00000048572	Tmem252	0.093072	FALSE	0	0	0	0
ENSMUSG00000033032	Afap1l1	0.0930458	FALSE	0	0	0	0
ENSMUSG00000062006	Rpl34	0.0930432	FALSE	0	0	0	0
ENSMUSG00000004951	Hspb1	0.0929323	FALSE	0	0	1.00043	2451
ENSMUSG00000033770	Clcnka	0.092794	FALSE	0	1.11435	8.00344	5202
ENSMUSG00000025362	Rps26	0.0927082	FALSE	0	0	0	0
ENSMUSG00000076441	Ass1	0.0926355	FALSE	0	0	0	0
ENSMUSG00000036885	Arhgef26	0.0926117	FALSE	0	0	0	0
ENSMUSG00000002043	Trappc6a	0.0926014	FALSE	0	0	0	0
ENSMUSG00000018604	Tbx3	0.0925361	FALSE	0	0	0	0
ENSMUSG00000022323	Rida	0.0924681	FALSE	0	0	0	0
ENSMUSG00000021242	Npc2	0.0924604	FALSE	0	0	0	0
ENSMUSG00000023915	Tnfrsf21	0.092418	FALSE	0	0	0	0
ENSMUSG00000027447	Cst3	0.0922549	FALSE	0	0	0	0
ENSMUSG00000073102	Drc1	0.0921722	FALSE	0	0	0	0
ENSMUSG00000032841	Prr5l	0.0921258	FALSE	0	0	0	0
ENSMUSG00000024065	Ehd3	0.0919956	FALSE	0	0	0	0
ENSMUSG00000029675	Eln	0.0919894	FALSE	0	0	3.00129	2568
ENSMUSG00000022306	Zfpm2	0.0918683	FALSE	0	0	2.00086	2527.33
ENSMUSG00000022129	Dct	0.0917723	FALSE	0	0	0	0
ENSMUSG00000051159	Cited1	0.091756	FALSE	0	0	0	0
ENSMUSG00000026202	Tuba4a	0.0916048	FALSE	0	0	0	0
ENSMUSG00000032359	Ctsh	0.0914533	FALSE	0	0	0	0
ENSMUSG00000031586	Rbpms	0.0912203	FALSE	0	0	0	0
ENSMUSG00000048776	Pthlh	0.0912111	FALSE	0	0	0	0
ENSMUSG00000025921	Rdh10	0.0911965	FALSE	0	0	0	0
ENSMUSG00000033161	Atp1a1	0.0911424	FALSE	0	0	0	0
ENSMUSG00000020589	Fam49a	0.0911141	FALSE	0	0	0	0
ENSMUSG00000026185	Igfbp5	0.0909275	FALSE	0	0	2.00086	2527.33
ENSMUSG00000022415	Syngr1	0.0908593	FALSE	0	0	0	0
ENSMUSG00000035032	Nek11	0.0907492	FALSE	0	0	0	0
ENSMUSG00000039109	F13a1	0.0907404	FALSE	0	0	0	0
ENSMUSG00000029761	Cald1	0.090656	FALSE	0	0	0	0
ENSMUSG00000032245	Cln6	0.0906482	FALSE	0	0	0	0
ENSMUSG00000044468	Fam46c	0.0906241	FALSE	0	0	0	0
ENSMUSG00000022371	Col14a1	0.0904762	FALSE	0	0	0	0
ENSMUSG00000039683	Sdk1	0.0904083	FALSE	0	0	0	0
ENSMUSG00000031983	2310022B05Rik	0.0903793	FALSE	0	0	0	0
ENSMUSG00000071847	Apcdd1	0.0902841	FALSE	0	0	0	0
ENSMUSG00000096603	NA	0.0902607	FALSE	0	0	0	0
ENSMUSG00000048424	Ranbp3l	0.0901571	FALSE	0	0	0	0
ENSMUSG00000040533	Matn1	0.0901381	FALSE	0	0	0	0
ENSMUSG00000048234	Rnf149	0.0900936	FALSE	0	0	0	0
ENSMUSG00000034485	Uaca	0.0900455	FALSE	0	0	0	0
ENSMUSG00000001663	Gstt1	0.0900177	FALSE	0	0	0	0
ENSMUSG00000012848	Rps5	0.0899948	FALSE	0	0	0	0
ENSMUSG00000035984	Nme5	0.0898111	FALSE	0	0	0	0
ENSMUSG00000009545	Kcnq1	0.0897729	TRUE	0.00236703	1.08747	62.0267	7770.17
ENSMUSG00000030560	Ctsc	0.0896301	FALSE	0	0	0	0
ENSMUSG00000026649	Cfap126	0.0896214	FALSE	0	0	0	0
ENSMUSG00000003585	Sec14l2	0.0896172	FALSE	0	0	0	0
ENSMUSG00000000202	Btbd17	0.0894825	FALSE	0	0	0	0
ENSMUSG00000078429	Ctdsp2	0.0894626	FALSE	0	0	0	0
ENSMUSG00000022893	Adamts1	0.0894352	FALSE	0	0	0	0
ENSMUSG00000027570	Col9a3	0.089232	FALSE	0	0.197742	2.00086	5016.5
ENSMUSG00000022844	Pdia5	0.0891994	FALSE	0	0	0	0
ENSMUSG00000019936	Epyc	0.0891754	FALSE	0	0	0	0
ENSMUSG00000061802	Armc4	0.0890528	FALSE	0	0	0	0
ENSMUSG00000027215	Cd82	0.0890211	FALSE	0	0	1.00043	2451
ENSMUSG00000048707	Tprn	0.0890137	TRUE	0	0.678302	2.00086	5083.83
ENSMUSG00000024034	Tmprss3	0.0890099	TRUE	0	1.06312	40.0172	5233.5
ENSMUSG00000046352	Gjb2	0.0889138	TRUE	0.08	3.03306	2324	7804.83
ENSMUSG00000006411	Nectin4	0.088907	FALSE	0	0	0	0
ENSMUSG00000025508	Rplp2	0.0888529	FALSE	0	0	0	0
ENSMUSG00000031320	Rps4x	0.0888148	FALSE	0	0	0	0
ENSMUSG00000036782	Klhl13	0.0888143	FALSE	0	0	0	0
ENSMUSG00000028497	Hacd4	0.0887592	FALSE	0	0	0	0
ENSMUSG00000071757	Zhx2	0.0886508	FALSE	0	0	0	0
ENSMUSG00000024232	Bambi	0.088506	FALSE	0	0	0	0
ENSMUSG00000015134	Aldh1a3	0.0884168	FALSE	0	0	0	0
ENSMUSG00000022483	Col2a1	0.0883692	TRUE	0	0.762678	10.0043	5196.5
ENSMUSG00000025359	Pmel	0.0883005	FALSE	0	0	0	0
ENSMUSG00000043719	Col6a6	0.0882896	FALSE	0	0	0	0
ENSMUSG00000075702	Selenom	0.0882392	FALSE	0	0	0	0
ENSMUSG00000039963	Ccdc40	0.0881679	FALSE	0	0	0	0
ENSMUSG00000026831	1700007K13Rik	0.0881626	FALSE	0	0	0	0
ENSMUSG00000031808	Slc27a1	0.0880936	FALSE	0	0	0	0
ENSMUSG00000038156	Spon1	0.0880823	FALSE	0	0	0	0
ENSMUSG00000040473	Cfap69	0.088029	FALSE	0	0	0	0
ENSMUSG00000002985	Apoe	0.0880106	FALSE	0	0	2.00086	2527.33
ENSMUSG00000002980	Bcam	0.088004	FALSE	0	0	0	0
ENSMUSG00000034872	Gipc3	0.0879903	TRUE	0	0.840525	8.00344	5193.17
ENSMUSG00000005413	Hmox1	0.0879353	FALSE	0	0	0	0
ENSMUSG00000030064	Frmd4b	0.0878724	FALSE	0	0	0	0
ENSMUSG00000022887	Masp1	0.087833	FALSE	0	0	4.00172	2591
ENSMUSG00000050520	Cldn8	0.087784	FALSE	0	0	0	0
ENSMUSG00000026817	Ak1	0.0877424	FALSE	0	0	0	0
ENSMUSG00000001672	Marveld3	0.0877258	FALSE	0	0	0	0
ENSMUSG00000041062	Mslnl	0.0876234	FALSE	0	0	0	0
ENSMUSG00000020585	Laptm4a	0.087404	FALSE	0	0	0	0
ENSMUSG00000045319	Proser2	0.0873126	FALSE	0	0	0	0
ENSMUSG00000064345	mt-Nd2	0.087196	FALSE	0	0	0	0
ENSMUSG00000010021	Kif19a	0.0870417	FALSE	0	0	0	0
ENSMUSG00000070509	Rgma	0.0868876	FALSE	0	0	0	0
ENSMUSG00000020644	Id2	0.0866502	FALSE	0	0	0	0
ENSMUSG00000000305	Cdh4	0.0866264	FALSE	0	0	0	0
ENSMUSG00000037625	Cldn11	0.0865881	FALSE	0	0	0	0
ENSMUSG00000040952	Rps19	0.0865871	FALSE	0	1.5216	0	2584.83
ENSMUSG00000026604	Ptpn14	0.0865151	FALSE	0	0	0	0
ENSMUSG00000017707	Serinc3	0.0864681	FALSE	0	0	1.00043	2451
ENSMUSG00000030708	Dnajb13	0.0864645	FALSE	0	0	0	0
ENSMUSG00000031278	Acsl4	0.086407	FALSE	0	0.211597	0	2495.17
ENSMUSG00000024330	Col11a2	0.0863341	TRUE	0	1.5423	11.0047	5225.17
ENSMUSG00000028199	Cryz	0.0863077	FALSE	0	0	0	0
ENSMUSG00000045394	Epcam	0.086283	FALSE	0	0	0	0
ENSMUSG00000020183	Cpm	0.0861315	FALSE	0	0	0	0
ENSMUSG00000062960	Kdr	0.0860996	FALSE	0	0	1.00043	2451
ENSMUSG00000041731	Pgm5	0.0860416	FALSE	0	0	0	0
ENSMUSG00000041189	Chrnb1	0.0860133	FALSE	0	0	0	0
ENSMUSG00000021255	Esrrb	0.0859659	TRUE	0	0.171286	5.00215	5087.83
ENSMUSG00000049382	Krt8	0.0859466	FALSE	0	0	0	0
ENSMUSG00000032482	Cspg5	0.0859429	FALSE	0	0	0	0
ENSMUSG00000027248	Pdia3	0.0859411	FALSE	0	0	0	0
ENSMUSG00000028998	Tomm7	0.0859011	FALSE	0	0	0	0
ENSMUSG00000030579	Tyrobp	0.0858967	FALSE	0	0	0	0
ENSMUSG00000034648	Lrrn1	0.085893	FALSE	0	0	0	0
ENSMUSG00000028518	Prkaa2	0.0857504	FALSE	0	0	0	0
ENSMUSG00000087259	2610035D17Rik	0.0856949	FALSE	0	0	0	0
ENSMUSG00000038068	Rnf144b	0.0856942	FALSE	0	0	0	0
ENSMUSG00000031734	Irx3	0.0856559	FALSE	0	0	0	0
ENSMUSG00000047501	Cldn4	0.0856335	FALSE	0	0	0	0
ENSMUSG00000040434	Large2	0.0856243	FALSE	0	0	0	0
ENSMUSG00000024661	Fth1	0.0855979	FALSE	0	0.318272	0	2513.5
ENSMUSG00000049775	Tmsb4x	0.0855924	FALSE	0	0	0	0
ENSMUSG00000032548	Slco2a1	0.0855627	FALSE	0	0	0	0
ENSMUSG00000022358	Fbxo32	0.0855449	FALSE	0	0	0	0
ENSMUSG00000030249	Abcc9	0.0855091	FALSE	0	0	0	0
ENSMUSG00000015090	Ptgds	0.0854285	FALSE	0	0	4.00172	2591
ENSMUSG00000019838	Slc16a10	0.0854189	FALSE	0	0	0	0
ENSMUSG00000044337	Ackr3	0.0854135	FALSE	0	0	0	0
ENSMUSG00000018451	6330403K07Rik	0.0849885	FALSE	0	0	0	0
ENSMUSG00000009927	Rps25	0.0848712	FALSE	0	0	0	0
ENSMUSG00000045573	Penk	0.0848575	FALSE	0	0	0	0
ENSMUSG00000049436	Upk1b	0.0848257	FALSE	0	0	0	0
ENSMUSG00000041556	Fbxo2	0.084814	FALSE	0	0	0	0
ENSMUSG00000015968	Cacna1d	0.0844914	FALSE	0	0	0	0
ENSMUSG00000031538	Plat	0.0844001	FALSE	0	0	0	0
ENSMUSG00000061718	Ppp1r1b	0.0843903	FALSE	0	0	0	0
ENSMUSG00000026473	Glul	0.0843551	FALSE	0	0	0	0
ENSMUSG00000045667	Smtnl2	0.0842694	FALSE	0	0	0	0
ENSMUSG00000015243	Abca1	0.0842371	FALSE	0	0	0	0
ENSMUSG00000049313	Sorl1	0.0838063	FALSE	0	0	0	0
ENSMUSG00000045594	Glb1	0.0837286	FALSE	0	0	0	0
ENSMUSG00000044393	Dsg2	0.0836125	FALSE	0	0	0	0
ENSMUSG00000021998	Lcp1	0.0835848	FALSE	0	0	4.00172	2591
ENSMUSG00000050052	Tdrp	0.0835647	FALSE	0	0	0	0
ENSMUSG00000018822	Sfrp5	0.0834773	FALSE	0	0	0	0
ENSMUSG00000022587	Ly6e	0.0834629	FALSE	0	0	0	0
ENSMUSG00000032036	Kirrel3	0.083389	FALSE	0	0	0	0
ENSMUSG00000021388	Aspn	0.0833055	FALSE	0	0	0	0
ENSMUSG00000032649	Colgalt2	0.0833008	FALSE	0	0	0	0
ENSMUSG00000028776	Tinagl1	0.0831885	FALSE	0	0	0	0
ENSMUSG00000032812	Arap1	0.0831879	FALSE	0	0	0	0
ENSMUSG00000037211	Spry1	0.0831839	FALSE	0	0	0	0
ENSMUSG00000027376	Prom2	0.083126	FALSE	0	0	0	0
ENSMUSG00000060961	Slc4a4	0.0830071	FALSE	0	0	0	0
ENSMUSG00000025551	Fgf14	0.0829784	FALSE	0	0	0	0
ENSMUSG00000028080	Lrba	0.082964	FALSE	0	0	0	0
ENSMUSG00000059070	Rpl18	0.0829505	FALSE	0	0	0	0
ENSMUSG00000004730	Adgre1	0.0829444	FALSE	0	0	0	0
ENSMUSG00000001946	Esam	0.0828901	FALSE	0	0	0	0
ENSMUSG00000058799	Nap1l1	0.0828693	FALSE	0	0	0	0
ENSMUSG00000049420	Tmem200a	0.0828372	FALSE	0	0	0	0
ENSMUSG00000019326	Aoc3	0.0827836	FALSE	0	0	0	0
ENSMUSG00000047250	Ptgs1	0.0827339	FALSE	0	0	0	0
ENSMUSG00000025967	Eef1b2	0.0827109	FALSE	0	0	0	0
ENSMUSG00000033083	Tbc1d4	0.0825053	FALSE	0	0	0	0
ENSMUSG00000028583	Pdpn	0.0824753	FALSE	0	0	0	0
ENSMUSG00000032369	Plscr1	0.0823261	FALSE	0	0	0	0
ENSMUSG00000029810	Tmem176b	0.0823081	FALSE	0	0	0	0
ENSMUSG00000032368	Zic1	0.0823061	FALSE	0	0	0	0
ENSMUSG00000000392	Fap	0.0822904	FALSE	0	0	0	0
ENSMUSG00000091475	2810468N07Rik	0.0822708	FALSE	0	0	0	0
ENSMUSG00000067279	Ppp1r3c	0.0821697	FALSE	0	0	0	0
ENSMUSG00000033278	Ptprm	0.0819699	FALSE	0	0	0	0
ENSMUSG00000008683	Rps15a	0.081927	FALSE	0	0	0	0
ENSMUSG00000064341	mt-Nd1	0.0819185	FALSE	0.00236703	0	15.0065	5181.17
ENSMUSG00000022324	Matn2	0.0818325	FALSE	0	0	0	0
ENSMUSG00000044177	Wfikkn2	0.0818032	FALSE	0	0	0	0
ENSMUSG00000045795	Whamm	0.0817744	FALSE	0	0	0	0
ENSMUSG00000057969	Sema3b	0.0817432	FALSE	0	0	0	0
ENSMUSG00000040612	Ildr2	0.0817257	FALSE	0	0	0	0
ENSMUSG00000046364	Rpl27a	0.081655	FALSE	0	0	0	0
ENSMUSG00000044626	Liph	0.0816491	FALSE	0	0	0	0
ENSMUSG00000091747	NA	0.081526	FALSE	0	0	0	0
ENSMUSG00000044533	Rps2	0.0814731	FALSE	0	0	0	0
ENSMUSG00000026655	Fam107b	0.0814063	FALSE	0	0	0	0
ENSMUSG00000031075	Ano1	0.0813854	FALSE	0	0	0	0
ENSMUSG00000005087	Cd44	0.0813441	FALSE	0	0	0	0
ENSMUSG00000006333	Rps9	0.0813221	FALSE	0	0	0	0
ENSMUSG00000033590	Myo5c	0.0811691	FALSE	0	0	0	0
ENSMUSG00000033355	Rtp4	0.0811341	FALSE	0	0	0	0
ENSMUSG00000059498	Fcgr3	0.0810954	FALSE	0	0	0	0
ENSMUSG00000042401	Crtac1	0.081095	FALSE	0	0	0	0
ENSMUSG00000031447	Lamp1	0.0810891	FALSE	0	0	0	0
ENSMUSG00000055322	Tns1	0.081073	FALSE	0	0	0	0
ENSMUSG00000028603	Scp2	0.0810593	FALSE	0	0	0	0
ENSMUSG00000024897	Apba1	0.080998	FALSE	0	0	0	0
ENSMUSG00000046402	Rbp1	0.0809738	FALSE	0	0	1.00043	2451
ENSMUSG00000061477	Rps7	0.0809337	FALSE	0	0	0	0
ENSMUSG00000023039	Krt7	0.0808298	FALSE	0	0	0	0
ENSMUSG00000041841	Rpl37	0.0807896	FALSE	0	0	0	0
ENSMUSG00000045294	Insig1	0.0806549	FALSE	0	0	0	0
ENSMUSG00000022900	Ildr1	0.0806443	TRUE	0	0	4.00172	2591
ENSMUSG00000061787	Rps17	0.0805298	FALSE	0	0	0	0
ENSMUSG00000003309	Ap1m2	0.0804945	FALSE	0	0	0	0
ENSMUSG00000031673	Cdh11	0.0804729	FALSE	0	0	0	0
ENSMUSG00000030994	D7Ertd443e	0.0803539	FALSE	0	0	0	0
ENSMUSG00000047094	Ofcc1	0.0803296	FALSE	0	0	0	0
ENSMUSG00000032332	Col12a1	0.0803266	FALSE	0	0	0	0
ENSMUSG00000060938	Rpl26	0.0803262	FALSE	0	0	0	0
ENSMUSG00000021190	Lgmn	0.0803196	FALSE	0	0	0	0
ENSMUSG00000001119	Col6a1	0.0802632	FALSE	0	0	0	0
ENSMUSG00000031963	Bmper	0.0800725	FALSE	0	0.354131	0	2519.33
ENSMUSG00000028626	Col9a2	0.0800335	TRUE	0	0	1.00043	2451
ENSMUSG00000019929	Dcn	0.0799627	FALSE	0	0	1.00043	2451
ENSMUSG00000050708	Ftl1	0.0799361	FALSE	0	0.318272	0	2513.5
ENSMUSG00000047215	Rpl9	0.079889	FALSE	0	0	0	0
ENSMUSG00000063430	Wscd2	0.079874	FALSE	0	0	0	0
ENSMUSG00000031441	Atp11a	0.0798183	FALSE	0	0.391141	0	2526.17
ENSMUSG00000039116	Adgrg6	0.0798026	FALSE	0	0	0	0
ENSMUSG00000068196	Col8a1	0.0797959	FALSE	0	0	0	0
ENSMUSG00000027788	Otol1	0.0797941	FALSE	0	0	0	0
ENSMUSG00000046330	Rpl37a	0.0797712	FALSE	0	0	0	0
ENSMUSG00000027210	Meis2	0.079722	FALSE	0	0	0	0
ENSMUSG00000046886	Zfp474	0.0797096	FALSE	0	0	0	0
ENSMUSG00000030093	Wnt7a	0.0795541	FALSE	0	0	0	0
ENSMUSG00000032846	Zswim6	0.079529	FALSE	0	0	0	0
ENSMUSG00000019055	Plod1	0.079441	FALSE	0	0	3.00129	2568
ENSMUSG00000070803	Cited4	0.0794263	FALSE	0	0	0	0
ENSMUSG00000029580	Actb	0.079323	FALSE	0	0	0	0
ENSMUSG00000025241	Fyco1	0.0792906	FALSE	0	0	0	0
ENSMUSG00000047139	Cd24a	0.0792425	FALSE	0	0	0	0
ENSMUSG00000024565	Sall3	0.0791247	FALSE	0	0	0	0
ENSMUSG00000036309	Skp1a	0.079092	FALSE	0	0	1.00043	2451
ENSMUSG00000024998	Plce1	0.0789774	FALSE	0	0.373328	0	2523.33
ENSMUSG00000027996	Sfrp2	0.0789738	FALSE	0	0	0	0
ENSMUSG00000036478	Btg1	0.0789696	FALSE	0	0	0	0
ENSMUSG00000024940	Ltbp3	0.0788309	FALSE	0	0	0	0
ENSMUSG00000043252	Tmem64	0.0786202	FALSE	0	0	0	0
ENSMUSG00000062184	Hs6st2	0.078461	FALSE	0	0	0	0
ENSMUSG00000044948	Cfap43	0.0784001	FALSE	0	0	0	0
ENSMUSG00000027358	Bmp2	0.0783705	FALSE	0	0	1.00043	2451
ENSMUSG00000002147	Stat6	0.078361	FALSE	0	0	1.00043	2451
ENSMUSG00000067274	Rplp0	0.0782924	FALSE	0	0	1.00043	2451
ENSMUSG00000072235	Tuba1a	0.078292	FALSE	0	0	0	0
ENSMUSG00000029767	Calu	0.0782228	FALSE	0	0	0	0
ENSMUSG00000020520	Galnt10	0.0780782	FALSE	0	0	0	0
ENSMUSG00000021130	Galnt16	0.0780166	FALSE	0	0	0	0
ENSMUSG00000034127	Tspan8	0.0779261	FALSE	0	0	0	0
ENSMUSG00000041351	Rap1gap	0.0779022	FALSE	0	0	0	0
ENSMUSG00000026921	Egfl7	0.0778544	FALSE	0	0	0	0
ENSMUSG00000008668	Rps18	0.0777668	FALSE	0	0	0	0
ENSMUSG00000020614	Fam20a	0.0777192	FALSE	0	0	0	0
ENSMUSG00000021895	Arhgef3	0.0776965	FALSE	0	0	0	0
ENSMUSG00000027204	Fbn1	0.077675	FALSE	0	0	0	0
ENSMUSG00000025151	Maged1	0.0776656	FALSE	0	0	0	0
ENSMUSG00000062328	Rpl17	0.0776468	FALSE	0	0	0	0
ENSMUSG00000028936	Rpl22	0.0776414	FALSE	0	0	1.00043	2451
ENSMUSG00000022636	Alcam	0.0775895	FALSE	0	0	0	0
ENSMUSG00000089901	Gm8113	0.0775729	FALSE	0	0	0	0
ENSMUSG00000074364	Ehd2	0.0775515	FALSE	0	0	0	0
ENSMUSG00000063531	Sema3e	0.0775221	TRUE	0	0	0	0
ENSMUSG00000054196	Cthrc1	0.0774975	FALSE	0	0	0	0
ENSMUSG00000026622	Nek2	0.0773885	FALSE	0	0	0	0
ENSMUSG00000049493	Pls1	0.0772995	FALSE	0	0	0	0
ENSMUSG00000043668	Tox3	0.0772666	FALSE	0	0	0	0
ENSMUSG00000039616	Mocos	0.0772106	FALSE	0	0	0	0
ENSMUSG00000036918	Ttc7	0.0771755	FALSE	0	0	0	0
ENSMUSG00000074227	Spint2	0.0771725	FALSE	0	0	0	0
ENSMUSG00000041261	Car8	0.0771407	FALSE	0	0	0	0
ENSMUSG00000036834	Plch1	0.0770921	FALSE	0	0	0	0
ENSMUSG00000014444	Piezo1	0.0770897	FALSE	0	0	0	0
ENSMUSG00000035275	Raver2	0.0770485	FALSE	0	0	0	0
ENSMUSG00000074743	Thbd	0.0769859	FALSE	0	0	0	0
ENSMUSG00000024187	Fam234a	0.0768747	FALSE	0	0	0	0
ENSMUSG00000002265	Peg3	0.0768081	FALSE	0	0	2.00086	2527.33
ENSMUSG00000041046	Ramp3	0.0767324	FALSE	0	0	0	0
ENSMUSG00000031683	Lsm6	0.0767191	FALSE	0	0	0	0
ENSMUSG00000031250	Tnmd	0.0767161	FALSE	0	0	0	0
ENSMUSG00000079254	NA	0.0766375	FALSE	0	0	0	0
ENSMUSG00000046182	Gsg1l	0.0765929	FALSE	0	0	0	0
ENSMUSG00000043020	Wdr63	0.0765667	FALSE	0	0	0	0
ENSMUSG00000040249	Lrp1	0.0765648	FALSE	0	0	0	0
ENSMUSG00000022025	Cnmd	0.0765341	FALSE	0	0	0	0
ENSMUSG00000036256	Igfbp7	0.0765215	FALSE	0	0	0	0
ENSMUSG00000037563	Rps16	0.0765057	FALSE	0	0	0	0
ENSMUSG00000020719	Ddx5	0.0764376	FALSE	0	0	0	0
ENSMUSG00000022261	Sdc2	0.0762253	FALSE	0	0	0	0
ENSMUSG00000039470	Zdhhc2	0.0762225	FALSE	0	0	0	0
ENSMUSG00000015468	Notch4	0.0762145	FALSE	0	0	0	0
ENSMUSG00000028222	Calb1	0.0760686	FALSE	0	0.390769	2.00086	5053.17
ENSMUSG00000036591	Arhgap21	0.0759337	FALSE	0	0	0	0
ENSMUSG00000070802	Pnmal2	0.0758332	FALSE	0	0	0	0
ENSMUSG00000030516	Tjp1	0.0758137	FALSE	0	0	2.00086	2527.33
ENSMUSG00000027827	Kcnab1	0.0757815	FALSE	0	0	0	0
ENSMUSG00000031480	Thsd1	0.0756812	FALSE	0	0	0	0
ENSMUSG00000031980	Agt	0.0756175	FALSE	0.00236703	0	0	2533
ENSMUSG00000039137	Whrn	0.075467	TRUE	0	0.745985	19.0082	5210.83
ENSMUSG00000024302	Dtna	0.0753398	FALSE	0	0	0	0
ENSMUSG00000027339	Rassf2	0.075305	FALSE	0	0	0	0
ENSMUSG00000028081	Rps3a1	0.0752454	FALSE	0	0	0	0
ENSMUSG00000079057	Cyp4v3	0.0750933	FALSE	0	0	0	0
ENSMUSG00000053477	Tcf4	0.0750571	FALSE	0	0	4.00172	2591
ENSMUSG00000054863	Fam19a5	0.0750469	FALSE	0	0	0	0
ENSMUSG00000036528	Ppfibp2	0.075031	FALSE	0	0	0	0
ENSMUSG00000060802	B2m	0.0748336	FALSE	0	0	0	0
ENSMUSG00000022754	Tmem45a	0.0747652	FALSE	0	0	0	0
ENSMUSG00000091586	Cyp4f17	0.0747051	FALSE	0	0	0	0
ENSMUSG00000033191	Tie1	0.0746735	FALSE	0	0	0	0
ENSMUSG00000026721	Rabgap1l	0.0745841	FALSE	0	0	0	0
ENSMUSG00000039552	Rsph4a	0.0745834	FALSE	0	0	0	0
ENSMUSG00000056091	St3gal5	0.0744798	FALSE	0	0	0	0
ENSMUSG00000023367	Tmem176a	0.0744672	FALSE	0	0	0	0
ENSMUSG00000066152	Slc31a2	0.0744129	FALSE	0	0	0	0
ENSMUSG00000038695	Josd2	0.0744052	FALSE	0	0	0	0
ENSMUSG00000025213	Kazald1	0.074351	FALSE	0	0	0	0
ENSMUSG00000011179	Odc1	0.074346	FALSE	0	0	3.00129	2568
ENSMUSG00000026147	Col9a1	0.074332	TRUE	0	0.820437	0	2564.17
ENSMUSG00000008682	Rpl10	0.0742329	FALSE	0	0	0	0
ENSMUSG00000056870	Gulp1	0.0741183	FALSE	0	0	0	0
ENSMUSG00000006143	Upk3bl	0.0740919	FALSE	0	0	0	0
ENSMUSG00000023010	Tmbim6	0.0740727	FALSE	0	0	0	0
ENSMUSG00000054752	Fsd1l	0.0740614	FALSE	0	0	0	0
ENSMUSG00000026566	Mpzl1	0.0739937	FALSE	0	0	0	0
ENSMUSG00000030029	Lrig1	0.0739675	FALSE	0	0	2.00086	2527.33
ENSMUSG00000091455	Otogl	0.0739022	TRUE	0	0	2.00086	2527.33
ENSMUSG00000029189	Sel1l3	0.0739018	FALSE	0	0	0	0
ENSMUSG00000029816	Gpnmb	0.0738286	FALSE	0	0	0	0
ENSMUSG00000008090	Fgfrl1	0.0738255	FALSE	0	0	0	0
ENSMUSG00000060780	Lrrtm1	0.0737986	FALSE	0	0.397098	0	2527.5
ENSMUSG00000022382	Wnt7b	0.0737342	FALSE	0	0	0	0
ENSMUSG00000021662	Arhgef28	0.0736268	FALSE	0	0	0	0
ENSMUSG00000037709	Fam13a	0.0735266	FALSE	0	0	0	0
ENSMUSG00000021097	Clmn	0.0734867	FALSE	0	0	0	0
ENSMUSG00000032518	Rpsa	0.0734073	FALSE	0	0	0	0
ENSMUSG00000022469	Rapgef3	0.0734023	FALSE	0	0	0	0
ENSMUSG00000049907	Rasl11b	0.0733838	FALSE	0	0	0	0
ENSMUSG00000062329	Cytl1	0.073219	FALSE	0	0	1.00043	2451
ENSMUSG00000030218	Mgp	0.0731843	FALSE	0	0	0	0
ENSMUSG00000025130	P4hb	0.0731752	FALSE	0	0	0	0
ENSMUSG00000044768	D1Ertd622e	0.0729381	FALSE	0	0	0	0
ENSMUSG00000037742	Eef1a1	0.0728989	FALSE	0	0	0	0
ENSMUSG00000001864	Aif1l	0.0728722	FALSE	0	0	0	0
ENSMUSG00000024659	Anxa1	0.0727835	FALSE	0	0	0	0
ENSMUSG00000024601	Isoc1	0.0727816	FALSE	0	0	0	0
ENSMUSG00000021536	Adcy2	0.0727725	FALSE	0	0	0	0
ENSMUSG00000040289	Hey1	0.0727586	FALSE	0	0	0	0
ENSMUSG00000028369	Svep1	0.0727343	FALSE	0	0	0	0
ENSMUSG00000031996	Aplp2	0.072687	FALSE	0	0	0	0
ENSMUSG00000031530	Dusp4	0.072674	FALSE	0	0	0	0
ENSMUSG00000061232	H2-K1	0.0726734	FALSE	0	0	0	0
ENSMUSG00000047330	Kcne4	0.0726692	FALSE	0	0	0	0
ENSMUSG00000060044	Tmem26	0.0726305	FALSE	0	0	0	0
ENSMUSG00000020241	Col6a2	0.0724747	FALSE	0	0	0	0
ENSMUSG00000071398	2410004P03Rik	0.0724366	FALSE	0	0	0	0
ENSMUSG00000030607	Acan	0.072376	FALSE	0	0	0	0
ENSMUSG00000026365	Cfh	0.0723586	FALSE	0	0	6.00258	2615.33
ENSMUSG00000049555	Tmie	0.0723239	TRUE	0	0.857724	22.0095	5220.5
ENSMUSG00000048108	Tmem72	0.0722911	FALSE	0	0	0	0
ENSMUSG00000030669	Calca	0.0722796	FALSE	0	0	0	0
ENSMUSG00000022283	Pabpc1	0.072275	FALSE	0	0	0	0
ENSMUSG00000024033	Rsph1	0.0722523	FALSE	0	0	0	0
ENSMUSG00000020372	Rack1	0.0722351	FALSE	0	0	0	0
ENSMUSG00000047658	Gal3st3	0.0722272	FALSE	0	0	0	0
ENSMUSG00000017978	Cadps2	0.0721889	FALSE	0	0	0	0
ENSMUSG00000030787	Lyve1	0.0721764	FALSE	0	0	0	0
ENSMUSG00000039001	Rps21	0.072146	FALSE	0	0	0	0
ENSMUSG00000038274	Fau	0.0721082	FALSE	0	0	0	0
ENSMUSG00000020023	Tmcc3	0.0720812	FALSE	0	0	0	0
ENSMUSG00000036585	Fgf1	0.0720706	FALSE	0	0	0	0
ENSMUSG00000027422	Rrbp1	0.0720084	FALSE	0	0	0	0
ENSMUSG00000028495	Rps6	0.0719874	FALSE	0	0	0	0
ENSMUSG00000028618	Tmem59	0.0719059	FALSE	0	0	0	0
ENSMUSG00000038900	Rpl12	0.0718536	FALSE	0	0	0	0
ENSMUSG00000032959	Pebp1	0.0718292	FALSE	0	0	0	0
ENSMUSG00000031835	Mbtps1	0.0717978	FALSE	0	0	1.00043	2451
ENSMUSG00000004035	Gstm7	0.0717846	FALSE	0	0	0	0
ENSMUSG00000032261	Sh3bgrl2	0.0717606	FALSE	0	0	0	0
ENSMUSG00000060572	Mfap2	0.0717254	FALSE	0	0	0	0
ENSMUSG00000040856	Dlk1	0.0716813	FALSE	0	0	0	0
ENSMUSG00000007891	Ctsd	0.0716619	FALSE	0	0	1.00043	2451
ENSMUSG00000052504	Epha3	0.0716054	FALSE	0	0	0	0
ENSMUSG00000027840	Wnt2b	0.0715366	FALSE	0	0	0	0
ENSMUSG00000034382	AI661453	0.0714663	FALSE	0	0	0	0
ENSMUSG00000079051	Gm14025	0.0714404	FALSE	0	0	0	0
ENSMUSG00000062859	Tcp11	0.0714228	FALSE	0	0	0	0
ENSMUSG00000024349	Tmem173	0.0713589	FALSE	0	0	0	0
ENSMUSG00000030498	Gas2	0.0712766	FALSE	0	0	0	0
ENSMUSG00000074129	Rpl13a	0.0712602	FALSE	0	0	0	0
ENSMUSG00000051726	Kcnf1	0.0712257	FALSE	0	0	0	0
ENSMUSG00000029470	P2rx4	0.0712094	FALSE	0	0	0	0
ENSMUSG00000028447	Dctn3	0.0711331	FALSE	0	0	0	0
ENSMUSG00000003970	Rpl8	0.0711015	FALSE	0	0	0	0
ENSMUSG00000047414	Flrt2	0.0709809	FALSE	0	0	0	0
ENSMUSG00000030737	Slco2b1	0.070938	FALSE	0	0	0	0
ENSMUSG00000051596	Otop1	0.0709157	FALSE	0	0	0	0
ENSMUSG00000030086	Chchd6	0.0708985	FALSE	0	0	0	0
ENSMUSG00000095654	Plscr5	0.0708692	FALSE	0	0	0	0
ENSMUSG00000048930	Tada3	0.0708098	FALSE	0	0	0	0
ENSMUSG00000053199	Arhgap20	0.0707094	FALSE	0	0	0	0
ENSMUSG00000032109	Nlrx1	0.0706388	FALSE	0	0	0	0
ENSMUSG00000021390	Ogn	0.0706081	FALSE	0	0	0	0
ENSMUSG00000014158	Trpv4	0.070531	FALSE	0	0.186811	0	2486.83
ENSMUSG00000044037	Als2cl	0.0704705	FALSE	0	0	0	0
ENSMUSG00000045555	Mettl24	0.0704657	FALSE	0	0	0	0
ENSMUSG00000049517	Rps23	0.0704583	FALSE	0	0	0	0
ENSMUSG00000093674	Rpl41	0.0704315	FALSE	0	0	0	0
ENSMUSG00000031375	Bgn	0.0703289	FALSE	0	0	0	0
ENSMUSG00000037833	Sh2d4b	0.0703033	FALSE	0	0	0	0
ENSMUSG00000033149	Phldb2	0.0702531	FALSE	0	0	0	0
ENSMUSG00000006360	Crip1	0.0702054	FALSE	0	0	0	0
ENSMUSG00000030432	Rpl28	0.0701499	FALSE	0	0	0	0
ENSMUSG00000022464	Slc38a4	0.070049	FALSE	0	0	0	0
ENSMUSG00000030917	Tmem159	0.069994	FALSE	0	0	0	0
ENSMUSG00000060429	Sntb1	0.0699217	FALSE	0	0	0	0
ENSMUSG00000029287	Tgfbr3	0.0698843	FALSE	0	0	0	0
ENSMUSG00000005251	Ripk4	0.0698842	FALSE	0	0	0	0
ENSMUSG00000029103	Lrpap1	0.069883	FALSE	0	0	0	0
ENSMUSG00000006932	Ctnnb1	0.0698373	FALSE	0	0	0	0
ENSMUSG00000028845	Tekt2	0.0697241	FALSE	0	0	0	0
ENSMUSG00000037003	Tns2	0.0697104	FALSE	0	0	0	0
ENSMUSG00000032531	Amotl2	0.0696734	FALSE	0	0	0	0
ENSMUSG00000028289	Epha7	0.0696487	FALSE	0	0	0	0
ENSMUSG00000048960	Prex2	0.0696457	FALSE	0	0	0	0
ENSMUSG00000030092	Cntn6	0.0696309	FALSE	0	0	0	0
ENSMUSG00000028268	Gbp3	0.0695319	FALSE	0	0	0	0
ENSMUSG00000051323	Pcdh19	0.0695248	FALSE	0	0	0	0
ENSMUSG00000057751	Megf6	0.0695195	FALSE	0	0	0	0
ENSMUSG00000016494	Cd34	0.0695191	FALSE	0	0	0	0
ENSMUSG00000063457	Rps15	0.0695183	FALSE	0	0	0	0
ENSMUSG00000019312	Grb7	0.0694011	FALSE	0	0	0	0
ENSMUSG00000040170	Fmo2	0.0693556	FALSE	0.00236703	0	0	2533
ENSMUSG00000000093	Tbx2	0.0693364	FALSE	0	0.434148	0	2533.83
ENSMUSG00000064357	mt-Atp6	0.0693095	FALSE	0.00236703	0	11.0047	5172.33
ENSMUSG00000029361	Nos1	0.0692995	FALSE	0	0	2.00086	2527.33
ENSMUSG00000032372	Plscr2	0.0692783	FALSE	0	0	0	0
ENSMUSG00000011305	Plin5	0.0692405	FALSE	0	0	0	0
ENSMUSG00000032667	Pon2	0.0692347	FALSE	0	0	21.009	2653.33
ENSMUSG00000032452	Clstn2	0.0691834	FALSE	0	0	0	0
ENSMUSG00000047675	Rps8	0.0691546	FALSE	0	0	0	0
ENSMUSG00000003354	Ccdc65	0.069116	FALSE	0	0	0	0
ENSMUSG00000030990	Pgap2	0.0688306	FALSE	0	0	0	0
ENSMUSG00000039943	Plcb4	0.0687934	FALSE	0	0	0	0
ENSMUSG00000040852	Plekhh2	0.0687862	FALSE	0	0	0	0
ENSMUSG00000037242	Clic4	0.0687843	FALSE	0	0	0	0
ENSMUSG00000004902	Slc25a18	0.068745	FALSE	0	0	0	0
ENSMUSG00000020475	Pgam2	0.0686252	FALSE	0	0	0	0
ENSMUSG00000071711	Mpst	0.0686176	FALSE	0	0	0	0
ENSMUSG00000034245	Hdac11	0.0685789	FALSE	0	0	0	0
ENSMUSG00000064360	mt-Nd3	0.0684962	FALSE	0	0	4.00172	2591
ENSMUSG00000004885	Crabp2	0.0684911	FALSE	0	0	0	0
ENSMUSG00000064354	mt-Co2	0.0684406	FALSE	0	0	11.0047	2639.33
ENSMUSG00000064363	mt-Nd4	0.0684142	FALSE	0.00236703	0	8.00344	5161
ENSMUSG00000020099	Unc5b	0.0683586	FALSE	0	0	0	0
ENSMUSG00000002799	Jag2	0.0683176	FALSE	0	0	0	0
ENSMUSG00000032796	Lama1	0.0682766	FALSE	0	0	0	0
ENSMUSG00000039057	Myo16	0.0682686	FALSE	0	0	0	0
ENSMUSG00000030873	Scnn1b	0.0682469	FALSE	0	0	0	0
ENSMUSG00000021248	Tmed10	0.0682452	FALSE	0	0	0	0
ENSMUSG00000064367	mt-Nd5	0.0682161	FALSE	0.00236703	0	1.00043	4984
ENSMUSG00000061048	Cdh3	0.0681369	FALSE	0	0	0	0
ENSMUSG00000027849	Syt6	0.0679518	FALSE	0	0	0	0
ENSMUSG00000052632	Asap2	0.0679463	FALSE	0	0	0	0
ENSMUSG00000025290	Rps24	0.0679228	FALSE	0	0	0	0
ENSMUSG00000023272	Creld2	0.0678189	FALSE	0	0	0	0
ENSMUSG00000042793	Lgr6	0.0677552	FALSE	0	0	0	0
ENSMUSG00000060126	Tpt1	0.0677117	FALSE	0	0	0	0
ENSMUSG00000030523	Trpm1	0.0676932	FALSE	0	0	0	0
ENSMUSG00000038521	C1s1	0.0676883	FALSE	0	0	0	0
ENSMUSG00000064370	mt-Cytb	0.0676843	FALSE	0.00236703	0	3.00129	5101
ENSMUSG00000037624	Kcnk2	0.0675402	FALSE	0	0	0	0
ENSMUSG00000079435	Rpl36a	0.0675152	FALSE	0	0	0	0
ENSMUSG00000022440	C1qtnf6	0.0675088	FALSE	0	0	0	0
ENSMUSG00000022574	Naprt	0.0673963	FALSE	0	0	0	0
ENSMUSG00000001911	Nfix	0.0673488	FALSE	0	0	0	0
ENSMUSG00000037101	Ttc29	0.067345	FALSE	0	0	0	0
ENSMUSG00000036856	Wnt4	0.0673116	FALSE	0	0	0	0
ENSMUSG00000053062	Jam2	0.067301	FALSE	0	0	0	0
ENSMUSG00000037638	Zbtb42	0.0672743	FALSE	0	0	0	0
ENSMUSG00000026227	2810459M11Rik	0.0672658	FALSE	0	0	0	0
ENSMUSG00000042678	Myo15	0.067244	TRUE	0	1.02777	46.0198	5233.67
ENSMUSG00000029614	Rpl6	0.0672017	FALSE	0	0	0	0
ENSMUSG00000021546	Hnrnpk	0.0671761	FALSE	0	0	4.00172	2591
ENSMUSG00000039952	Dag1	0.067139	FALSE	0	0	0	0
ENSMUSG00000018585	Atox1	0.0671188	FALSE	0	0	0	0
ENSMUSG00000021913	Ogdhl	0.067089	FALSE	0	0	0	0
ENSMUSG00000027381	Bcl2l11	0.0669758	FALSE	0	0	0	0
ENSMUSG00000040717	Il17rd	0.0669597	FALSE	0	0.408292	0	2528.5
ENSMUSG00000052534	Pbx1	0.0669573	FALSE	0	0	0	0
ENSMUSG00000023044	Csad	0.0669291	FALSE	0	0	0	0
ENSMUSG00000070047	Fat1	0.0669226	FALSE	0	0	0	0
ENSMUSG00000060036	Rpl3	0.0668719	FALSE	0	0	0	0
ENSMUSG00000020019	Ntn4	0.0668601	FALSE	0	0	0	0
ENSMUSG00000070473	Cldn3	0.0668453	FALSE	0	0	0	0
ENSMUSG00000058558	Rpl5	0.0667765	FALSE	0	0	0	0
ENSMUSG00000097326	A330048O09Rik	0.066666	FALSE	0	0	0	0
ENSMUSG00000020577	Tspan13	0.0666263	FALSE	0	0	0	0
ENSMUSG00000014867	Surf4	0.0665752	FALSE	0	0	0	0
ENSMUSG00000044317	Gpr4	0.0664876	FALSE	0	0	0	0
ENSMUSG00000029757	Dync1i1	0.0664642	FALSE	0	0	0	0
ENSMUSG00000023959	Clic5	0.0664362	TRUE	0	0	3.00129	2568
ENSMUSG00000075314	Gm1322	0.0664178	FALSE	0	0	0	0
ENSMUSG00000032324	Tspan3	0.0664132	FALSE	0	0	0	0
ENSMUSG00000031788	Kifc3	0.0663825	FALSE	0	0	0	0
ENSMUSG00000045725	Prr15	0.0663763	FALSE	0	0	0	0
ENSMUSG00000049538	Adamts16	0.0663714	FALSE	0	0	0	0
ENSMUSG00000070733	Fryl	0.0663653	FALSE	0	0	0	0
ENSMUSG00000025582	Nptx1	0.0663618	FALSE	0	0	0	0
ENSMUSG00000026864	Hspa5	0.066348	FALSE	0	0	1.00043	2451
ENSMUSG00000003420	Fcgrt	0.0663263	FALSE	0	0	0	0
ENSMUSG00000022419	Deptor	0.0663082	FALSE	0	0	0	0
ENSMUSG00000039168	Dap	0.0662936	FALSE	0	0	0	0
ENSMUSG00000039519	Cyp7b1	0.0659803	FALSE	0	0	0	0
ENSMUSG00000040694	Apobec2	0.06592	FALSE	0	0	0	0
ENSMUSG00000031450	Grk1	0.0656537	FALSE	0	0	0	0
ENSMUSG00000026679	Enkur	0.06565	FALSE	0	0	0	0
ENSMUSG00000048782	Insc	0.0656241	FALSE	0	0.415398	11.0047	5169.67
ENSMUSG00000086324	Gm15564	0.0656173	FALSE	0	0	0	0
ENSMUSG00000025780	Itih5	0.0655992	FALSE	0	0	0	0
ENSMUSG00000039911	Spsb1	0.0655863	FALSE	0	0	0	0
ENSMUSG00000000708	Kat2b	0.0655654	FALSE	0	0	0	0
ENSMUSG00000044164	Rnf182	0.065493	FALSE	0	0	0	0
ENSMUSG00000007682	Dio2	0.065491	FALSE	0	0	0	0
ENSMUSG00000041378	Cldn5	0.0654689	FALSE	0	0	0	0
ENSMUSG00000031029	Eif3f	0.0654525	FALSE	0	0	0	0
ENSMUSG00000038393	Txnip	0.06542	FALSE	0	0	1.00043	2451
ENSMUSG00000026163	Sphkap	0.0654024	FALSE	0	0	0	0
ENSMUSG00000022895	Ets2	0.0652651	FALSE	0	0	0	0
ENSMUSG00000020828	Pld2	0.0652548	FALSE	0	0	0	0
ENSMUSG00000048915	Efna5	0.0652545	FALSE	0	0	0	0
ENSMUSG00000096014	Sox1	0.0652448	FALSE	0	0	0	0
ENSMUSG00000019505	Ubb	0.0652169	FALSE	0	0	0	0
ENSMUSG00000012405	Rpl15	0.0651951	FALSE	0	0	0	0
ENSMUSG00000012296	Tjap1	0.0650535	FALSE	0	0	0	0
ENSMUSG00000026991	Pkp4	0.0649371	FALSE	0	0	0	0
ENSMUSG00000023175	Bsg	0.0649262	FALSE	0	0	0	0
ENSMUSG00000031838	Ifi30	0.0648843	FALSE	0	0	0	0
ENSMUSG00000025203	Scd2	0.0648592	FALSE	0	0	0	0
ENSMUSG00000037815	Ctnna1	0.0648293	FALSE	0	0	0	0
ENSMUSG00000073702	Rpl31	0.0648117	FALSE	0	0	0	0
ENSMUSG00000028402	Mpdz	0.0648056	FALSE	0	0	0	0
ENSMUSG00000038481	Cdk19	0.064761	FALSE	0	0	0	0
ENSMUSG00000028527	Ak4	0.0647316	FALSE	0	0	0	0
ENSMUSG00000017466	Timp2	0.0647211	FALSE	0	0	0	0
ENSMUSG00000071550	Cfap44	0.0647095	FALSE	0	0	0	0
ENSMUSG00000074678	Defb25	0.0646248	FALSE	0	0	0	0
ENSMUSG00000021340	Gpld1	0.0645748	FALSE	0	0	0	0
ENSMUSG00000032399	Rpl4	0.0645383	FALSE	0	0	0	0
ENSMUSG00000031595	Pdgfrl	0.0644095	FALSE	0	0	0	0
ENSMUSG00000015647	Lama5	0.0643416	FALSE	0	0	0	0
ENSMUSG00000055653	Gpc3	0.064328	FALSE	0	0	0	0
ENSMUSG00000031925	Maml2	0.0643202	FALSE	0	0	0	0
ENSMUSG00000021990	Spata13	0.0643169	FALSE	0	0	0	0
ENSMUSG00000068015	Lrch1	0.0642449	FALSE	0	0	0	0
ENSMUSG00000026547	Tagln2	0.0642431	FALSE	0	0	0	0
ENSMUSG00000023232	Serinc2	0.0642107	FALSE	0	0	0	0
ENSMUSG00000026223	Itm2c	0.0641285	FALSE	0	0	0	0
ENSMUSG00000068394	Cep152	0.0641015	FALSE	0	0	0	0
ENSMUSG00000069874	Irgm2	0.0640968	FALSE	0	0	0	0
ENSMUSG00000058013	Sept11	0.0640813	FALSE	0	0	0	0
ENSMUSG00000004936	Map2k1	0.0640544	FALSE	0	0.355235	1.00043	4970.83
ENSMUSG00000040591	1110051M20Rik	0.0640095	FALSE	0	0	0	0
ENSMUSG00000044519	Zfp488	0.0639665	FALSE	0	0	0	0
ENSMUSG00000055333	Fat2	0.063953	FALSE	0	0	0	0
ENSMUSG00000031284	Pak3	0.0639131	FALSE	0	0	0	0
ENSMUSG00000005397	Nid1	0.0638336	FALSE	0	0.191408	2.00086	5015.17
ENSMUSG00000025153	Fasn	0.0637797	FALSE	0	0	0	0
ENSMUSG00000032562	Gnai2	0.0637471	FALSE	0	0	0	0
ENSMUSG00000025393	Atp5b	0.0636626	FALSE	0	0	0	0
ENSMUSG00000032718	Mansc1	0.0636343	FALSE	0	0	0	0
ENSMUSG00000063316	Rpl27	0.0635686	FALSE	0	0	0	0
ENSMUSG00000037143	Cfap61	0.0635553	FALSE	0	0	0	0
ENSMUSG00000051910	Sox6	0.0635202	FALSE	0	0	0	0
ENSMUSG00000050711	Scg2	0.0635081	FALSE	0	0	0	0
ENSMUSG00000022420	Dnal4	0.0634347	FALSE	0	0	0	0
ENSMUSG00000073940	Hbb-bt	0.0634285	FALSE	0	0	0	0
ENSMUSG00000002504	Slc9a3r2	0.0633579	FALSE	0	0	0	0
ENSMUSG00000048277	Syngr2	0.0633548	FALSE	0	0	0	0
ENSMUSG00000039221	Rpl22l1	0.0633309	FALSE	0	0	0	0
ENSMUSG00000061536	Sec22c	0.0633034	FALSE	0	0	0	0
ENSMUSG00000021123	Rdh12	0.063259	FALSE	0	0	0	0
ENSMUSG00000021477	Ctsl	0.0632128	FALSE	0	0	0	0
ENSMUSG00000059187	Fam19a1	0.0631875	FALSE	0	0	0	0
ENSMUSG00000019894	Slc6a15	0.0631542	FALSE	0	0	0	0
ENSMUSG00000068794	Col28a1	0.0631109	FALSE	0	0	0	0
ENSMUSG00000056204	Pgpep1	0.0630928	FALSE	0	0	0	0
ENSMUSG00000063765	Chadl	0.0630451	FALSE	0	0	0	0
ENSMUSG00000025428	Atp5a1	0.0629725	FALSE	0	0	0	0
ENSMUSG00000017774	Myo1c	0.0628985	FALSE	0	1.21522	0	2577.83
ENSMUSG00000054690	Emcn	0.062887	FALSE	0	0	0	0
ENSMUSG00000018906	P4ha2	0.0628731	FALSE	0	0	0	0
ENSMUSG00000042918	Mamstr	0.0628615	FALSE	0	0	0	0
ENSMUSG00000024012	Mtch1	0.0628285	FALSE	0	0	0	0
ENSMUSG00000041936	Agrn	0.0628193	FALSE	0	0	0	0
ENSMUSG00000031665	Sall1	0.0628004	FALSE	0	1.14051	3.00129	5143.17
ENSMUSG00000023978	Prph2	0.0627842	FALSE	0	0	0	0
ENSMUSG00000056492	Adgrf5	0.0627594	FALSE	0	0	0	0
ENSMUSG00000025809	Itgb1	0.0627475	FALSE	0	0	0	0
ENSMUSG00000098590	Gm1113	0.0627222	FALSE	0	0	0	0
ENSMUSG00000028789	Azin2	0.0627214	FALSE	0	0	0	0
ENSMUSG00000024074	Crim1	0.062661	FALSE	0	0	0	0
ENSMUSG00000032076	Cadm1	0.062641	FALSE	0	0	0	0
ENSMUSG00000024672	Ms4a7	0.0626283	FALSE	0	0	0	0
ENSMUSG00000020841	Cpd	0.0625982	FALSE	0	0	0	0
ENSMUSG00000036904	Fzd8	0.0625378	FALSE	0	0	0	0
ENSMUSG00000019820	Utrn	0.0625073	FALSE	0	0	0	0
ENSMUSG00000020422	Tns3	0.0624859	FALSE	0	0	0	0
ENSMUSG00000071424	Grid2	0.0623761	FALSE	0	0	0	0
ENSMUSG00000029513	Prkab1	0.0623714	FALSE	0	0	1.00043	2451
ENSMUSG00000030744	Rps3	0.0623478	FALSE	0	0	0	0
ENSMUSG00000023802	Nox3	0.0622557	FALSE	0	0	7.00301	2622.17
ENSMUSG00000027966	Col11a1	0.0621896	TRUE	0	1.1507	7.00301	5197.67
ENSMUSG00000032419	Tbx18	0.0621495	FALSE	0	0	0	0
ENSMUSG00000021250	Fos	0.0621293	FALSE	0	0	3.00129	2568
ENSMUSG00000060002	Chpt1	0.0620897	FALSE	0	0	0	0
ENSMUSG00000063873	Slc24a3	0.0620759	FALSE	0	0	0	0
ENSMUSG00000039953	Clstn1	0.0620377	FALSE	0	0	0	0
ENSMUSG00000000058	Cav2	0.0620127	FALSE	0	0	1.00043	2451
ENSMUSG00000073987	Ggh	0.0620099	FALSE	0	0	0	0
ENSMUSG00000027742	Cog6	0.0619869	FALSE	0	0	0	0
ENSMUSG00000032340	Neo1	0.0619307	FALSE	0	0	0	0
ENSMUSG00000027868	Tbx15	0.0618649	FALSE	0	0	0	0
ENSMUSG00000020423	Btg2	0.061864	FALSE	0	0	0	0
ENSMUSG00000040148	Hmx3	0.0617673	FALSE	0	0	0	0
ENSMUSG00000034088	Hdlbp	0.0617123	FALSE	0	0	0	0
ENSMUSG00000027828	Ssr3	0.061621	FALSE	0	0	0	0
ENSMUSG00000070436	Serpinh1	0.0615857	FALSE	0	0	1.00043	2451
ENSMUSG00000023886	Smoc2	0.0615531	FALSE	0	0	0	0
ENSMUSG00000058715	Fcer1g	0.0615147	FALSE	0	0	0	0
ENSMUSG00000041272	Tox	0.0615118	FALSE	0	0	0	0
ENSMUSG00000036438	Calm2	0.0615039	FALSE	0	0.208914	2.00086	5021
ENSMUSG00000020642	Rnf144a	0.0614954	FALSE	0	0	0	0
ENSMUSG00000016344	Ppdpf	0.0614887	FALSE	0	0	0	0
ENSMUSG00000064368	mt-Nd6	0.0614625	FALSE	0.00236703	0	15.0065	5181.17
ENSMUSG00000048988	Elfn1	0.0614159	FALSE	0	0	0	0
ENSMUSG00000031639	Tlr3	0.0614101	FALSE	0	0	0	0
ENSMUSG00000071644	Eef1g	0.061405	FALSE	0	0	0	0
ENSMUSG00000040731	Eif4h	0.0613505	FALSE	0	0	0	0
ENSMUSG00000022972	1110004E09Rik	0.0613165	FALSE	0	0	0	0
ENSMUSG00000051427	Ccdc157	0.0611909	FALSE	0	0	0	0
ENSMUSG00000022548	Apod	0.0611809	FALSE	0	0	0	0
ENSMUSG00000022894	Adamts5	0.0611657	FALSE	0	0	0	0
ENSMUSG00000000031	H19	0.0611591	FALSE	0	0	0	0
ENSMUSG00000000402	Egfl6	0.0610869	FALSE	0	0	0	0
ENSMUSG00000075304	Sp5	0.0610425	FALSE	0	0	0	0
ENSMUSG00000048078	Tenm4	0.061018	FALSE	0	0	0	0
ENSMUSG00000026304	Rab17	0.0610027	FALSE	0	0	0	0
ENSMUSG00000026765	Lypd6b	0.0609019	FALSE	0	0	0	0
ENSMUSG00000036372	Tmem258	0.0608724	FALSE	0	0	0	0
ENSMUSG00000071708	Sms	0.0608315	FALSE	0	0	0	0
ENSMUSG00000006782	Cnp	0.0608212	FALSE	0	0	0	0
ENSMUSG00000020460	Rps27a	0.0607643	FALSE	0	0	0	0
ENSMUSG00000009621	Vav2	0.0607531	FALSE	0	0	0	0
ENSMUSG00000028194	Ddah1	0.0607258	FALSE	0	0	0	0
ENSMUSG00000029084	Cd38	0.0607226	FALSE	0	0	0	0
ENSMUSG00000041958	Pigs	0.0607111	FALSE	0	0	0	0
ENSMUSG00000028339	Col15a1	0.0606173	FALSE	0	0	0	0
ENSMUSG00000034994	Eef2	0.0605809	FALSE	0	0	0	0
ENSMUSG00000027605	Acss2	0.0605411	FALSE	0	0	0	0
ENSMUSG00000027676	Ccdc39	0.0605377	FALSE	0	0	0	0
ENSMUSG00000002900	Lamb1	0.0604551	FALSE	0	0	0	0
ENSMUSG00000097451	Rian	0.0604058	FALSE	0	0	0	0
ENSMUSG00000027171	Prrg4	0.0603996	FALSE	0	0	0	0
ENSMUSG00000015879	Fam184b	0.0603801	FALSE	0	0	0	0
ENSMUSG00000005610	Eif4g2	0.0603702	FALSE	0	0	0	0
ENSMUSG00000079197	Psme2	0.0603398	FALSE	0	0	0	0
ENSMUSG00000058655	Eif4b	0.0602665	FALSE	0	0	0	0
ENSMUSG00000032269	Htr3a	0.0602649	FALSE	0	0	0	0
ENSMUSG00000026778	Prkcq	0.0601305	FALSE	0	0	0	0
ENSMUSG00000032656	March3	0.0601138	FALSE	0	0	0	0
ENSMUSG00000052146	Rps10	0.0601079	FALSE	0	0	0	0
ENSMUSG00000026208	Des	0.0601075	FALSE	0	0	5.00215	2605.5
ENSMUSG00000020140	Lgr5	0.0600275	FALSE	0	0	0	0
ENSMUSG00000051727	Kctd14	0.0600243	FALSE	0	0	0	0
ENSMUSG00000040093	Bmf	0.059931	FALSE	0	0	0	0
ENSMUSG00000023034	Nr4a1	0.0599059	FALSE	0	0	1.00043	2451
ENSMUSG00000020766	Galk1	0.0598864	FALSE	0	0	0	0
ENSMUSG00000042797	Aqp11	0.0598755	FALSE	0	0	0	0
ENSMUSG00000048537	Phldb1	0.0598559	FALSE	0	0	0	0
ENSMUSG00000045136	Tubb2b	0.0598192	FALSE	0	0	0	0
ENSMUSG00000029223	Uchl1	0.0597476	FALSE	0	0	0	0
ENSMUSG00000024299	Adamts10	0.0596907	FALSE	0	0	0	0
ENSMUSG00000057092	Fxyd3	0.0596421	FALSE	0	0	0	0
ENSMUSG00000044197	Gpr146	0.0596379	FALSE	0	0	0	0
ENSMUSG00000039410	Prdm16	0.0596247	FALSE	0	0	0	0
ENSMUSG00000025856	Pdgfa	0.0595698	FALSE	0	0	0	0
ENSMUSG00000024431	Nr3c1	0.0595181	FALSE	0	0	5.00215	2605.5
ENSMUSG00000096210	H1f0	0.0594315	FALSE	0	0	0	0
ENSMUSG00000048612	Myof	0.0593943	FALSE	0	0.167915	0	2480
ENSMUSG00000049404	Rarres1	0.0593663	FALSE	0	0	0	0
ENSMUSG00000025132	Arhgdia	0.059314	FALSE	0	0	0	0
ENSMUSG00000028463	Car9	0.0592838	FALSE	0	0	0	0
ENSMUSG00000024769	Cdc42bpg	0.0592714	FALSE	0	0	0	0
ENSMUSG00000045318	Adra2c	0.0592654	FALSE	0	0	0	0
ENSMUSG00000029618	Ocm	0.0592486	FALSE	0	0	0	0
ENSMUSG00000030246	Ldhb	0.0591147	FALSE	0	0	0	0
ENSMUSG00000034612	Chst11	0.0591107	FALSE	0	0	0	0
ENSMUSG00000053931	Cnn3	0.0590719	FALSE	0	0	0	0
ENSMUSG00000059291	Rpl11	0.0590497	FALSE	0	0	0	0
ENSMUSG00000028019	Pdgfc	0.0590476	FALSE	0	0	0	0
ENSMUSG00000024597	Slc12a2	0.0589808	FALSE	0	0.701526	1.00043	5007.83
ENSMUSG00000022246	Rai14	0.058971	FALSE	0	0	0	0
ENSMUSG00000026360	Rgs2	0.0589601	FALSE	0	0	0	0
ENSMUSG00000022758	P2rx6	0.0589588	FALSE	0	0	0	0
ENSMUSG00000029695	Aass	0.058854	FALSE	0	0	0	0
ENSMUSG00000027907	S100a11	0.0588293	FALSE	0	0	0	0
ENSMUSG00000057863	Rpl36	0.0588209	FALSE	0	0	0	0
ENSMUSG00000031952	Chst5	0.0588009	FALSE	0	0	0	0
ENSMUSG00000024030	Abcg1	0.058775	FALSE	0	0	0	0
ENSMUSG00000016319	Slc25a5	0.0587173	FALSE	0	0	0	0
ENSMUSG00000030827	Fgf21	0.0587087	FALSE	0	0	0	0
ENSMUSG00000024346	Pfdn1	0.0587057	FALSE	0	0	0	0
ENSMUSG00000039449	Prpf18	0.0586706	FALSE	0	0	0	0
ENSMUSG00000018378	Cuedc1	0.0586541	FALSE	0	0	0	0
ENSMUSG00000073557	Ppp1r12b	0.0586319	FALSE	0	0	0	0
ENSMUSG00000035158	Mitf	0.0585813	TRUE	0	1.21478	21.009	5230.83
ENSMUSG00000026879	Gsn	0.0585694	FALSE	0	0	15.0065	2648.17
ENSMUSG00000019810	Fuca2	0.0585651	FALSE	0	0	0	0
ENSMUSG00000028600	Podn	0.0585044	FALSE	0	0	0	0
ENSMUSG00000022112	Gpc5	0.0584757	FALSE	0	0	0	0
ENSMUSG00000096979	Gm26880	0.0584658	FALSE	0	0	0	0
ENSMUSG00000039904	Gpr37	0.0584523	FALSE	0	0	0	0
ENSMUSG00000025016	Tm9sf3	0.0584301	FALSE	0	0	0	0
ENSMUSG00000025911	Adhfe1	0.0583973	FALSE	0	0	0	0
ENSMUSG00000033066	Gas7	0.05836	FALSE	0	0	0	0
ENSMUSG00000026678	Rgs5	0.0582988	FALSE	0	0	0	0
ENSMUSG00000073633	Fbxo36	0.0582881	FALSE	0	0	0	0
ENSMUSG00000060636	Rpl35a	0.0582825	FALSE	0	0	0	0
ENSMUSG00000003949	Hlf	0.0582461	FALSE	0	0	0	0
ENSMUSG00000042686	Jph1	0.0582445	FALSE	0	0	0	0
ENSMUSG00000009628	Tex15	0.05824	FALSE	0	0	0	0
ENSMUSG00000034101	Ctnnd1	0.0582064	FALSE	0	0	0	0
ENSMUSG00000036422	Pcdh8	0.0581862	FALSE	0	0	0	0
ENSMUSG00000001525	Tubb5	0.0581808	FALSE	0	0	0	0
ENSMUSG00000059336	Slc14a1	0.0581246	FALSE	0	0	0	0
ENSMUSG00000027831	Veph1	0.0581119	FALSE	0	0	0	0
ENSMUSG00000015709	Arnt2	0.0580805	FALSE	0	0	0	0
ENSMUSG00000019528	Gyg	0.058017	FALSE	0	0.235616	0	2500.83
ENSMUSG00000020782	Llgl2	0.0579581	FALSE	0	0	0	0
ENSMUSG00000009246	Trpm5	0.057924	FALSE	0	0	0	0
ENSMUSG00000038146	Notch3	0.0579175	FALSE	0	0	0	0
ENSMUSG00000000787	Ddx3x	0.0579135	FALSE	0	0	0	0
ENSMUSG00000046761	Fam83h	0.0578524	FALSE	0	0	0	0
ENSMUSG00000066456	Hmgn3	0.0578228	FALSE	0	0	0	0
ENSMUSG00000050100	Hmx2	0.0577891	FALSE	0	0.572273	1.00043	4998.5
ENSMUSG00000031633	Slc25a4	0.057767	FALSE	0	0	2.00086	2527.33
ENSMUSG00000021411	Pxdc1	0.0577489	FALSE	0	0	0	0
ENSMUSG00000022010	Tsc22d1	0.057738	FALSE	0	0	0	0
ENSMUSG00000028909	Ptpru	0.0577271	FALSE	0	0	0	0
ENSMUSG00000094686	Ccl21a	0.057707	FALSE	0	0	0	0
ENSMUSG00000061119	Prcp	0.0577046	FALSE	0	0	0	0
ENSMUSG00000037499	Nenf	0.0576963	FALSE	0	0	0	0
ENSMUSG00000078234	Klhdc7a	0.0576336	FALSE	0	0	0	0
ENSMUSG00000055775	Myh8	0.0576133	FALSE	0	0	0	0
ENSMUSG00000001123	Lgals9	0.0576103	FALSE	0	0	0	0
ENSMUSG00000022443	Myh9	0.0576097	TRUE	0	1.6651	47.0202	5250.33
ENSMUSG00000054252	Fgfr3	0.0575967	FALSE	0	0.638282	8.00344	5180.67
ENSMUSG00000023885	Thbs2	0.0575478	FALSE	0	0	0	0
ENSMUSG00000033705	Stard9	0.0575306	FALSE	0	0	0	0
ENSMUSG00000007815	Rhoa	0.0575221	FALSE	0	0	0	0
ENSMUSG00000073856	Iqck	0.0575015	FALSE	0	0	0	0
ENSMUSG00000015806	Qdpr	0.0574883	FALSE	0	0	0	0
ENSMUSG00000053111	Fank1	0.0574568	FALSE	0	0	0	0
ENSMUSG00000035818	Plekhs1	0.0574404	FALSE	0	0	0	0
ENSMUSG00000033214	Slitrk5	0.057419	FALSE	0	0	0	0
ENSMUSG00000043716	Rpl7	0.0573955	FALSE	0	0	0	0
ENSMUSG00000069662	Marcks	0.0573789	FALSE	0	0	0	0
ENSMUSG00000027239	Mdk	0.0573685	FALSE	0	0	0	0
ENSMUSG00000037706	Cd81	0.0573161	FALSE	0	0	0	0
ENSMUSG00000050195	Scd4	0.0572579	FALSE	0	0	0	0
ENSMUSG00000061322	Dnaic1	0.0572505	FALSE	0	0	0	0
ENSMUSG00000044350	Lacc1	0.05723	FALSE	0	0	0	0
ENSMUSG00000002808	Epdr1	0.0571743	FALSE	0	0	0	0
ENSMUSG00000029178	Klf3	0.0571659	FALSE	0	0	0	0
ENSMUSG00000024248	Cox7a2l	0.0570778	FALSE	0	0	0	0
ENSMUSG00000021056	Tex21	0.0570227	FALSE	0	0	0	0
ENSMUSG00000047109	Cldn14	0.0570212	TRUE	0.00236703	0.836837	25.0108	7754.33
ENSMUSG00000021253	Tgfb3	0.0569877	FALSE	0	0	0	0
ENSMUSG00000031422	Morf4l2	0.0569532	FALSE	0	0	0	0
ENSMUSG00000022336	Eif3e	0.0569497	FALSE	0	0	0	0
ENSMUSG00000031972	Acta1	0.0568852	FALSE	0	0	0	0
ENSMUSG00000040703	Cyp2s1	0.0568835	FALSE	0	0	0	0
ENSMUSG00000047446	Arl4a	0.0568491	FALSE	0	0	0	0
ENSMUSG00000029198	Grpel1	0.0568408	FALSE	0	0	0	0
ENSMUSG00000019818	Cd164	0.056805	TRUE	0	0	1.00043	2451
ENSMUSG00000044646	Zbtb7c	0.0568049	FALSE	0	0	0	0
ENSMUSG00000037661	Gpr160	0.056765	FALSE	0	0	0	0
ENSMUSG00000006373	Pgrmc1	0.0567591	FALSE	0	0.211934	0	2495.5
ENSMUSG00000048706	Lurap1l	0.0567575	FALSE	0	0	0	0
ENSMUSG00000020732	Rab37	0.0567226	FALSE	0	0	0	0
ENSMUSG00000092060	Bend4	0.0566636	FALSE	0	0	0	0
ENSMUSG00000066842	Hmcn1	0.0566184	FALSE	0	0	0	0
ENSMUSG00000034353	Ramp1	0.0566089	FALSE	0	0	0	0
ENSMUSG00000011034	Slc5a1	0.0565763	FALSE	0	0	0	0
ENSMUSG00000030082	Sec61a1	0.0565256	FALSE	0	0	0	0
ENSMUSG00000000126	Wnt9a	0.056488	FALSE	0	0	0	0
ENSMUSG00000029851	Tcaf2	0.0563896	FALSE	0	0	0	0
ENSMUSG00000017897	Eya2	0.0563281	FALSE	0	0.31029	0	2511.83
ENSMUSG00000032291	Crabp1	0.0562727	FALSE	0	0	0	0
ENSMUSG00000045414	1190002N15Rik	0.0561908	FALSE	0	0	0	0
ENSMUSG00000024740	Ddb1	0.0561796	FALSE	0	0	0	0
ENSMUSG00000062157	Ifnlr1	0.056174	FALSE	0	0	0	0
ENSMUSG00000002489	Tiam1	0.0561454	FALSE	0	0	0	0
ENSMUSG00000048442	Smim5	0.0561187	FALSE	0	0	0	0
ENSMUSG00000032744	Heyl	0.0560819	FALSE	0	0	0	0
ENSMUSG00000038502	Ptov1	0.0560793	FALSE	0	0	0	0
ENSMUSG00000028743	Akr7a5	0.0560715	FALSE	0	0	0	0
ENSMUSG00000026638	Irf6	0.056034	FALSE	0	0	2.00086	2527.33
ENSMUSG00000030337	Vamp1	0.0560269	FALSE	0	0	0	0
ENSMUSG00000033192	Lpcat2	0.0559967	FALSE	0	0	0	0
ENSMUSG00000019734	Tmc4	0.055917	FALSE	0	0	1.00043	2451
ENSMUSG00000020629	Adi1	0.0559098	FALSE	0	0	0	0
ENSMUSG00000052560	Cpne8	0.0558728	FALSE	0	0	0	0
ENSMUSG00000055963	Triqk	0.0558454	FALSE	0	0	0	0
ENSMUSG00000022408	Fam83f	0.0558441	FALSE	0	0	0	0
ENSMUSG00000090841	Myl6	0.0557456	FALSE	0	0	0	0
ENSMUSG00000026600	Soat1	0.0557422	FALSE	0	0	0	0
ENSMUSG00000032575	Manf	0.0557147	FALSE	0	0	0	0
ENSMUSG00000021703	Serinc5	0.0556637	FALSE	0	0	0	0
ENSMUSG00000040759	Cmtm5	0.0556345	FALSE	0	0	0	0
ENSMUSG00000058546	Rpl23a	0.0556146	FALSE	0	0	0	0
ENSMUSG00000020826	Nos2	0.0556106	FALSE	0	0	13.0056	2644
ENSMUSG00000059456	Ptk2b	0.0555941	FALSE	0	0	2.00086	2527.33
ENSMUSG00000020651	Slc26a4	0.0555604	TRUE	0.0355055	2.54238	383.165	7803.5
ENSMUSG00000017144	Rnd3	0.0555483	FALSE	0	0	0	0
ENSMUSG00000041957	Pkp2	0.0555249	FALSE	0	0	0	0
ENSMUSG00000020684	Rasl10b	0.055517	FALSE	0	0	0	0
ENSMUSG00000017929	B4galt5	0.0554784	FALSE	0	0	0	0
ENSMUSG00000078484	NA	0.0554441	FALSE	0	0	0	0
ENSMUSG00000036606	Plxnb2	0.0554411	FALSE	0	0	0	0
ENSMUSG00000016194	Hsd11b1	0.0553777	FALSE	0	0	2.00086	2527.33
ENSMUSG00000003865	Gys1	0.0553283	FALSE	0	0	0	0
ENSMUSG00000059325	Hopx	0.055313	FALSE	0	0	0	0
ENSMUSG00000030905	Crym	0.0552848	TRUE	0	0	5.00215	2605.5
ENSMUSG00000000303	Cdh1	0.0552785	FALSE	0	0	7.00301	2622.17
ENSMUSG00000014852	Adamts13	0.0552664	FALSE	0	0	0	0
ENSMUSG00000038677	Scube3	0.0552103	FALSE	0	0	0	0
ENSMUSG00000020432	Tcn2	0.0551919	FALSE	0	0	0	0
ENSMUSG00000063434	Sorcs3	0.0551792	FALSE	0	0	0	0
ENSMUSG00000061126	Cyp4f39	0.0551528	FALSE	0	0	0	0
ENSMUSG00000027070	Lrp2	0.0551467	FALSE	0	0.513802	4.00172	5131.17
ENSMUSG00000044976	Wdr72	0.0551301	FALSE	0	0	0	0
ENSMUSG00000028914	Casp9	0.0550808	FALSE	0	0	1.00043	2451
ENSMUSG00000022860	Chodl	0.0550759	FALSE	0	0	0	0
ENSMUSG00000047205	Dusp18	0.0550659	FALSE	0	0	0	0
ENSMUSG00000021087	Rtn1	0.0550481	FALSE	0	0	0	0
ENSMUSG00000071415	Rpl23	0.0549999	FALSE	0	0	0	0
ENSMUSG00000051007	Pddc1	0.0549916	FALSE	0	0	0	0
ENSMUSG00000028691	Prdx1	0.0549556	FALSE	0	0	0	0
ENSMUSG00000026728	Vim	0.0549137	FALSE	0	0	4.00172	2591
ENSMUSG00000035674	Ndufa3	0.0548867	FALSE	0	0	0	0
ENSMUSG00000074934	Grem1	0.0548003	FALSE	0	0	0	0
ENSMUSG00000045128	Rpl18a	0.0547994	FALSE	0	0	0	0
ENSMUSG00000068008	Bpifb3	0.0547943	FALSE	0	0	0	0
ENSMUSG00000017446	C1qtnf1	0.0547819	FALSE	0	0	0	0
ENSMUSG00000031824	6430548M08Rik	0.054773	FALSE	0	0	0	0
ENSMUSG00000043635	Adamts3	0.0547553	FALSE	0	0	0	0
ENSMUSG00000097493	9930014A18Rik	0.054704	FALSE	0	0	0	0
ENSMUSG00000062647	Rpl7a	0.0546842	FALSE	0	0	0	0
ENSMUSG00000040407	Akap9	0.054644	FALSE	0	0	0	0
ENSMUSG00000039629	Strip2	0.0546393	FALSE	0	0	0	0
ENSMUSG00000053279	Aldh1a1	0.0546234	FALSE	0	0	0	0
ENSMUSG00000054199	Gon4l	0.0546188	FALSE	0	0	0	0
ENSMUSG00000041453	Rpl21	0.0546039	FALSE	0	0	0	0
ENSMUSG00000026880	Stom	0.0545775	FALSE	0	0	0	0
ENSMUSG00000068220	Lgals1	0.0545246	FALSE	0	0	1.00043	2451
ENSMUSG00000035187	Nkx6-1	0.0545207	FALSE	0	0	0	0
ENSMUSG00000015619	Gata3	0.0545034	FALSE	0	1.27824	44.0189	5241
ENSMUSG00000047945	Marcksl1	0.0544849	FALSE	0	0	0	0
ENSMUSG00000079502	Cfap77	0.0543933	FALSE	0	0	0	0
ENSMUSG00000029442	Wdr66	0.0543916	FALSE	0	0	0	0
ENSMUSG00000025650	Col7a1	0.0543835	FALSE	0	0	0	0
ENSMUSG00000070000	Fcho1	0.054376	FALSE	0	0	0	0
ENSMUSG00000023224	Serping1	0.0543602	FALSE	0	0	0	0
ENSMUSG00000070720	Tmem200b	0.054327	FALSE	0	0	0	0
ENSMUSG00000096188	Cmtm4	0.0543159	FALSE	0	0	0	0
ENSMUSG00000002804	Nudt14	0.0543124	FALSE	0	0	0	0
ENSMUSG00000090394	4930523C07Rik	0.0543058	FALSE	0	0	0	0
ENSMUSG00000032294	Pkm	0.0542894	FALSE	0	0	0	0
ENSMUSG00000024529	Lox	0.0542507	FALSE	0	0	0	0
ENSMUSG00000040713	Creg1	0.0541558	FALSE	0	0	0	0
ENSMUSG00000057706	Mex3b	0.0540647	FALSE	0	0	0	0
ENSMUSG00000007836	Hnrnpa0	0.0540594	FALSE	0	0	0	0
ENSMUSG00000060935	Tmem263	0.0540213	FALSE	0	0	0	0
ENSMUSG00000038074	Fkbp14	0.053968	FALSE	0	0	3.00129	2568
ENSMUSG00000041112	Elmo1	0.0539151	FALSE	0	0	1.00043	2451
ENSMUSG00000025592	Dach2	0.0539094	FALSE	0	0	0	0
ENSMUSG00000029552	Tes	0.0538733	FALSE	0	0	0	0
ENSMUSG00000042613	Pbxip1	0.0538609	FALSE	0	0	0	0
ENSMUSG00000038648	Creb3l2	0.0538359	FALSE	0	0	0	0
ENSMUSG00000098977	Gm27196	0.0538297	FALSE	0	0	0	0
ENSMUSG00000020562	Efcab10	0.0538242	FALSE	0	0	0	0
ENSMUSG00000010205	Raver1	0.0538055	FALSE	0	0	0	0
ENSMUSG00000020255	D10Wsu102e	0.0537954	FALSE	0	0	0	0
ENSMUSG00000018417	Myo1b	0.0537893	FALSE	0	0	0	0
ENSMUSG00000001249	Hpn	0.0537855	FALSE	0	0	0	0
ENSMUSG00000021994	Wnt5a	0.0537775	FALSE	0	0	0	0
ENSMUSG00000025219	Fgf8	0.053738	FALSE	0	0	2.00086	2527.33
ENSMUSG00000040929	Rfx3	0.0537012	FALSE	0	0	0	0
ENSMUSG00000062997	Rpl35	0.0536702	FALSE	0	0	0	0
ENSMUSG00000022861	Dgkg	0.053663	FALSE	0	0	0	0
ENSMUSG00000006498	Ptbp1	0.0536433	FALSE	0	0	0	0
ENSMUSG00000032648	Pygm	0.0536261	FALSE	0	0	0	0
ENSMUSG00000078949	R3hdml	0.0535959	FALSE	0	0	0	0
ENSMUSG00000043673	Kcns3	0.0535474	FALSE	0	0	0	0
ENSMUSG00000036275	9530068E07Rik	0.0535466	FALSE	0	0	0	0
ENSMUSG00000029648	Flt1	0.0535429	FALSE	0	0	0	0
ENSMUSG00000028541	B4galt2	0.0534999	FALSE	0	0	0	0
ENSMUSG00000060424	Pantr1	0.0534789	FALSE	0	0	0	0
ENSMUSG00000000125	Wnt3	0.0534739	FALSE	0	0	2.00086	2527.33
ENSMUSG00000028063	Lmna	0.053411	FALSE	0	0	0	0
ENSMUSG00000015396	Cd83	0.0534031	FALSE	0	0	1.00043	2451
ENSMUSG00000033060	Lmo7	0.05338	FALSE	0	0	0	0
ENSMUSG00000045817	Zfp36l2	0.0532855	FALSE	0	0	0	0
ENSMUSG00000001930	Vwf	0.0532775	FALSE	0	0	2.00086	2527.33
ENSMUSG00000025813	Homer2	0.0532767	TRUE	0	0	0	0
ENSMUSG00000004263	Atn1	0.053268	FALSE	0	0	2.00086	2527.33
ENSMUSG00000064023	Klk8	0.0532599	FALSE	0	0	0	0
ENSMUSG00000052837	Junb	0.0532278	FALSE	0	0	0	0
ENSMUSG00000024948	Map4k2	0.0532213	FALSE	0	0	0	0
ENSMUSG00000047228	A2ml1	0.053193	FALSE	0	0	0	0
ENSMUSG00000037106	Fer1l6	0.0531889	FALSE	0	0	0	0
ENSMUSG00000059406	Tmprss9	0.0531843	FALSE	0	0	0	0
ENSMUSG00000020737	Hn1	0.0531747	FALSE	0	0	0	0
ENSMUSG00000063704	Mapk15	0.0531415	FALSE	0	0	0	0
ENSMUSG00000002289	Angptl4	0.0530889	FALSE	0	0	0	0
ENSMUSG00000037266	Rsrp1	0.0530831	FALSE	0	0	0	0
ENSMUSG00000022805	Maats1	0.0530106	FALSE	0	0	0	0
ENSMUSG00000040711	Sh3pxd2b	0.0530086	FALSE	0	0	0	0
ENSMUSG00000042558	Adprhl2	0.0530077	FALSE	0	0	0	0
ENSMUSG00000025140	Pycr1	0.0529998	FALSE	0	0	0	0
ENSMUSG00000059327	Eda	0.0529467	FALSE	0	0	0	0
ENSMUSG00000040466	Blvrb	0.052942	FALSE	0	0	0	0
ENSMUSG00000048076	Arf1	0.0529228	FALSE	0	0	0	0
ENSMUSG00000044338	Aplnr	0.0528569	FALSE	0	0	0	0
ENSMUSG00000069806	Cacng7	0.0528533	FALSE	0	0	0	0
ENSMUSG00000050587	Lrrc4c	0.05281	FALSE	0	0	0	0
ENSMUSG00000020598	Nrcam	0.0527862	FALSE	0	0	0	0
ENSMUSG00000041592	Sdk2	0.0527272	FALSE	0	0	0	0
ENSMUSG00000062760	1810041L15Rik	0.052721	FALSE	0	0	0	0
ENSMUSG00000034795	Ccdc122	0.0526047	FALSE	0	0	0	0
ENSMUSG00000020142	Slc1a4	0.0525591	FALSE	0	0	0	0
ENSMUSG00000030672	Mylpf	0.0525397	FALSE	0	0	0	0
ENSMUSG00000058600	Rpl30	0.0525383	FALSE	0	0	0	0
ENSMUSG00000057666	Gapdh	0.0525348	FALSE	0	0	0	0
ENSMUSG00000038172	Ttc39b	0.0525262	FALSE	0	0	0	0
ENSMUSG00000041481	Serpina3g	0.0524921	FALSE	0	0	0	0
ENSMUSG00000031400	G6pdx	0.0524849	FALSE	0	0	0	0
ENSMUSG00000023036	Pcdhgc4	0.0524733	FALSE	0	0	0	0
ENSMUSG00000029064	Gnb1	0.0524447	FALSE	0	0	1.00043	2451
ENSMUSG00000024774	Ankrd22	0.0524436	FALSE	0	0	0	0
ENSMUSG00000035930	Chst4	0.052416	FALSE	0	0	0	0
ENSMUSG00000025876	Unc5a	0.0523762	FALSE	0	0	0	0
ENSMUSG00000064225	Paqr9	0.0523404	FALSE	0	0	0	0
ENSMUSG00000020566	Atp6v1c2	0.0523016	FALSE	0	0	0	0
ENSMUSG00000047126	Cltc	0.0522913	FALSE	0	0	1.00043	2451
ENSMUSG00000035441	Myo1d	0.0522891	FALSE	0	0	0	0
ENSMUSG00000055720	Ubl7	0.0522637	FALSE	0	0	0	0
ENSMUSG00000040488	Ltbp4	0.0522236	FALSE	0	0	0	0
ENSMUSG00000052133	Sema5b	0.0522115	FALSE	0	0	0	0
ENSMUSG00000024357	Sil1	0.0522113	FALSE	0	0	0	0
ENSMUSG00000021268	Meg3	0.0521827	FALSE	0	0	0	0
ENSMUSG00000022176	Rem2	0.0521796	FALSE	0	0	0	0
ENSMUSG00000004044	Ptrf	0.0521793	FALSE	0	0	0	0
ENSMUSG00000047636	Cdcp2	0.0521574	FALSE	0	0	0	0
ENSMUSG00000035914	Cd276	0.0521491	FALSE	0	0	0	0
ENSMUSG00000037784	Dzip1l	0.0521438	FALSE	0	0	0	0
ENSMUSG00000021010	Npas3	0.0521035	FALSE	0	0	0	0
ENSMUSG00000001891	Ugp2	0.0520639	FALSE	0	0	0	0
ENSMUSG00000061315	Naca	0.0520568	FALSE	0	0	0	0
ENSMUSG00000020704	Asic2	0.0520462	FALSE	0	0	0	0
ENSMUSG00000061816	Myl1	0.0520462	FALSE	0	0	0	0
ENSMUSG00000020448	Rnf185	0.0520137	FALSE	0	0	0	0
ENSMUSG00000047821	Trim16	0.0519753	FALSE	0	0	0	0
ENSMUSG00000024816	Frmd8	0.0519471	FALSE	0	0	0	0
ENSMUSG00000032741	Tpcn1	0.0519253	FALSE	0	0	0	0
ENSMUSG00000030695	Aldoa	0.0518926	FALSE	0	0	0	0
ENSMUSG00000024866	Acy3	0.0518762	FALSE	0	0	0	0
ENSMUSG00000011154	Cfap161	0.051831	FALSE	0	0	0	0
ENSMUSG00000029106	Add1	0.0518002	FALSE	0	0	0	0
ENSMUSG00000003617	Cp	0.0517864	FALSE	0	0	0	0
ENSMUSG00000061904	Slc25a3	0.0517553	FALSE	0	0	0	0
ENSMUSG00000054808	Actn4	0.0517135	FALSE	0	0	3.00129	2568
ENSMUSG00000028434	Epb41l4b	0.0516643	FALSE	0	0	0	0
ENSMUSG00000063015	Ccni	0.0516608	FALSE	0	0	0	0
ENSMUSG00000074480	Mex3a	0.0516549	FALSE	0	0	0	0
ENSMUSG00000030275	Etnk1	0.0516453	FALSE	0	0	0	0
ENSMUSG00000071866	Ppia	0.0516379	FALSE	0	0	0	0
ENSMUSG00000016487	Ppfibp1	0.0516362	FALSE	0	0	0	0
ENSMUSG00000018217	Pmp22	0.0516177	FALSE	0	0	13.0056	2644
ENSMUSG00000074797	Itpa	0.0515441	FALSE	0	0	0	0
ENSMUSG00000043621	Ubxn10	0.0515134	FALSE	0	0	0	0
ENSMUSG00000068040	Tm9sf4	0.0515068	FALSE	0	0	0	0
ENSMUSG00000012126	Ubxn11	0.0514718	FALSE	0	0	0	0
ENSMUSG00000028788	Ptp4a2	0.0514506	FALSE	0	0	0	0
ENSMUSG00000028278	Rragd	0.0514392	FALSE	0	0	0	0
ENSMUSG00000003458	Ncstn	0.0514312	FALSE	0	0	0	0
ENSMUSG00000043003	Rasef	0.0514287	FALSE	0	0	0	0
ENSMUSG00000025794	Rpl14	0.0513823	FALSE	0	0	0	0
ENSMUSG00000090086	AI480526	0.0513506	FALSE	0	0	0	0
ENSMUSG00000074748	Atxn7l3b	0.0513356	FALSE	0	0	0	0
ENSMUSG00000035048	Anapc13	0.0513263	FALSE	0	0	0	0
ENSMUSG00000040269	Mrps28	0.0512853	FALSE	0	0	0	0
ENSMUSG00000023944	Hsp90ab1	0.051251	FALSE	0	0	0	0
ENSMUSG00000032220	Myo1e	0.0512499	FALSE	0	1.05387	0	2571.17
ENSMUSG00000004266	Ptpn6	0.0512369	FALSE	0	0	0	0
ENSMUSG00000003809	Gcdh	0.0512178	FALSE	0	0	0	0
ENSMUSG00000045201	Lrrc3b	0.0512174	FALSE	0	0	0	0
ENSMUSG00000034243	Golgb1	0.0511988	FALSE	0	0	0	0
ENSMUSG00000028273	Pdlim5	0.0511862	FALSE	0	0	0	0
ENSMUSG00000031015	Swap70	0.051185	FALSE	0	0	0	0
ENSMUSG00000038332	Sesn1	0.0511817	FALSE	0	0	0	0
ENSMUSG00000062270	Morf4l1	0.0511478	FALSE	0	0	0	0
ENSMUSG00000005360	Slc1a3	0.0511313	FALSE	0	0	2.00086	2527.33
ENSMUSG00000026276	Sept2	0.0511181	FALSE	0	0	0	0
ENSMUSG00000087143	A830082K12Rik	0.051112	FALSE	0	0	0	0
ENSMUSG00000040770	Il25	0.0511091	FALSE	0	0	0	0
ENSMUSG00000016534	Lamp2	0.0510837	FALSE	0	0	0	0
ENSMUSG00000062825	Actg1	0.0510721	TRUE	0	0.55712	8.00344	5172.5
ENSMUSG00000032489	Kif9	0.0510465	FALSE	0	0	0	0
ENSMUSG00000021280	Exoc3l4	0.0510361	FALSE	0	0	0	0
ENSMUSG00000022479	Vdr	0.0509915	FALSE	0	0	0	0
ENSMUSG00000019370	Calm3	0.0509797	FALSE	0	0.208914	2.00086	5021
ENSMUSG00000020077	Srgn	0.0509785	FALSE	0	0	0	0
ENSMUSG00000028173	Wls	0.0509621	FALSE	0	0	0	0
ENSMUSG00000006519	Cyba	0.0508819	FALSE	0	0	9.00387	2632.17
ENSMUSG00000042988	Notum	0.0508723	FALSE	0	0	0	0
ENSMUSG00000086596	Susd5	0.0508561	FALSE	0	0	0	0
ENSMUSG00000027695	Pld1	0.0508471	FALSE	0	0	0	0
ENSMUSG00000000346	Dazap2	0.0508409	FALSE	0	0	0	0
ENSMUSG00000035373	Ccl7	0.0508363	FALSE	0	0	0	0
ENSMUSG00000030598	Fbxo17	0.0508175	FALSE	0	0	0	0
ENSMUSG00000038876	Rnf146	0.0508075	FALSE	0	0	0	0
ENSMUSG00000078974	Sec61g	0.0507764	FALSE	0	0	0	0
ENSMUSG00000035242	Oaz1	0.050771	FALSE	0	0	0	0
ENSMUSG00000042293	Gm5617	0.0507391	FALSE	0	0	0	0
ENSMUSG00000051036	Ttc24	0.050739	FALSE	0	0	0	0
ENSMUSG00000031698	Mylk3	0.050704	FALSE	0	0	1.00043	2451
ENSMUSG00000025938	Slco5a1	0.0506539	FALSE	0	0	0	0
ENSMUSG00000063849	Ppcdc	0.0506455	FALSE	0	0	0	0
ENSMUSG00000015484	Fam163a	0.0506267	FALSE	0	0	0	0
ENSMUSG00000048758	Rpl29	0.0506243	FALSE	0	0	0	0
ENSMUSG00000044641	Pard6b	0.0505404	FALSE	0	0	0	0
ENSMUSG00000016477	E2f3	0.0505284	FALSE	0	0	0	0
ENSMUSG00000035934	Pknox2	0.0505274	FALSE	0	0	0	0
ENSMUSG00000029153	Ociad2	0.0505201	FALSE	0	0	0	0
ENSMUSG00000020805	Slc13a5	0.0504896	FALSE	0	0	0	0
ENSMUSG00000027642	Rpn2	0.0504614	FALSE	0	0	0	0
ENSMUSG00000032265	Fam46a	0.0504548	FALSE	0	0	0	0
ENSMUSG00000020089	Ppa1	0.0504465	FALSE	0	0	0	0
ENSMUSG00000013089	Etv5	0.0503918	FALSE	0	0	4.00172	2591
ENSMUSG00000044254	Pcsk9	0.0503676	FALSE	0	0	0	0
ENSMUSG00000032553	Srprb	0.0503318	FALSE	0	0	0	0
ENSMUSG00000031778	Cx3cl1	0.0502551	FALSE	0	0	0	0
ENSMUSG00000010392	Gosr1	0.0502421	FALSE	0	0	0	0
ENSMUSG00000042567	Nek10	0.0502341	FALSE	0	0	0	0
ENSMUSG00000028132	Tmem56	0.0502047	FALSE	0	0	0	0
ENSMUSG00000023990	Tfeb	0.0501871	FALSE	0	0	0	0
ENSMUSG00000026869	Psmd5	0.0501259	FALSE	0	0	0	0
ENSMUSG00000010047	Hyal2	0.0500976	FALSE	0	0	0	0
ENSMUSG00000027712	Anxa5	0.0500867	FALSE	0	0	0	0
ENSMUSG00000054013	Tmem179	0.0500678	FALSE	0	0	0	0
ENSMUSG00000030087	Klf15	0.0500653	FALSE	0	0	0	0
ENSMUSG00000039428	Tmem135	0.0500518	FALSE	0	0	0	0
ENSMUSG00000074207	Adh1	0.0500155	FALSE	0.00236703	0	0	2533
ENSMUSG00000001942	Siae	0.0499962	FALSE	0	0	0	0
ENSMUSG00000021054	Sgpp1	0.0499856	FALSE	0	0	0	0
ENSMUSG00000015488	Cacfd1	0.0499581	FALSE	0	0	0	0
ENSMUSG00000002332	Dhrs1	0.0499416	FALSE	0	0	0	0
ENSMUSG00000041161	Otud3	0.0499105	FALSE	0	0	0	0
ENSMUSG00000039715	Wdr34	0.0498333	FALSE	0	0	0	0
ENSMUSG00000048096	Lmod1	0.0498136	FALSE	0	0	0	0
ENSMUSG00000070407	Hs3st3b1	0.0498095	FALSE	0	0	0	0
ENSMUSG00000015980	Lrrc27	0.0497978	FALSE	0	0	0	0
ENSMUSG00000037805	Rpl10a	0.0497937	FALSE	0	0	0	0
ENSMUSG00000050010	Shisa3	0.0497246	FALSE	0	0	0	0
ENSMUSG00000020101	Vsir	0.0496596	FALSE	0	0	0	0
ENSMUSG00000020830	Vmo1	0.0496571	FALSE	0	0	0	0
ENSMUSG00000030059	Tmf1	0.0496259	FALSE	0	0	0	0
ENSMUSG00000036752	Tubb4b	0.0495963	FALSE	0	0	0	0
ENSMUSG00000027483	Bpifa1	0.0495936	FALSE	0	0	0	0
ENSMUSG00000030879	Mrpl17	0.0495866	FALSE	0	0	0	0
ENSMUSG00000026837	Col5a1	0.0495796	FALSE	0	0	0	0
ENSMUSG00000059734	Ndufs8	0.0495452	FALSE	0	0	0	0
ENSMUSG00000035967	Ints6l	0.0495282	FALSE	0	0	0	0
ENSMUSG00000053647	Gper1	0.0495239	FALSE	0	0	0	0
ENSMUSG00000030750	Nsmce1	0.0495142	FALSE	0	0	0	0
ENSMUSG00000034324	Tmem132c	0.0494632	FALSE	0	0	0	0
ENSMUSG00000031825	Crispld2	0.0494554	FALSE	0	0	0	0
ENSMUSG00000019943	Atp2b1	0.0494519	FALSE	0	0	0	0
ENSMUSG00000018800	Abca5	0.0494204	FALSE	0	0	0	0
ENSMUSG00000041120	Nbl1	0.0493736	FALSE	0	0	0	0
ENSMUSG00000004069	Dnaja3	0.0493638	FALSE	0	0	0	0
ENSMUSG00000047909	Ankrd16	0.0493484	FALSE	0	0	0	0
ENSMUSG00000064356	mt-Atp8	0.0493411	FALSE	0	0	3.00129	2568
ENSMUSG00000055652	Klhl25	0.0493218	FALSE	0	0	0	0
ENSMUSG00000030020	Prickle2	0.0492916	FALSE	0	0	0	0
ENSMUSG00000025492	Ifitm3	0.0492786	FALSE	0	0	0	0
ENSMUSG00000060332	Tmc2	0.0492024	FALSE	0	0.744766	5.00215	5164.33
ENSMUSG00000071519	Prss3	0.0491741	FALSE	0	0	0	0
ENSMUSG00000039676	Capsl	0.049172	FALSE	0	0	0	0
ENSMUSG00000032010	Usp2	0.04916	FALSE	0	0	0	0
ENSMUSG00000037235	Mxd4	0.0491306	FALSE	0	0	0	0
ENSMUSG00000060261	Gtf2i	0.0491297	FALSE	0	0	0	0
ENSMUSG00000049422	Chchd10	0.0491134	FALSE	0	0	1.00043	2451
ENSMUSG00000010476	Ebf3	0.0491041	FALSE	0	0	0	0
ENSMUSG00000038982	Bloc1s5	0.0490928	FALSE	0	0	0	0
ENSMUSG00000043154	Ppp2r3a	0.0490825	FALSE	0	0	0	0
ENSMUSG00000078899	Gm4631	0.0490746	FALSE	0	0	0	0
ENSMUSG00000031134	Rbmx	0.0490723	FALSE	0	0	0	0
ENSMUSG00000046756	Mrps7	0.0490582	FALSE	0	0	1.00043	2451
ENSMUSG00000054134	Umodl1	0.0490534	FALSE	0	0	0	0
ENSMUSG00000096140	Ankrd66	0.0490492	FALSE	0	0	0	0
ENSMUSG00000063882	Uqcrh	0.0490399	FALSE	0	0	0	0
ENSMUSG00000060882	Kcnd2	0.049025	FALSE	0	0	0	0
ENSMUSG00000014980	Tsen15	0.0489998	FALSE	0	0	0	0
ENSMUSG00000032487	Ptgs2	0.0489526	FALSE	0.00236703	0	0	2533
ENSMUSG00000003316	Glg1	0.048941	FALSE	0	0	0	0
ENSMUSG00000042604	Kcna4	0.0489353	FALSE	0	0	0	0
ENSMUSG00000024217	Snrpc	0.0489324	FALSE	0	0	0	0
ENSMUSG00000026245	Farsb	0.0489288	FALSE	0	0	0	0
ENSMUSG00000010830	Kdelr3	0.0489278	FALSE	0	0	0	0
ENSMUSG00000036480	Prss56	0.048871	FALSE	0	0	0	0
ENSMUSG00000019861	Gopc	0.0488237	FALSE	0	0	0	0
ENSMUSG00000054051	Ercc6	0.048823	FALSE	0	0	0	0
ENSMUSG00000020740	Gga3	0.0488156	FALSE	0	0	0	0
ENSMUSG00000033857	Engase	0.0487834	FALSE	0	0	0	0
ENSMUSG00000061878	Sphk1	0.0487683	FALSE	0	0	0	0
ENSMUSG00000039007	Cpq	0.0487558	FALSE	0	0	0	0
ENSMUSG00000032849	Abcc4	0.0487467	FALSE	0	0	0	0
ENSMUSG00000026094	Stk17b	0.0487458	FALSE	0	0	0	0
ENSMUSG00000027984	Hadh	0.0487155	FALSE	0	0	0	0
ENSMUSG00000028779	Pef1	0.0487137	FALSE	0	0	0	0
ENSMUSG00000030057	Cnbp	0.0487075	FALSE	0	0	0	0
ENSMUSG00000049690	Nckap5	0.0486974	FALSE	0	0	0	0
ENSMUSG00000068566	Myadm	0.048676	FALSE	0	0	0	0
ENSMUSG00000054793	Cadm4	0.048666	FALSE	0	0	0	0
ENSMUSG00000040681	Hmgn1	0.0486118	FALSE	0	0	0	0
ENSMUSG00000020893	Per1	0.0486037	FALSE	0	0	0	0
ENSMUSG00000089944	NA	0.0486019	FALSE	0	0	0	0
ENSMUSG00000037206	Islr	0.0485886	FALSE	0	0	0	0
ENSMUSG00000055782	Abcd2	0.0485762	FALSE	0	0	0	0
ENSMUSG00000031618	Nr3c2	0.0485725	FALSE	0	0	5.00215	2605.5
ENSMUSG00000044788	Fads6	0.048569	FALSE	0	0	0	0
ENSMUSG00000057322	Rpl38	0.0485653	FALSE	0	0	0	0
ENSMUSG00000014329	Bicc1	0.0485652	FALSE	0	0	0	0
ENSMUSG00000084416	Rpl10a-ps1	0.0485219	FALSE	0	0	0	0
ENSMUSG00000026553	Copa	0.0484988	FALSE	0	0	0	0
ENSMUSG00000055044	Pdlim1	0.048483	FALSE	0	0	0	0
ENSMUSG00000030062	Rpn1	0.0484776	FALSE	0	0	0	0
ENSMUSG00000033542	Arhgef5	0.0484735	FALSE	0	0	0	0
ENSMUSG00000061723	Tnnt3	0.0484694	FALSE	0	0	0	0
ENSMUSG00000041355	Ssr2	0.0484212	FALSE	0	0	0	0
ENSMUSG00000005656	Snx6	0.0484009	FALSE	0	0	0	0
ENSMUSG00000053475	Tnfaip6	0.0483991	FALSE	0	0	0	0
ENSMUSG00000026383	Epb41l5	0.048391	FALSE	0	0	0	0
ENSMUSG00000072941	Sod3	0.0483699	FALSE	0	0	0	0
ENSMUSG00000049721	Gal3st1	0.0483287	FALSE	0	0	0	0
ENSMUSG00000028957	Per3	0.0483194	FALSE	0	0	0	0
ENSMUSG00000039031	Arhgap18	0.0483126	FALSE	0	0	0	0
ENSMUSG00000045005	Fzd5	0.0482939	FALSE	0	0	0	0
ENSMUSG00000064372	mt-Tp	0.0482847	FALSE	0	0	0	0
ENSMUSG00000029359	Tesc	0.0482745	FALSE	0	0	0	0
ENSMUSG00000047371	Zfp768	0.0482473	FALSE	0	0	0	0
ENSMUSG00000031273	Col4a6	0.0482075	TRUE	0	0.755749	1.00043	5010.83
ENSMUSG00000025060	Slk	0.0482041	FALSE	0	0	0	0
ENSMUSG00000020048	Hsp90b1	0.0481844	FALSE	0	0	0	0
ENSMUSG00000037649	H2-DMa	0.0481843	FALSE	0	0	0	0
ENSMUSG00000021747	4930452B06Rik	0.0481706	FALSE	0	0	0	0
ENSMUSG00000048752	Prss50	0.0481484	FALSE	0	0	0	0
ENSMUSG00000021033	Gstz1	0.0481479	FALSE	0	0	0	0
ENSMUSG00000068854	Hist2h2be	0.0481418	FALSE	0	0	0	0
ENSMUSG00000007613	Tgfbr1	0.0481351	FALSE	0	0	0	0
ENSMUSG00000029135	Fosl2	0.0481208	FALSE	0	0	0	0
ENSMUSG00000049036	Tmem121	0.0481111	FALSE	0	0	0	0
ENSMUSG00000043088	Il17re	0.0481111	FALSE	0	0	0	0
ENSMUSG00000029076	Sdf4	0.0481077	FALSE	0	0	0	0
ENSMUSG00000089715	Cbx6	0.0480968	FALSE	0	0	0	0
ENSMUSG00000029769	Ccdc136	0.0480714	FALSE	0	0	0	0
ENSMUSG00000020823	Sec14l1	0.0480406	FALSE	0	0	0	0
ENSMUSG00000001175	Calm1	0.0480273	FALSE	0	0	0	0
ENSMUSG00000031353	Rbbp7	0.0480044	FALSE	0	0	0	0
ENSMUSG00000049191	Rgag4	0.0479887	FALSE	0	0	0	0
ENSMUSG00000007872	Id3	0.0479837	FALSE	0	0	0	0
ENSMUSG00000056752	Dnah9	0.0479824	FALSE	0	0	0	0
ENSMUSG00000040848	Sft2d2	0.0479571	FALSE	0	0	0	0
ENSMUSG00000031760	Mt3	0.0479046	FALSE	0	0	0	0
ENSMUSG00000046329	Slc25a23	0.0479019	FALSE	0	0	0	0
ENSMUSG00000049960	Mrps16	0.0478941	FALSE	0	0	0	0
ENSMUSG00000031004	Mki67	0.0478636	FALSE	0	0	0	0
ENSMUSG00000038608	Dock10	0.0478468	FALSE	0	0	6.00258	2615.33
ENSMUSG00000035666	Gtf3c4	0.047826	FALSE	0	0	0	0
ENSMUSG00000045917	Tmem268	0.0478068	FALSE	0	0	0	0
ENSMUSG00000027314	Dll4	0.0477883	FALSE	0	0	0	0
ENSMUSG00000031351	Zfp185	0.0477848	FALSE	0	0	0	0
ENSMUSG00000052684	Jun	0.0477731	FALSE	0	0.295492	3.00129	5077.83
ENSMUSG00000040842	Szrd1	0.0477689	FALSE	0	0	0	0
ENSMUSG00000024576	Csnk1a1	0.0477561	FALSE	0	0	1.00043	2451
ENSMUSG00000028567	Txndc12	0.0476853	FALSE	0	0	0	0
ENSMUSG00000021062	Rab15	0.047679	FALSE	0	0	0	0
ENSMUSG00000027330	Cdc25b	0.0476667	FALSE	0	0	0	0
ENSMUSG00000025418	Bsnd	0.0476596	TRUE	0	1.68136	7.00301	5210.33
ENSMUSG00000061751	Kalrn	0.0476561	FALSE	0	0	0	0
ENSMUSG00000015085	Entpd2	0.0476369	FALSE	0	0	0	0
ENSMUSG00000022512	Cldn1	0.0476368	FALSE	0	0	0	0
ENSMUSG00000037379	Spon2	0.047585	FALSE	0	0	0	0
ENSMUSG00000034255	Arhgap27	0.047535	FALSE	0	0	0	0
ENSMUSG00000035545	Leng8	0.0475141	FALSE	0	0	0	0
ENSMUSG00000040102	Klhl42	0.0474958	FALSE	0	0	0	0
ENSMUSG00000035227	Spcs2	0.0474862	FALSE	0	0	0	0
ENSMUSG00000085208	Brip1os	0.0474816	FALSE	0	0	0	0
ENSMUSG00000020758	Itgb4	0.0474529	FALSE	0	0	0	0
ENSMUSG00000024247	Pkdcc	0.0474374	FALSE	0	0	0	0
ENSMUSG00000038670	Mybpc2	0.047389	FALSE	0	0	0	0
ENSMUSG00000021360	Gcnt2	0.0473632	FALSE	0	0	0	0
ENSMUSG00000022756	Slc7a4	0.0473101	FALSE	0	0	0	0
ENSMUSG00000008153	Clstn3	0.0473016	FALSE	0	0	0	0
ENSMUSG00000054452	Aes	0.0472654	FALSE	0	0	0	0
ENSMUSG00000066687	Zbtb16	0.0472279	FALSE	0	0	0	0
ENSMUSG00000031274	Col4a5	0.0472253	TRUE	0.00236703	1.79931	20.0086	7774.67
ENSMUSG00000028759	Hp1bp3	0.0472211	FALSE	0	0	0	0
ENSMUSG00000016554	Eif3d	0.0472199	FALSE	0	0	0	0
ENSMUSG00000021779	Thrb	0.0472182	FALSE	0	0	3.00129	2568
ENSMUSG00000028692	Akr1a1	0.0472051	FALSE	0	0	3.00129	2568
ENSMUSG00000055917	Zfp277	0.047189	FALSE	0	0	0	0
ENSMUSG00000085396	Firre	0.0471867	FALSE	0	0	0	0
ENSMUSG00000066800	Rnasel	0.0471435	FALSE	0	0	0	0
ENSMUSG00000030824	Nucb1	0.0471181	FALSE	0	0	0	0
ENSMUSG00000067818	Myl9	0.0471174	FALSE	0	0	0	0
ENSMUSG00000037236	Matr3	0.0471043	FALSE	0	0	0	0
ENSMUSG00000057649	Brd9	0.0470981	FALSE	0	0	0	0
ENSMUSG00000019996	Map7	0.047094	FALSE	0	0	0	0
ENSMUSG00000030970	Ctbp2	0.0470868	FALSE	0	0.559839	0	2545.5
ENSMUSG00000038642	Ctss	0.0470821	FALSE	0	0	0	0
ENSMUSG00000050677	Ccdc96	0.047079	FALSE	0	0	0	0
ENSMUSG00000038064	Cldn22	0.0470572	FALSE	0	0	0	0
ENSMUSG00000045193	Cirbp	0.0470439	FALSE	0	0	0	0
ENSMUSG00000025932	Eya1	0.047036	TRUE	0	0.370368	29.0125	5181.33
ENSMUSG00000004864	Mapk13	0.0470173	FALSE	0	0	0	0
ENSMUSG00000034708	Grn	0.0469656	FALSE	0	0	0	0
ENSMUSG00000001642	Akr1b3	0.0469541	FALSE	0	0	0	0
ENSMUSG00000073434	Wdr90	0.0469515	FALSE	0	0	0	0
ENSMUSG00000010154	Spire2	0.046948	FALSE	0	0	0	0
ENSMUSG00000024600	Slc27a6	0.046941	FALSE	0	0	0	0
ENSMUSG00000028523	Tctex1d1	0.0469341	FALSE	0	0	0	0
ENSMUSG00000076435	Acsf2	0.0469307	FALSE	0	0	0	0
ENSMUSG00000048458	Fam212b	0.0469173	FALSE	0	0	0	0
ENSMUSG00000035247	Hectd1	0.046885	FALSE	0	0	0	0
ENSMUSG00000019564	Arid3a	0.0468469	FALSE	0	0	0	0
ENSMUSG00000027797	Dclk1	0.0468461	FALSE	0	0	0	0
ENSMUSG00000063415	Cyp26b1	0.0468406	FALSE	0	0	0	0
ENSMUSG00000022451	Twf1	0.0468306	FALSE	0	0	0	0
ENSMUSG00000063524	Eno1	0.0468263	FALSE	0	0	0	0
ENSMUSG00000039539	Sgcz	0.046821	FALSE	0	0	0	0
ENSMUSG00000030717	Nupr1	0.0468185	FALSE	0	0	0	0
ENSMUSG00000004937	Sgta	0.046779	FALSE	0	0	0	0
ENSMUSG00000054459	Vsnl1	0.0467536	FALSE	0	0	0	0
ENSMUSG00000051439	Cd14	0.0467527	FALSE	0	0	1.00043	2451
ENSMUSG00000020849	Ywhae	0.0467477	FALSE	0	0	0	0
ENSMUSG00000030310	Slc6a1	0.0467317	FALSE	0	0	0	0
ENSMUSG00000034607	Pof1b	0.0467277	FALSE	0	0	0	0
ENSMUSG00000028399	Ptprd	0.04671	FALSE	0	0	0	0
ENSMUSG00000018932	Map2k3	0.0467089	FALSE	0	0	0	0
ENSMUSG00000038587	Akap12	0.0467056	FALSE	0	0	0	0
ENSMUSG00000020950	Foxg1	0.0466991	FALSE	0	0	0	0
ENSMUSG00000048534	Jaml	0.046695	FALSE	0	0	0	0
ENSMUSG00000044627	Swi5	0.0466862	FALSE	0	0	0	0
ENSMUSG00000049580	Tsku	0.046685	FALSE	0	0	0	0
ENSMUSG00000032526	Ss18l2	0.0466821	FALSE	0	0	0	0
ENSMUSG00000017858	Ift52	0.0466315	FALSE	0	0	0	0
ENSMUSG00000027993	Trim2	0.0466143	FALSE	0	0	0	0
ENSMUSG00000051225	Fam83a	0.0466024	FALSE	0	0	0	0
ENSMUSG00000026034	Clk1	0.046579	FALSE	0	0	0	0
ENSMUSG00000021745	Ptprg	0.0465291	FALSE	0	0	0	0
ENSMUSG00000003847	Nfat5	0.0465179	FALSE	0	0	0	0
ENSMUSG00000037440	Vnn1	0.046514	FALSE	0	0	0	0
ENSMUSG00000049532	Sall2	0.0465106	FALSE	0	0.271886	0	2505.67
ENSMUSG00000024143	Rhoq	0.0464814	FALSE	0	0	0	0
ENSMUSG00000053198	Prx	0.0464722	FALSE	0	0	0	0
ENSMUSG00000028394	Pole3	0.0464629	FALSE	0	0	0	0
ENSMUSG00000020368	Canx	0.046405	FALSE	0	0	0	0
ENSMUSG00000010277	2610507B11Rik	0.0463913	FALSE	0	0	0	0
ENSMUSG00000029478	Ncor2	0.0463777	FALSE	0	0	0	0
ENSMUSG00000037072	Selenof	0.0463606	FALSE	0	0	0	0
ENSMUSG00000042507	Elmsan1	0.0463557	FALSE	0	0	0	0
ENSMUSG00000030738	Eif3c	0.0463478	FALSE	0	0	0	0
ENSMUSG00000006205	Htra1	0.0463458	FALSE	0	0	0	0
ENSMUSG00000051166	Eml5	0.046328	FALSE	0	0	2.00086	2527.33
ENSMUSG00000024640	Psat1	0.0463242	FALSE	0	0	0	0
ENSMUSG00000071650	Ganab	0.0463067	FALSE	0	0	0	0
ENSMUSG00000042978	Sbk1	0.0462733	FALSE	0	0	0	0
ENSMUSG00000022263	Trio	0.0462515	FALSE	0	0	0	0
ENSMUSG00000028328	Tmod1	0.0462164	FALSE	0	0	0	0
ENSMUSG00000025868	Higd2a	0.0461461	FALSE	0	0	0	0
ENSMUSG00000043557	Mdga1	0.0461451	FALSE	0	0	0	0
ENSMUSG00000070570	Slc17a7	0.0461366	FALSE	0	0.254536	2.00086	5030.5
ENSMUSG00000038872	Zfhx3	0.0461251	FALSE	0	0	0	0
ENSMUSG00000015755	Tab2	0.0461247	FALSE	0	0	0	0
ENSMUSG00000006736	Tspan31	0.0461058	FALSE	0	0	0	0
ENSMUSG00000024277	Mapre2	0.0460941	FALSE	0	0	0	0
ENSMUSG00000026614	Slc30a10	0.0460907	FALSE	0	0	0	0
ENSMUSG00000005892	Trh	0.0460567	FALSE	0	0	2.00086	2527.33
ENSMUSG00000062110	Scfd2	0.0460194	FALSE	0	0	0	0
ENSMUSG00000054162	Spock3	0.0460087	FALSE	0	0	0	0
ENSMUSG00000024811	Tnks2	0.0459879	FALSE	0	0	0	0
ENSMUSG00000028608	0610037L13Rik	0.0459801	FALSE	0	0	0	0
ENSMUSG00000003411	Rab3b	0.0459503	FALSE	0	0	0	0
ENSMUSG00000015501	Hivep2	0.0459344	FALSE	0	0	0	0
ENSMUSG00000019942	Cdk1	0.0459304	FALSE	0	0	0	0
ENSMUSG00000049299	Trappc1	0.045926	FALSE	0	0	0	0
ENSMUSG00000056209	Npm3	0.0459054	FALSE	0	0	0	0
ENSMUSG00000004980	Hnrnpa2b1	0.0458907	FALSE	0	0	0	0
ENSMUSG00000095597	Gm6472	0.0458797	FALSE	0	0	0	0
ENSMUSG00000005501	Usp40	0.0458722	FALSE	0	0	0	0
ENSMUSG00000022516	Nudt16l1	0.0458514	FALSE	0	0	0	0
ENSMUSG00000029095	Ablim2	0.0458458	FALSE	0	0	0	0
ENSMUSG00000056569	Mpz	0.0458321	FALSE	0	0.409787	16.0069	5179
ENSMUSG00000069833	Ahnak	0.0458317	FALSE	0	0	0	0
ENSMUSG00000033453	Adamts15	0.0458202	FALSE	0	0.361133	0	2520.67
ENSMUSG00000020681	Ace	0.045793	FALSE	0	0	1.00043	2451
ENSMUSG00000051243	Islr2	0.0457924	FALSE	0	0	0	0
ENSMUSG00000062210	Tnfaip8	0.0457839	FALSE	0	0	0	0
ENSMUSG00000091337	Eid1	0.0457673	FALSE	0	0	0	0
ENSMUSG00000007279	Scube2	0.0457652	FALSE	0	0	0	0
ENSMUSG00000049760	2410015M20Rik	0.0457512	FALSE	0	0	0	0
ENSMUSG00000032238	Rora	0.045746	FALSE	0	0	0	0
ENSMUSG00000024181	Mrpl28	0.0457409	FALSE	0	0	0	0
ENSMUSG00000034126	Pomt2	0.0457282	FALSE	0	0	0	0
ENSMUSG00000052516	Robo2	0.0457108	FALSE	0	0	0	0
ENSMUSG00000017721	Pigt	0.0456584	FALSE	0	0	0	0
ENSMUSG00000019889	Ptprk	0.04561	FALSE	0.00236703	0	0	2533
ENSMUSG00000030116	Mfap5	0.045609	FALSE	0	0	0	0
ENSMUSG00000052512	Nav2	0.0456019	FALSE	0	0	0	0
ENSMUSG00000030077	Chl1	0.0455981	FALSE	0	0	0	0
ENSMUSG00000029687	Ezh2	0.0455914	FALSE	0	0	0	0
ENSMUSG00000033538	Casp4	0.0455816	FALSE	0	0	0	0
ENSMUSG00000027378	Nphp1	0.0455763	FALSE	0	0	0	0
ENSMUSG00000000739	Sult5a1	0.0455708	FALSE	0	0	0	0
ENSMUSG00000025103	Btbd1	0.0455518	FALSE	0	0	0	0
ENSMUSG00000034825	Nrip3	0.0455467	FALSE	0	0	0	0
ENSMUSG00000030270	Cpne9	0.0455092	FALSE	0	0	0	0
ENSMUSG00000026894	Morn5	0.0455053	FALSE	0	0	0	0
ENSMUSG00000027002	Nckap1	0.0454986	FALSE	0	0	0	0
ENSMUSG00000039157	Fam102a	0.0454946	FALSE	0	0	0	0
ENSMUSG00000030747	Dgat2	0.04549	FALSE	0	0	0	0
ENSMUSG00000020027	Socs2	0.0454824	FALSE	0	0	0	0
ENSMUSG00000034459	Ifit1	0.0454736	FALSE	0	0	0	0
ENSMUSG00000026971	Itgb6	0.045472	FALSE	0	0	0	0
ENSMUSG00000030207	Fam234b	0.045445	FALSE	0	0	0	0
ENSMUSG00000035413	Tmem98	0.0454201	FALSE	0	0	0	0
ENSMUSG00000005994	Tyrp1	0.0453881	FALSE	0	0	1.00043	2451
ENSMUSG00000051853	Arf3	0.0453821	FALSE	0	0	0	0
ENSMUSG00000009876	Cox4i2	0.0453483	FALSE	0	0	0	0
ENSMUSG00000052305	Hbb-bs	0.0452902	FALSE	0	0	0	0
ENSMUSG00000024253	Dync2li1	0.0452668	FALSE	0	0	0	0
ENSMUSG00000041482	Piezo2	0.0452622	FALSE	0	0	0	0
ENSMUSG00000028158	Mttp	0.0452549	FALSE	0	0	9.00387	2632.17
ENSMUSG00000020315	Sptbn1	0.0452181	FALSE	0	0	0	0
ENSMUSG00000057278	Snrpg	0.0452069	FALSE	0	0	0	0
ENSMUSG00000021638	Ocln	0.0451938	FALSE	0	0	0	0
ENSMUSG00000074896	Ifit3	0.0451615	FALSE	0	0	0	0
ENSMUSG00000028076	Cd1d1	0.0451605	FALSE	0	0	0	0
ENSMUSG00000035783	Acta2	0.045157	FALSE	0	0	0	0
ENSMUSG00000007564	Ppp2r1a	0.0451398	FALSE	0	0	0	0
ENSMUSG00000020838	Slc6a4	0.0451018	FALSE	0.00473406	0	3.00129	5111.83
ENSMUSG00000003545	Fosb	0.0450808	FALSE	0	0	0	0
ENSMUSG00000019124	Scrn1	0.0450399	FALSE	0	0	0	0
ENSMUSG00000048826	Dact2	0.0450346	FALSE	0	0	0	0
ENSMUSG00000018040	Rrp7a	0.0450231	FALSE	0	0	0	0
ENSMUSG00000022595	Lypd2	0.0450207	FALSE	0	0	0	0
ENSMUSG00000025239	Limd1	0.0450174	FALSE	0	0	0	0
ENSMUSG00000032502	Stac	0.0450077	FALSE	0	0	0	0
ENSMUSG00000038170	Pde4dip	0.045007	FALSE	0	0	0	0
ENSMUSG00000024287	Thoc1	0.0449891	FALSE	0	0	0	0
ENSMUSG00000052707	Tnrc6a	0.0449787	FALSE	0	0	0	0
ENSMUSG00000024749	Tmc1	0.0449687	TRUE	0	1.58136	63.0271	5251.5
ENSMUSG00000033342	Plppr5	0.0449667	FALSE	0	0	0	0
ENSMUSG00000035064	Eef2k	0.0449344	FALSE	0	0	0	0
ENSMUSG00000045515	Pou3f3	0.0449286	FALSE	0	0	0	0
ENSMUSG00000027488	Snta1	0.0449044	FALSE	0	0	0	0
ENSMUSG00000031786	Drc7	0.0448637	FALSE	0	0	0	0
ENSMUSG00000055980	Irs1	0.0448616	FALSE	0	0	0	0
ENSMUSG00000020599	Rgs9	0.0447983	FALSE	0	0	0	0
ENSMUSG00000059173	Pde1a	0.0447935	FALSE	0	0	0	0
ENSMUSG00000014959	Gorasp2	0.0447886	FALSE	0	0	0	0
ENSMUSG00000030276	Ttll3	0.0447623	FALSE	0	0	0	0
ENSMUSG00000027200	Sema6d	0.0447521	FALSE	0	0	0	0
ENSMUSG00000038615	Nfe2l1	0.0447086	FALSE	0	0	0	0
ENSMUSG00000044864	Ankrd50	0.0447042	FALSE	0	0	0	0
ENSMUSG00000037852	Cpe	0.0446989	FALSE	0	0	0	0
ENSMUSG00000021288	Klc1	0.0446334	FALSE	0	0	0	0
ENSMUSG00000010660	Plcd1	0.0446298	FALSE	0	0	0	0
ENSMUSG00000050549	5730508B09Rik	0.0446287	FALSE	0	0	0	0
ENSMUSG00000024186	Rgs11	0.0446253	FALSE	0	0	0	0
ENSMUSG00000024835	Coro1b	0.0446203	FALSE	0	0	0	0
ENSMUSG00000029581	Fscn1	0.0446075	FALSE	0	0	0	0
ENSMUSG00000021061	Sptb	0.0445609	FALSE	0	0	1.00043	2451
ENSMUSG00000056643	Chst13	0.0445608	FALSE	0	0	0	0
ENSMUSG00000025035	Arl3	0.0445532	FALSE	0	0	0	0
ENSMUSG00000024261	Syt4	0.0445387	FALSE	0	0	0	0
ENSMUSG00000024767	Otub1	0.0445355	FALSE	0	0	0	0
ENSMUSG00000038637	Lrrc56	0.0445203	FALSE	0	0	0	0
ENSMUSG00000051695	Pcbp1	0.0444724	FALSE	0	0	0	0
ENSMUSG00000036136	Fam110c	0.0444673	FALSE	0	0	0	0
ENSMUSG00000057098	Ebf1	0.0444588	FALSE	0	0	0	0
ENSMUSG00000041375	Ccdc9	0.0444522	FALSE	0	0	0	0
ENSMUSG00000028617	Lrrc42	0.0444501	FALSE	0	0	0	0
ENSMUSG00000018293	Pfn1	0.0444321	FALSE	0	0	0	0
ENSMUSG00000029007	Agtrap	0.0444117	FALSE	0	0	0	0
ENSMUSG00000045671	Spred2	0.0444068	FALSE	0	0	0	0
ENSMUSG00000052117	D630039A03Rik	0.0444056	FALSE	0	0	0	0
ENSMUSG00000074671	Tspyl3	0.0444002	FALSE	0	0	0	0
ENSMUSG00000041372	B4galnt3	0.0443418	FALSE	0	0	0	0
ENSMUSG00000067872	Ccdc87	0.0443294	FALSE	0	0	0	0
ENSMUSG00000040564	Apoc1	0.044329	FALSE	0	0	0	0
ENSMUSG00000021385	Ippk	0.0443049	FALSE	0	0	0	0
ENSMUSG00000049336	Tenm2	0.0442757	FALSE	0	0	0	0
ENSMUSG00000078578	Ube2d3	0.0442631	FALSE	0	0	0	0
ENSMUSG00000008601	Rab25	0.0442604	FALSE	0	0	0	0
ENSMUSG00000044667	Plppr4	0.0442245	FALSE	0	0	0	0
ENSMUSG00000053128	Rnf26	0.0441935	FALSE	0	0	0	0
ENSMUSG00000043441	Gpr149	0.0441871	FALSE	0	0	0	0
ENSMUSG00000017404	Rpl19	0.0441553	FALSE	0	0	0	0
ENSMUSG00000034248	Slc25a37	0.0441537	FALSE	0	0	0	0
ENSMUSG00000038725	Pkhd1l1	0.0441447	FALSE	0	0	0	0
ENSMUSG00000079466	Prdm12	0.0441429	FALSE	0	0	0	0
ENSMUSG00000029911	Ssbp1	0.0441373	FALSE	0	0	0	0
ENSMUSG00000045598	Zfp553	0.0441181	FALSE	0	0	0	0
ENSMUSG00000029070	Mxra8	0.0441131	FALSE	0	0	0	0
ENSMUSG00000039391	Ccdc81	0.0440935	FALSE	0	0	0	0
ENSMUSG00000006699	Cdc42	0.0440929	FALSE	0	0	2.00086	2527.33
ENSMUSG00000070643	Sox13	0.0440753	FALSE	0	0	0	0
ENSMUSG00000026554	Dcaf8	0.0440631	FALSE	0	0	0	0
ENSMUSG00000015452	Ager	0.0440623	FALSE	0	0	0	0
ENSMUSG00000000753	Serpinf1	0.0440426	FALSE	0	0	0	0
ENSMUSG00000006342	Susd2	0.0440347	FALSE	0	0	0	0
ENSMUSG00000027620	Rbm39	0.0440247	FALSE	0	0	0	0
ENSMUSG00000017314	Mpp2	0.0440174	FALSE	0	0	0	0
ENSMUSG00000031841	Cdh13	0.0440086	FALSE	0	0	6.00258	2615.33
ENSMUSG00000022053	Ebf2	0.0439906	FALSE	0	0	0	0
ENSMUSG00000026074	Map4k4	0.0439769	FALSE	0	0	0	0
ENSMUSG00000052942	Glis3	0.0439731	FALSE	0	0	0	0
ENSMUSG00000020053	Igf1	0.0439665	FALSE	0	0.554015	34.0146	5204
ENSMUSG00000002307	Daxx	0.0439509	FALSE	0	0	0	0
ENSMUSG00000046242	Nme9	0.0439411	FALSE	0	0	0	0
ENSMUSG00000020921	Tmem101	0.0439394	FALSE	0	0	0	0
ENSMUSG00000033307	Mif	0.0439293	FALSE	0	0	3.00129	2568
ENSMUSG00000024393	Prrc2a	0.0439267	FALSE	0	0	0	0
ENSMUSG00000031323	Dmrtc1a	0.0438922	FALSE	0	0	0	0
ENSMUSG00000085069	Gm13111	0.0438715	FALSE	0	0	0	0
ENSMUSG00000048578	Mlec	0.0438587	FALSE	0	0	0	0
ENSMUSG00000036853	Mcoln3	0.0438551	FALSE	0	0	5.00215	2605.5
ENSMUSG00000031328	Flna	0.0438352	FALSE	0	0	3.00129	2568
ENSMUSG00000041740	Rnf10	0.0438203	FALSE	0	0	0	0
ENSMUSG00000037257	Aagab	0.0438192	FALSE	0	0	0	0
ENSMUSG00000030122	Ptms	0.0438125	FALSE	0	0	0	0
ENSMUSG00000022286	Grhl2	0.0438068	TRUE	0.00236703	0.722077	8.00344	7719.17
ENSMUSG00000019338	Zfp687	0.0438068	FALSE	0	0	0	0
ENSMUSG00000029068	Ccnl2	0.0438065	FALSE	0	0	0	0
ENSMUSG00000034220	Gpc1	0.0438054	FALSE	0	0	0	0
ENSMUSG00000062683	Atp5g2	0.0437931	FALSE	0	0	0	0
ENSMUSG00000004415	Col26a1	0.0437928	FALSE	0	0	0	0
ENSMUSG00000091680	Klhdc7b	0.0437483	FALSE	0	0	0	0
ENSMUSG00000032097	Ddx6	0.0437332	FALSE	0	0	0	0
ENSMUSG00000052751	Repin1	0.0437269	FALSE	0	0	0	0
ENSMUSG00000029304	Spp1	0.0437164	FALSE	0	0	2.00086	2527.33
ENSMUSG00000040812	Agbl2	0.0437107	FALSE	0	0	0	0
ENSMUSG00000067786	Nnat	0.043695	FALSE	0	0	0	0
ENSMUSG00000035530	Eif1	0.0436813	FALSE	0	0	0	0
ENSMUSG00000027661	Slc2a10	0.0436696	FALSE	0	0	0	0
ENSMUSG00000031642	Sh3rf1	0.0436618	FALSE	0	0	0	0
ENSMUSG00000041540	Sox5	0.0436611	FALSE	0	0	0	0
ENSMUSG00000021114	Atp6v1d	0.043646	FALSE	0	0	0	0
ENSMUSG00000021486	Prelid1	0.0436424	FALSE	0	0	0	0
ENSMUSG00000029726	Mepce	0.0436148	FALSE	0	0	0	0
ENSMUSG00000075334	Rprm	0.0436122	FALSE	0	0	0	0
ENSMUSG00000041773	Enc1	0.0436098	FALSE	0	0	0	0
ENSMUSG00000090122	Kcne1l	0.043603	FALSE	0	0.396353	3.00129	5095.17
ENSMUSG00000027750	Postn	0.0435962	FALSE	0	0	0	0
ENSMUSG00000024517	Grp	0.0435823	FALSE	0	0	1.00043	2451
ENSMUSG00000031765	Mt1	0.0435805	FALSE	0	0	0	0
ENSMUSG00000024454	Hdac3	0.043573	FALSE	0	0	0	0
ENSMUSG00000078532	Nkain1	0.0435578	FALSE	0	0	0	0
ENSMUSG00000031486	Adgra2	0.0435497	FALSE	0	0	0	0
ENSMUSG00000032456	Nmnat3	0.0435355	FALSE	0	0	0	0
ENSMUSG00000044086	Lmod3	0.0435337	FALSE	0	0	0	0
ENSMUSG00000001865	Cpa3	0.0434695	FALSE	0	0	0	0
ENSMUSG00000028970	Abcb1b	0.0434604	FALSE	0	0	1.00043	2451
ENSMUSG00000032383	Ppib	0.0434446	FALSE	0	0	0	0
ENSMUSG00000072568	Fam84b	0.0434259	FALSE	0	0	0	0
[truncated: 13,208 more rows]

## Sheet: Human_Genes
HGNC	Predicted.Probability	Known.Deafness	DisGeNET	DISEASES	DiGSeE	Combined
MLF1	0.470002	FALSE	0	0	0	0
NELL1	0.455502	FALSE	0	0	0	0
GFI1	0.436656	FALSE	0	0.471089	1.00344	4780
SMPX	0.42789	TRUE	0	0	0	0
ESPNL	0.423098	FALSE	0	0	0	0
RBM24	0.414783	FALSE	0	0	0	0
LRRC10B	0.409449	FALSE	0	0	0	0
LHX3	0.406051	FALSE	0	0.469576	0	2370.83
AGR3	0.402974	FALSE	0	0	0	0
ERBB4	0.397111	FALSE	0	0	1.00086	2355.5
EPHX1	0.395496	FALSE	0.00236703	0	0	2367.83
PTPRQ	0.369141	TRUE	0	0.709169	3.00215	4852
IL33	0.3683	FALSE	0	0	1.00043	2286.67
TGM2	0.367732	FALSE	0	0	0	0
ID4	0.359569	FALSE	0	0	0	0
CD164L2	0.353444	FALSE	0	0	0	0
SLC52A3	0.352452	FALSE	0	1.46539	0	2418.5
FAIM2	0.339457	FALSE	0	0	0	0
TTR	0.337237	FALSE	0	0	5.0043	2475.5
SOX8	0.331341	FALSE	0	0.264077	0	2340.5
GNA14	0.325554	FALSE	0	0	0	0
FOXJ1	0.320801	FALSE	0	0	0	0
ZMAT4	0.310315	FALSE	0	0	0	0
CEP41	0.302236	FALSE	0	0	0	0
CAV1	0.301872	FALSE	0	0	1.00043	2286.67
SELENOP	0.296458	FALSE	0	0	0	0
CHRNA10	0.283562	FALSE	0	0	0	0
NRXN3	0.280392	FALSE	0	0	0	0
TMEM255B	0.279888	FALSE	0	0	0	0
GRXCR2	0.275165	TRUE	0	0	0	0
AL049697.1	0.273442	FALSE	0	0	0	0
CFAP206	0.273442	FALSE	0	0	0	0
STOX1	0.270563	FALSE	0	0	0	0
LRTM2	0.266925	FALSE	0	0	0	0
EMID1	0.261576	FALSE	0	0	0	0
CA12	0.26054	FALSE	0	0	0	0
GAS1	0.256241	FALSE	0	0	0	0
ALDH1A2	0.255988	FALSE	0	0	0	0
PCSK5	0.255519	FALSE	0	0	0	0
S100A1	0.250402	FALSE	0	0	1.00086	2355.5
MSRB3	0.250226	TRUE	0	0	3.00559	2466.83
MYO3B	0.246987	FALSE	0	0	0	0
RASSF9	0.242661	FALSE	0	0	0	0
SLC6A14	0.242633	FALSE	0	0	0	0
B3GNT7	0.24261	FALSE	0	0	0	0
RNF128	0.24006	FALSE	0	0	0	0
TTC21A	0.238114	FALSE	0	0	0	0
DUSP14	0.236957	FALSE	0	0	0	0
SKOR1	0.235402	FALSE	0	0	0	0
FSCN2	0.233904	FALSE	0	0	0	0
CA3	0.233181	FALSE	0	0	1.00086	2355.5
GPC4	0.229947	FALSE	0	0	0	0
NR4A3	0.228687	FALSE	0	0	0	0
TPD52L1	0.228317	FALSE	0	0	0	0
CNTN4	0.227521	FALSE	0	0.174617	0	2319.5
EPS8L2	0.223826	TRUE	0	0	0	0
CCER2	0.223049	FALSE	0	0	0	0
DNAI2	0.222888	FALSE	0	0	0	0
ACBD7	0.222783	FALSE	0	0	0	0
EGR1	0.219195	FALSE	0	0	1.00043	2286.67
TGFA	0.217822	FALSE	0	0	0	0
XIRP2	0.216652	FALSE	0	0	0	0
KCNJ10	0.215546	TRUE	0	1.53745	6.00688	4902.67
AQP1	0.214396	FALSE	0	0	0	0
RPH3AL	0.213478	FALSE	0	0	0	0
SYT2	0.211226	FALSE	0	0	0	0
BMP3	0.209339	FALSE	0	0	0	0
LFNG	0.208378	FALSE	0	0	0	0
DLK2	0.207711	FALSE	0	0	0	0
LTBP2	0.205225	FALSE	0	0	0	0
TECTB	0.201513	FALSE	0	1.15496	0	2410.5
RASSF4	0.200509	FALSE	0	0	0	0
RAB27B	0.199809	FALSE	0	0	0	0
CPXM2	0.198431	FALSE	0	0	0	0
RXFP3	0.198051	FALSE	0	0	0	0
ESPN	0.197763	TRUE	0	0.458996	6.00516	4850.67
OTOR	0.197509	FALSE	0	0	1.00215	2403
NEURL1	0.19692	FALSE	0	0	0	0
PLEKHB1	0.195932	FALSE	0	0	0	0
ELMOD1	0.195719	FALSE	0	0	0	0
LRRC73	0.195414	FALSE	0	0	0	0
S100B	0.195217	FALSE	0	0	0	0
FZD4	0.193992	FALSE	0	0	0	0
PLA2G7	0.193975	FALSE	0	0	0	0
POU4F3	0.192995	TRUE	0	1.30838	5.00559	4890.67
KCTD12	0.192441	FALSE	0	0	0	0
MFNG	0.190842	FALSE	0	0	0	0
EFHD2	0.190485	FALSE	0	0	0	0
FRZB	0.189668	FALSE	0	0	1.00086	2355.5
PYGL	0.186275	FALSE	0	0	0	0
NEGR1	0.185875	FALSE	0	0	0	0
PERP	0.185402	FALSE	0	0	0	0
EPHB1	0.185141	FALSE	0	0	0	0
TTYH1	0.183949	FALSE	0	0	0	0
RLBP1	0.183626	FALSE	0	0	0	0
PRSS23	0.182907	FALSE	0	0	0	0
FGF3	0.18162	FALSE	0	0.498085	5.01033	4851.33
SPAG6	0.181257	FALSE	0	0	0	0
HSPB8	0.181037	FALSE	0	0	1.00086	2355.5
PLEKHF2	0.18089	FALSE	0	0	0	0
PTPRT	0.180158	FALSE	0	0	0	0
SRPX	0.179658	FALSE	0	0	0	0
ALDOC	0.179232	FALSE	0	0	0	0
MAL	0.177377	FALSE	0	0	0	0
FSTL1	0.176944	FALSE	0	0	0	0
BDNF	0.176892	FALSE	0	1.1194	6.00602	4890.5
ATP2A3	0.176372	FALSE	0	0	2.00086	2418.67
OTOA	0.176085	TRUE	0	0	1.00129	2383.33
STRC	0.174259	TRUE	0	1.22475	1.00086	4768.67
DYNLRB2	0.172685	FALSE	0	0	0	0
CDKN1C	0.172185	FALSE	0	0.228333	0	2334.83
TBX1	0.17144	FALSE	0	0.296571	0	2345.5
CALML4	0.171302	FALSE	0	0	0	0
MGST3	0.170211	FALSE	0	0	0	0
CYP39A1	0.16954	FALSE	0	0	0	0
OTOF	0.168814	TRUE	0.00236703	1.53524	15.0211	7284.5
ANKRD6	0.1672	FALSE	0	0	0	0
EFCAB1	0.167127	FALSE	0	0	0	0
DAB1	0.165826	FALSE	0	0	0	0
CIB2	0.165808	TRUE	0	0.342739	1.00086	4707.67
RFLNB	0.165657	FALSE	0	0	0	0
ADCY8	0.165254	FALSE	0	0	0	0
CHRNG	0.163943	FALSE	0	0	0	0
GPR155	0.163874	FALSE	0	0	0	0
BCHE	0.163092	FALSE	0	0	0	0
SLITRK6	0.162864	FALSE	0	0.905265	0	2402.17
USH2A	0.162477	TRUE	0	1.59028	40.0503	4921.33
LNX2	0.161819	FALSE	0	0	0	0
FIBIN	0.161454	FALSE	0	0	0	0
TGFB2	0.160848	FALSE	0	0	1.00129	2383.33
ABCA9	0.160429	FALSE	0	0	0	0
LHFPL5	0.160419	TRUE	0	0.349717	1.00086	4708.33
ME3	0.160257	FALSE	0	0	0	0
NINJ1	0.159842	FALSE	0	0	0	0
PTPN3	0.159455	FALSE	0	0	0	0
ME1	0.159348	FALSE	0	0	0	0
LUM	0.158951	FALSE	0	0	0	0
DLX3	0.158941	FALSE	0	0	0	0
CRYBG1	0.157678	FALSE	0	0	0	0
BMP6	0.156687	FALSE	0	0	0	0
CXCL14	0.15603	FALSE	0	0	0	0
TGFBI	0.155698	FALSE	0	0	0	0
FAM160A1	0.155443	FALSE	0	0	0	0
PACRG	0.155424	FALSE	0	0	0	0
RASSF10	0.155023	FALSE	0	0	0	0
EPAS1	0.154815	FALSE	0	0	0	0
BARHL1	0.153749	FALSE	0	0.932898	1.00086	4758.83
MYO7A	0.153307	TRUE	0	1.84318	54.0654	4924.33
DRC3	0.153113	FALSE	0	0	0	0
MGLL	0.152546	FALSE	0	0	0	0
SLC17A8	0.151553	TRUE	0	1.18281	0	2410.83
PLA2G16	0.150548	FALSE	0	0	0	0
ST6GAL1	0.150493	FALSE	0	0	0	0
KNCN	0.149228	FALSE	0	0	0	0
MMP2	0.148448	FALSE	0	0	0	0
FGFR2	0.147288	FALSE	0	0	5.00344	2475
DHRS3	0.146764	FALSE	0	0	0	0
RAB11FIP1	0.146545	FALSE	0	0	0	0
C2orf40	0.14635	FALSE	0	0	0	0
FREM1	0.146017	FALSE	0	0	0	0
NCALD	0.145644	FALSE	0	0	0	0
CTSB	0.144203	FALSE	0	0	2.00086	2418.67
PCP4	0.143334	FALSE	0	0	0	0
PLCD4	0.142963	FALSE	0	0	0	0
NET1	0.142522	FALSE	0	0	0	0
STARD8	0.142519	FALSE	0	0	0	0
OAT	0.142232	FALSE	0	0	0	0
HEBP2	0.142165	FALSE	0	0	0	0
CREB3L1	0.142142	FALSE	0	0	0	0
TUNAR	0.142071	FALSE	0	0	0	0
ANXA4	0.141825	FALSE	0	0	0	0
CLU	0.141757	FALSE	0	0	1.00086	2355.5
NDRG1	0.139825	FALSE	0	0.158097	1.00129	4696.17
MME	0.139717	FALSE	0	0	0	0
SLC44A3	0.139179	FALSE	0	0	0	0
LOXHD1	0.138691	TRUE	0	0.638282	1.00086	4742.5
MYO6	0.138219	TRUE	0	1.36902	7.00775	4902.33
HSPA4L	0.138016	FALSE	0	0	1.00086	2355.5
THSD4	0.137699	FALSE	0	0	0	0
FAM102B	0.136953	FALSE	0	0	0	0
KREMEN1	0.136519	FALSE	0	0	0	0
BRIP1	0.136059	FALSE	0	0	0	0
PODXL	0.135654	FALSE	0	0	0	0
ITPR1	0.135037	FALSE	0	0	0	0
LMO1	0.134389	FALSE	0	0	0	0
ERICH3	0.133891	FALSE	0	0	0	0
SEMA3D	0.133481	FALSE	0	0	0	0
TSPAN15	0.133277	FALSE	0	0	0	0
HHLA1	0.132784	FALSE	0	0	0	0
LGALS3BP	0.132641	FALSE	0	0	1.00043	2286.67
NHLH1	0.131978	FALSE	0	0	0	0
HYDIN	0.13191	FALSE	0	0	0	0
WDR86	0.131503	FALSE	0	0	0	0
SDF2L1	0.131466	FALSE	0	0	0	0
ALDH1A1	0.131021	FALSE	0	0	0	0
AC100868.1	0.130915	FALSE	0	0	0	0
OC90	0.130915	FALSE	0	0	0	0
KCP	0.130537	FALSE	0	0	0	0
CHRNA1	0.130354	FALSE	0	0	0	0
DAB2	0.130282	FALSE	0	0	0	0
SERPINB6	0.130258	TRUE	0	0	1.00086	2355.5
SOX21	0.130184	FALSE	0	0	0	0
CDH5	0.130019	FALSE	0	0	1.00043	2286.67
MRC1	0.129992	FALSE	0	0	0	0
C1QC	0.129867	FALSE	0	0	0	0
ENTPD1	0.129669	FALSE	0	0	0	0
NRBP2	0.12897	FALSE	0	0	0	0
SPOCK1	0.128817	FALSE	0	0	0	0
CERCAM	0.128651	FALSE	0	0	0	0
MANBA	0.128389	FALSE	0	0	1.00215	2403
FZD9	0.128294	FALSE	0	0.199681	0	2325.17
ENPP2	0.127828	FALSE	0	0	0	0
COL1A2	0.127416	FALSE	0	0.187113	3.00301	4786.5
SRD5A1	0.127391	FALSE	0	0	0	0
LTBP1	0.127292	FALSE	0	0	1.00215	2403
PPP2R2B	0.127162	FALSE	0	0	0	0
THBS1	0.12682	FALSE	0	0	2.00172	2437.5
SCARA3	0.126336	FALSE	0	0	0	0
SLC22A3	0.126206	FALSE	0	0	0	0
SFRP1	0.126195	FALSE	0	0	0	0
GAD1	0.126154	FALSE	0	0	2.00129	2429.83
HSPB6	0.126015	FALSE	0	0	0	0
TFCP2L1	0.126	FALSE	0	0	0	0
CDON	0.125946	FALSE	0	0	0	0
STAB1	0.125629	FALSE	0	0	0	0
C1orf115	0.125284	FALSE	0	0	0	0
CYR61	0.125281	FALSE	0	0	0	0
TMPRSS6	0.125273	FALSE	0	0	0	0
RPS28	0.124881	FALSE	0	0	0	0
IGFBP2	0.124754	FALSE	0	0	0	0
WFDC2	0.124565	FALSE	0	0	0	0
SLC7A8	0.124289	FALSE	0	0	0	0
C1QTNF12	0.124188	FALSE	0	0	0	0
ACKR4	0.123985	FALSE	0	0	0	0
GAA	0.123755	FALSE	0	0	0	0
COL18A1	0.123726	FALSE	0	0	0	0
KRT18	0.123651	FALSE	0	0	0	0
MOB3B	0.123488	FALSE	0	0	0	0
COLEC12	0.123333	FALSE	0	0	0	0
EPS8	0.123262	TRUE	0	0	0	0
CYSTM1	0.123247	FALSE	0	0	0	0
CPZ	0.122184	FALSE	0	0	0	0
APP	0.121711	FALSE	0	0	1.00043	2286.67
EFHD1	0.121532	FALSE	0	0	0	0
ROR1	0.121274	TRUE	0	0	0	0
KANK4	0.121267	FALSE	0	0	0	0
TNFAIP2	0.121074	FALSE	0	0	0	0
EGLN3	0.121061	FALSE	0	0	0	0
AL592490.1	0.120832	FALSE	0	0	0	0
PCDH20	0.120832	FALSE	0	0	0	0
RCN1	0.120348	FALSE	0	0	0	0
DKK3	0.120328	FALSE	0	0	0	0
SYT1	0.120227	FALSE	0	0	0	0
ARHGEF10	0.120219	FALSE	0	0	0	0
CHST15	0.120158	FALSE	0	0.649323	0	2388.17
FKBP9	0.12014	FALSE	0	0	0	0
P2RY2	0.11946	FALSE	0	0	0	0
HIST1H1C	0.119289	FALSE	0	0	0	0
ITM2A	0.119201	FALSE	0	0	0	0
COL3A1	0.119168	FALSE	0	0	0	0
PLXNA4	0.118856	FALSE	0	0	0	0
IFI27	0.118679	FALSE	0	0	0	0
IFI27L1	0.118679	FALSE	0	0	0	0
CX3CR1	0.118643	FALSE	0	0	0	0
C1QB	0.118513	FALSE	0	0	0	0
PCSK6	0.118402	FALSE	0	0	0	0
ZNF365	0.118381	FALSE	0	0	0	0
RET	0.11824	FALSE	0	0.199356	1.00086	4680.33
DDOST	0.117967	FALSE	0	0	0	0
SHANK2	0.117946	FALSE	0	0.193915	0	2323.5
CPED1	0.117773	FALSE	0	0	0	0
CDC14A	0.117649	TRUE	0	0	0	0
ATP1B1	0.117608	FALSE	0	0	0	0
HSPA2	0.117421	FALSE	0	0	0	0
CDKL1	0.117341	FALSE	0	0	0	0
ITIH2	0.117196	FALSE	0	0	0	0
ANGPTL2	0.11692	FALSE	0	0	0	0
FCRLB	0.116893	FALSE	0	0	0	0
TLN2	0.11678	FALSE	0	0	0	0
GPC6	0.116616	FALSE	0	0	0	0
ITGA8	0.11647	FALSE	0	0	0	0
NID2	0.115844	FALSE	0	0	0	0
WNT6	0.115726	FALSE	0	0	0	0
CDH23	0.1157	TRUE	0	1.51106	22.0219	4918
LAMB2	0.115391	FALSE	0	0	0	0
LYZ	0.114956	FALSE	0	0	0	0
GPX3	0.114535	FALSE	0	0	0	0
PDGFRA	0.114513	FALSE	0	0	0	0
ST5	0.114423	FALSE	0	0.19582	0	2323.83
CELSR1	0.114412	FALSE	0	0	0	0
GM2A	0.114372	FALSE	0	0	0	0
CARD10	0.114245	FALSE	0	0	0	0
SHTN1	0.114007	FALSE	0	0	0	0
CA14	0.113937	FALSE	0	0	0	0
PDIA4	0.113633	FALSE	0	0	0	0
RASD2	0.113599	FALSE	0	0	0	0
TECTA	0.113478	TRUE	0.00236703	1.49087	14.0172	7282.17
ZPLD1	0.113267	FALSE	0	0	0	0
ASRGL1	0.11307	FALSE	0	0	0	0
GPR156	0.112968	FALSE	0	0	0	0
PDIA6	0.112847	FALSE	0	0	0	0
USH1C	0.112572	TRUE	0	1.58359	13.0168	4916
NQO1	0.112571	FALSE	0	0	0	0
FMOD	0.112424	FALSE	0	0	0	0
CETN2	0.111897	FALSE	0	0	0	0
CHRNA4	0.111672	FALSE	0	0	0	0
ARHGDIB	0.111561	FALSE	0	0	0	0
ACP7	0.111337	FALSE	0	0	0	0
UNC93B1	0.111301	FALSE	0	0	0	0
JAG1	0.111171	FALSE	0	0.176485	3.00172	4777.5
LARS2	0.111102	TRUE	0	0	2.00301	2446.67
RBBP8	0.110955	FALSE	0	0	0	0
S100A13	0.11086	FALSE	0	0	0	0
CSF1R	0.11084	FALSE	0	0	0	0
ZNF503	0.11071	FALSE	0	0	0	0
CCDC141	0.110659	FALSE	0	0	0	0
PKP1	0.110273	FALSE	0	0	0	0
HSPG2	0.110029	FALSE	0	0	0	0
TMEM158	0.109984	FALSE	0	0	0	0
MYBPC1	0.109789	FALSE	0	0	0	0
FCRL2	0.109711	FALSE	0	0	0	0
MOGAT1	0.109681	FALSE	0	0	0	0
CFAP54	0.10948	FALSE	0	0	0	0
PIFO	0.109291	FALSE	0	0	0	0
FAM3C	0.10911	FALSE	0	0	0	0
RPL39	0.10903	FALSE	0	0	0	0
TPBG	0.109009	FALSE	0	0	0	0
PRRT3	0.108885	FALSE	0	0	0	0
MKRN2OS	0.108846	FALSE	0	0	0	0
EIF5A2	0.108813	FALSE	0	0	0	0
SYTL2	0.108618	FALSE	0	0	0	0
COBL	0.108587	FALSE	0	0	0	0
MPPED2	0.108305	FALSE	0	0	0	0
CFAP65	0.108291	FALSE	0	0	0	0
COL4A1	0.108063	FALSE	0	0	0	0
SORBS2	0.107702	FALSE	0	0	0	0
SFXN5	0.107627	FALSE	0	0	0	0
FNDC7	0.107409	FALSE	0	0	0	0
KIAA1211L	0.107291	FALSE	0	0	0	0
GATA2	0.106998	FALSE	0	0	1.00043	2286.67
NPTXR	0.106794	FALSE	0	0	0	0
PECAM1	0.10678	FALSE	0	0	1.00043	2286.67
MATN4	0.106729	FALSE	0	0	0	0
HMGCS2	0.106573	FALSE	0	0	0	0
RSPO3	0.106554	FALSE	0	0	0	0
GALNT15	0.106413	FALSE	0	0	0	0
LAMC2	0.106375	FALSE	0	0	5.00344	2475
ARL15	0.106351	FALSE	0	0	0	0
SERPINE2	0.106235	FALSE	0	0	0	0
ITM2B	0.106144	FALSE	0	0	1.00043	2286.67
CSF1	0.105987	FALSE	0	0	0	0
SSC4D	0.105931	FALSE	0	0	0	0
NOV	0.105802	FALSE	0	0	0	0
ATP6V0E1	0.105494	FALSE	0	0	0	0
SH3TC2	0.105407	FALSE	0	0	0	0
KCNA10	0.105096	FALSE	0	0	0	0
ATP1A2	0.105037	FALSE	0	0	1.00086	2355.5
KCNE1	0.105011	TRUE	0.00236703	1.36291	15.0146	7279.17
KCNE1B	0.105011	FALSE	0	0	0	0
CYBRD1	0.10484	FALSE	0	0	0	0
LMX1A	0.104822	FALSE	0	0	2.00172	2437.5
IGFBP4	0.104721	FALSE	0	0	0	0
ABCA2	0.104686	FALSE	0	0	0	0
WSCD1	0.104457	FALSE	0	0	0	0
MEIS1	0.104447	FALSE	0	0	0	0
IGFBP3	0.104305	FALSE	0	0	0	0
COCH	0.104133	TRUE	0	2.06397	22.0349	4924
PI15	0.104057	FALSE	0	0	0	0
GPRC5B	0.103943	FALSE	0	0	0	0
AQP4	0.103752	FALSE	0	0	3.00129	2454.83
ANPEP	0.103731	FALSE	0	0	0	0
SPARC	0.103537	FALSE	0	0	0	0
CALB2	0.103355	FALSE	0	0.201635	3.00172	4783.5
ANXA2	0.10331	FALSE	0	0	0	0
BUB3	0.103296	FALSE	0	0	0	0
PF4	0.103136	FALSE	0	0	0	0
PF4V1	0.103136	FALSE	0	0	0	0
CHDH	0.103128	FALSE	0	0	0	0
RPS14	0.102862	FALSE	0	0	0	0
USP46	0.102849	FALSE	0	0	0	0
NREP	0.10272	FALSE	0	0	0	0
PAPSS2	0.102675	FALSE	0	0	0	0
FAM43A	0.102661	FALSE	0	0	0	0
GAS6	0.102605	FALSE	0	0	0	0
PSAP	0.102342	FALSE	0	0	0	0
DSP	0.102294	FALSE	0	0	0	0
SERPINB1	0.101987	FALSE	0	0	0	0
VIT	0.101978	FALSE	0	0	0	0
LITAF	0.10189	FALSE	0	0	0	0
IGF2	0.101706	FALSE	0	0	0	0
ANXA6	0.101664	FALSE	0	0	0	0
TRIM45	0.101619	FALSE	0	0	0	0
GNG7	0.101476	FALSE	0	0	0	0
COBLL1	0.101452	FALSE	0	0	0	0
TNC	0.101201	TRUE	0	0	0	0
H3F3B	0.101174	FALSE	0	0	0	0
KIAA1217	0.101072	FALSE	0	0	0	0
TOX2	0.101047	FALSE	0	0	0	0
IER2	0.100963	FALSE	0	0	0	0
ADAMTSL1	0.100963	FALSE	0	0	0	0
P2RX2	0.100809	TRUE	0	0.171785	2.00301	4765.17
ARL4C	0.100795	FALSE	0	0	0	0
TCEA3	0.100792	FALSE	0	0	0	0
SLC40A1	0.100789	FALSE	0	0	0	0
NBEAL2	0.100377	FALSE	0	0	0	0
C1QA	0.10035	FALSE	0	0	0	0
PCOLCE2	0.100311	FALSE	0	0	0	0
STARD10	0.100248	FALSE	0	0	0	0
CD93	0.100216	FALSE	0	0	0	0
OLFML3	0.100168	FALSE	0	0	0	0
RPS13	0.100135	FALSE	0	0	0	0
LAMC1	0.100104	FALSE	0	0	0	0
TMEM184A	0.100067	FALSE	0	0	0	0
GALNT3	0.10003	FALSE	0	0	0	0
MT-CO3	0.100026	FALSE	0	0	1.00086	2355.5
ADGRV1	0.0998633	TRUE	0	0.799103	7.00602	4884
SMAGP	0.0995028	FALSE	0	0	0	0
RPL32	0.0994833	FALSE	0	0	0	0
TEKT1	0.0993236	FALSE	0	0	0	0
STRA6	0.0992611	FALSE	0	0	0	0
COL1A1	0.0991198	FALSE	0.00236703	0.238403	5.00731	7182.5
ARHGAP26	0.099054	FALSE	0	0	0	0
BACE2	0.0989704	FALSE	0	0	0	0
WNK2	0.098945	FALSE	0	0	0	0
CHSY1	0.0987658	FALSE	0	0.394491	0	2361.5
CHST2	0.0987409	FALSE	0.00236703	0	0	2367.83
MET	0.0986627	TRUE	0	0	1.00086	2355.5
TNFRSF19	0.0985385	FALSE	0	0	0	0
SOX2	0.0984935	FALSE	0	0.448064	0	2369
SMOC1	0.0983144	FALSE	0	0	0	0
TMEM229A	0.0983117	FALSE	0	0	0	0
NRARP	0.0981919	FALSE	0	0	0	0
ATP2B4	0.0981868	FALSE	0	0	0	0
C17orf97	0.0981604	FALSE	0	0	0	0
RSPO2	0.0981417	FALSE	0	0	0	0
OTOG	0.0980873	TRUE	0	0.999924	0	2405.17
RPS11	0.0980351	FALSE	0	0	0	0
SBSPON	0.0980288	FALSE	0	0	0	0
EHD4	0.0980192	FALSE	0	0	0	0
PPP1R27	0.098002	FALSE	0	0	0	0
CHRNA9	0.0978878	FALSE	0	0	0	0
ITGBL1	0.0978327	FALSE	0	0	0	0
EDN3	0.0976077	TRUE	0	0.932898	2.00086	4822
RPL13	0.0975749	FALSE	0	0	0	0
TIMP3	0.0975478	FALSE	0	0	1.00043	2286.67
CALR	0.0973254	FALSE	0	0	0	0
PRPS2	0.0971308	FALSE	0	0.177576	0	2321.33
FN1	0.0969583	FALSE	0	0	1.00043	2286.67
SPARCL1	0.0969464	FALSE	0	0	0	0
S1PR3	0.0969254	FALSE	0	0	1.00043	2286.67
TMEM30B	0.0968904	FALSE	0	0	0	0
PRELP	0.0968455	FALSE	0	0	0	0
ATP2C2	0.096723	FALSE	0	0	0	0
NFE2	0.0966891	FALSE	0	0	0	0
NR2F1	0.0966664	FALSE	0	0	0	0
BMPR1B	0.096615	FALSE	0	0	0	0
NCMAP	0.0965241	FALSE	0	0	0	0
ENPEP	0.0964816	FALSE	0	0	1.00043	2286.67
ALDH3A1	0.0963818	FALSE	0	0	0	0
MT-CO1	0.0963037	FALSE	0	0	5.00301	2474.5
MELTF	0.096068	FALSE	0	0	0	0
EFHC1	0.0960593	FALSE	0	0	0	0
PTN	0.0960442	FALSE	0	0	0	0
COL4A2	0.0959899	FALSE	0	0	0	0
NTN1	0.095679	FALSE	0	0	0	0
WIF1	0.0956678	FALSE	0	0	0	0
DSCAML1	0.0955457	FALSE	0	0	0	0
PAX2	0.0955221	FALSE	0	0.799103	5.00473	4873.5
GPX2	0.0954341	FALSE	0	0	0	0
RPS29	0.0953857	FALSE	0	0	0	0
TPM1	0.0953162	FALSE	0	0	0	0
CIB1	0.0951148	FALSE	0	0.219057	1.00043	4619.5
FUT9	0.0949626	FALSE	0	0	0	0
VSTM2A	0.0949002	FALSE	0	0	0	0
WISP1	0.094714	FALSE	0	0	0	0
SPAG16	0.0946926	FALSE	0	0	0	0
LAPTM5	0.0945664	FALSE	0	0	0	0
RPS20	0.0945335	FALSE	0	0	0	0
LRTOMT	0.0944477	TRUE	0	0	0	0
ATP1B2	0.0939035	FALSE	0	0	0	0
TRIM36	0.0938929	FALSE	0	0	0	0
DFNB59	0.093695	FALSE	0	0	0	0
EGFR	0.0936652	FALSE	0	0	2.00086	2418.67
F3	0.0936225	FALSE	0	0	0	0
LRRC8B	0.093319	FALSE	0	0	0	0
CFAP52	0.093244	FALSE	0	0	0	0
APC	0.0931172	FALSE	0	0	1.00043	2286.67
TMEM252	0.093072	FALSE	0	0	0	0
AFAP1L1	0.0930458	FALSE	0	0	0	0
RPL34	0.0930432	FALSE	0	0	0	0
HSPB1	0.0929323	FALSE	0	0	1.00043	2286.67
RPS26	0.0927082	FALSE	0	0	0	0
ASS1	0.0926355	FALSE	0	0	0	0
ARHGEF26	0.0926117	FALSE	0	0	0	0
TRAPPC6A	0.0926014	FALSE	0	0	0	0
TBX3	0.0925361	FALSE	0	0	0	0
RIDA	0.0924681	FALSE	0	0	0	0
NPC2	0.0924604	FALSE	0	0	0	0
TNFRSF21	0.092418	FALSE	0	0	0	0
CST3	0.0922549	FALSE	0	0	0	0
DRC1	0.0921722	FALSE	0	0	0	0
PRR5L	0.0921258	FALSE	0	0	0	0
EHD3	0.0919956	FALSE	0	0	0	0
ELN	0.0919894	FALSE	0	0	3.00129	2454.83
ZFPM2	0.0918683	FALSE	0	0	1.00086	2355.5
DCT	0.0917723	FALSE	0	0	0	0
CITED1	0.091756	FALSE	0	0	0	0
TUBA4A	0.0916048	FALSE	0	0	0	0
CTSH	0.0914533	FALSE	0	0	0	0
RBPMS	0.0912203	FALSE	0	0	0	0
PTHLH	0.0912111	FALSE	0	0	0	0
RDH10	0.0911965	FALSE	0	0	0	0
ATP1A1	0.0911424	FALSE	0	0	0	0
FAM49A	0.0911141	FALSE	0	0	0	0
IGFBP5	0.0909275	FALSE	0	0	1.00086	2355.5
SYNGR1	0.0908593	FALSE	0	0	0	0
NEK11	0.0907492	FALSE	0	0	0	0
F13A1	0.0907404	FALSE	0	0	0	0
CALD1	0.090656	FALSE	0	0	0	0
CLN6	0.0906482	FALSE	0	0	0	0
FAM46C	0.0906241	FALSE	0	0	0	0
COL14A1	0.0904762	FALSE	0	0	0	0
SDK1	0.0904083	FALSE	0	0	0	0
C1orf198	0.0903793	FALSE	0	0	0	0
APCDD1	0.0902841	FALSE	0	0	0	0
RANBP3L	0.0901571	FALSE	0	0	0	0
MATN1	0.0901381	FALSE	0	0	0	0
RNF149	0.0900936	FALSE	0	0	0	0
UACA	0.0900455	FALSE	0	0	0	0
RPS5	0.0899948	FALSE	0	0	0	0
NME5	0.0898111	FALSE	0	0	0	0
KCNQ1	0.0897729	TRUE	0.00236703	1.08747	28.0267	7274.83
CTSC	0.0896301	FALSE	0	0	0	0
CFAP126	0.0896214	FALSE	0	0	0	0
AC004832.3	0.0896172	FALSE	0	0	0	0
SEC14L2	0.0896172	FALSE	0	0	0	0
BTBD17	0.0894825	FALSE	0	0	0	0
CTDSP2	0.0894626	FALSE	0	0	0	0
ADAMTS1	0.0894352	FALSE	0	0	0	0
COL9A3	0.089232	FALSE	0	0.197742	1.00086	4680
PDIA5	0.0891994	FALSE	0	0	0	0
EPYC	0.0891754	FALSE	0	0	0	0
ARMC4	0.0890528	FALSE	0	0	0	0
CD82	0.0890211	FALSE	0	0	1.00043	2286.67
TPRN	0.0890137	TRUE	0	0.678302	1.00086	4746.33
TMPRSS3	0.0890099	TRUE	0	1.06312	9.01721	4898.33
GJB2	0.0889138	TRUE	0.08	3.03306	458	7308.17
NECTIN4	0.088907	FALSE	0	0	0	0
RPLP2	0.0888529	FALSE	0	0	0	0
RPS4X	0.0888148	FALSE	0	0	0	0
KLHL13	0.0888143	FALSE	0	0	0	0
HACD4	0.0887592	FALSE	0	0	0	0
ZHX2	0.0886508	FALSE	0	0	0	0
BAMBI	0.088506	FALSE	0	0	0	0
ALDH1A3	0.0884168	FALSE	0	0	0	0
COL2A1	0.0883692	TRUE	0	0.762678	7.0043	4879.67
PMEL	0.0883005	FALSE	0	0	0	0
COL6A6	0.0882896	FALSE	0	0	0	0
SELENOM	0.0882392	FALSE	0	0	0	0
CCDC40	0.0881679	FALSE	0	0	0	0
C9orf116	0.0881626	FALSE	0	0	0	0
SLC27A1	0.0880936	FALSE	0	0	0	0
SPON1	0.0880823	FALSE	0	0	0	0
CFAP69	0.088029	FALSE	0	0	0	0
APOE	0.0880106	FALSE	0	0	2.00086	2418.67
BCAM	0.088004	FALSE	0	0	0	0
GIPC3	0.0879903	TRUE	0	0.840525	3.00344	4865
HMOX1	0.0879353	FALSE	0	0	0	0
FRMD4B	0.0878724	FALSE	0	0	0	0
MASP1	0.087833	FALSE	0	0	1.00172	2396.17
CLDN8	0.087784	FALSE	0	0	0	0
AK1	0.0877424	FALSE	0	0	0	0
MARVELD3	0.0877258	FALSE	0	0	0	0
MSLNL	0.0876234	FALSE	0	0	0	0
LAPTM4A	0.087404	FALSE	0	0	0	0
PROSER2	0.0873126	FALSE	0	0	0	0
MT-ND2	0.087196	FALSE	0	0	0	0
KIF19	0.0870417	FALSE	0	0	0	0
RGMA	0.0868876	FALSE	0	0	0	0
ID2	0.0866502	FALSE	0	0	0	0
CDH4	0.0866264	FALSE	0	0	0	0
CLDN11	0.0865881	FALSE	0	0	0	0
RPS19	0.0865871	FALSE	0	1.5216	0	2419.5
PTPN14	0.0865151	FALSE	0	0	0	0
SERINC3	0.0864681	FALSE	0	0	1.00043	2286.67
DNAJB13	0.0864645	FALSE	0	0	0	0
ACSL4	0.086407	FALSE	0	0.211597	0	2330.83
COL11A2	0.0863341	TRUE	0	1.5423	8.00473	4908.67
CRYZ	0.0863077	FALSE	0	0	0	0
EPCAM	0.086283	FALSE	0	0	0	0
CPM	0.0861315	FALSE	0	0	0	0
KDR	0.0860996	FALSE	0	0	1.00043	2286.67
PGM5	0.0860416	FALSE	0	0	0	0
CHRNB1	0.0860133	FALSE	0	0	0	0
ESRRB	0.0859659	TRUE	0	0.171286	2.00215	4760
KRT8	0.0859466	FALSE	0	0	0	0
CSPG5	0.0859429	FALSE	0	0	0	0
PDIA3	0.0859411	FALSE	0	0	0	0
TOMM7	0.0859011	FALSE	0	0	0	0
TYROBP	0.0858967	FALSE	0	0	0	0
LRRN1	0.085893	FALSE	0	0	0	0
PRKAA2	0.0857504	FALSE	0	0	0	0
RNF144B	0.0856942	FALSE	0	0	0	0
IRX3	0.0856559	FALSE	0	0	0	0
CLDN4	0.0856335	FALSE	0	0	0	0
LARGE2	0.0856243	FALSE	0	0	0	0
TMSB4Y	0.0855924	FALSE	0	0	0	0
SLCO2A1	0.0855627	FALSE	0	0	0	0
FBXO32	0.0855449	FALSE	0	0	0	0
ABCC9	0.0855091	FALSE	0	0	0	0
AL807752.7	0.0854285	FALSE	0	0	0	0
PTGDS	0.0854285	FALSE	0	0	1.00172	2396.17
SLC16A10	0.0854189	FALSE	0	0	0	0
ACKR3	0.0854135	FALSE	0	0	0	0
RPS25	0.0848712	FALSE	0	0	0	0
PENK	0.0848575	FALSE	0	0	0	0
UPK1B	0.0848257	FALSE	0	0	0	0
FBXO2	0.084814	FALSE	0	0	0	0
CACNA1D	0.0844914	FALSE	0	0	0	0
PLAT	0.0844001	FALSE	0	0	0	0
PPP1R1B	0.0843903	FALSE	0	0	0	0
GLUL	0.0843551	FALSE	0	0	0	0
SMTNL2	0.0842694	FALSE	0	0	0	0
ABCA1	0.0842371	FALSE	0	0	0	0
SORL1	0.0838063	FALSE	0	0	0	0
GLB1	0.0837286	FALSE	0	0	0	0
DSG2	0.0836125	FALSE	0	0	0	0
LCP1	0.0835848	FALSE	0	0	1.00172	2396.17
TDRP	0.0835647	FALSE	0	0	0	0
SFRP5	0.0834773	FALSE	0	0	0	0
LY6E	0.0834629	FALSE	0	0	0	0
KIRREL3	0.083389	FALSE	0	0	0	0
ASPN	0.0833055	FALSE	0	0	0	0
COLGALT2	0.0833008	FALSE	0	0	0	0
TINAGL1	0.0831885	FALSE	0	0	0	0
ARAP1	0.0831879	FALSE	0	0	0	0
SPRY1	0.0831839	FALSE	0	0	0	0
PROM2	0.083126	FALSE	0	0	0	0
SLC4A4	0.0830071	FALSE	0	0	0	0
FGF14	0.0829784	FALSE	0	0	0	0
LRBA	0.082964	FALSE	0	0	0	0
RPL18	0.0829505	FALSE	0	0	0	0
ADGRE1	0.0829444	FALSE	0	0	0	0
ESAM	0.0828901	FALSE	0	0	0	0
NAP1L1	0.0828693	FALSE	0	0	0	0
TMEM200A	0.0828372	FALSE	0	0	0	0
AOC3	0.0827836	FALSE	0	0	0	0
PTGS1	0.0827339	FALSE	0	0	0	0
EEF1B2	0.0827109	FALSE	0	0	0	0
TBC1D4	0.0825053	FALSE	0	0	0	0
PDPN	0.0824753	FALSE	0	0	0	0
TMEM176B	0.0823081	FALSE	0	0	0	0
ZIC1	0.0823061	FALSE	0	0	0	0
FAP	0.0822904	FALSE	0	0	0	0
PPP1R3C	0.0821697	FALSE	0	0	0	0
PTPRM	0.0819699	FALSE	0	0	0	0
RPS15A	0.081927	FALSE	0	0	0	0
MT-ND1	0.0819185	FALSE	0.00236703	0	5.00645	4845.5
MATN2	0.0818325	FALSE	0	0	0	0
WFIKKN2	0.0818032	FALSE	0	0	0	0
WHAMM	0.0817744	FALSE	0	0	0	0
SEMA3B	0.0817432	FALSE	0	0	0	0
ILDR2	0.0817257	FALSE	0	0	0	0
LIPH	0.0816491	FALSE	0	0	0	0
FAM107B	0.0814063	FALSE	0	0	0	0
ANO1	0.0813854	FALSE	0	0	0	0
CD44	0.0813441	FALSE	0	0	0	0
RPS9	0.0813221	FALSE	0	0	0	0
MYO5C	0.0811691	FALSE	0	0	0	0
RTP4	0.0811341	FALSE	0	0	0	0
CRTAC1	0.081095	FALSE	0	0	0	0
LAMP1	0.0810891	FALSE	0	0	0	0
TNS1	0.081073	FALSE	0	0	0	0
SCP2	0.0810593	FALSE	0	0	0	0
APBA1	0.080998	FALSE	0	0	0	0
RBP1	0.0809738	FALSE	0	0	1.00043	2286.67
KRT7	0.0808298	FALSE	0	0	0	0
RPL37	0.0807896	FALSE	0	0	0	0
INSIG1	0.0806549	FALSE	0	0	0	0
ILDR1	0.0806443	TRUE	0	0	1.00172	2396.17
RPS17	0.0805298	FALSE	0	0	0	0
AP1M2	0.0804945	FALSE	0	0	0	0
CDH11	0.0804729	FALSE	0	0	0	0
C10orf90	0.0803539	FALSE	0	0	0	0
OFCC1	0.0803296	FALSE	0	0	0	0
COL12A1	0.0803266	FALSE	0	0	0	0
RPL26	0.0803262	FALSE	0	0	0	0
LGMN	0.0803196	FALSE	0	0	0	0
COL6A1	0.0802632	FALSE	0	0	0	0
BMPER	0.0800725	FALSE	0	0.354131	0	2354
COL9A2	0.0800335	TRUE	0	0	1.00043	2286.67
DCN	0.0799627	FALSE	0	0	1.00043	2286.67
WSCD2	0.079874	FALSE	0	0	0	0
ATP11A	0.0798183	FALSE	0	0.391141	0	2360.83
ADGRG6	0.0798026	FALSE	0	0	0	0
COL8A1	0.0797959	FALSE	0	0	0	0
OTOL1	0.0797941	FALSE	0	0	0	0
RPL37A	0.0797712	FALSE	0	0	0	0
MEIS2	0.079722	FALSE	0	0	0	0
ZNF474	0.0797096	FALSE	0	0	0	0
WNT7A	0.0795541	FALSE	0	0	0	0
PLOD1	0.079441	FALSE	0	0	2.00129	2429.83
CITED4	0.0794263	FALSE	0	0	0	0
ACTB	0.079323	FALSE	0	0	0	0
FYCO1	0.0792906	FALSE	0	0	0	0
CD24	0.0792425	FALSE	0	0	0	0
SALL3	0.0791247	FALSE	0	0	0	0
AC104109.3	0.079092	FALSE	0	0	0	0
SKP1	0.079092	FALSE	0	0	1.00043	2286.67
PLCE1	0.0789774	FALSE	0	0.373328	0	2358
SFRP2	0.0789738	FALSE	0	0	0	0
BTG1	0.0789696	FALSE	0	0	0	0
LTBP3	0.0788309	FALSE	0	0	0	0
TMEM64	0.0786202	FALSE	0	0	0	0
HS6ST2	0.078461	FALSE	0	0	0	0
CFAP43	0.0784001	FALSE	0	0	0	0
BMP2	0.0783705	FALSE	0	0	1.00043	2286.67
STAT6	0.078361	FALSE	0	0	1.00043	2286.67
TUBA1A	0.078292	FALSE	0	0	0	0
CALU	0.0782228	FALSE	0	0	0	0
GALNT10	0.0780782	FALSE	0	0	0	0
GALNT16	0.0780166	FALSE	0	0	0	0
TSPAN8	0.0779261	FALSE	0	0	0	0
RAP1GAP	0.0779022	FALSE	0	0	0	0
EGFL7	0.0778544	FALSE	0	0	0	0
RPS18	0.0777668	FALSE	0	0	0	0
FAM20A	0.0777192	FALSE	0	0	0	0
ARHGEF3	0.0776965	FALSE	0	0	0	0
FBN1	0.077675	FALSE	0	0	0	0
MAGED1	0.0776656	FALSE	0	0	0	0
ALCAM	0.0775895	FALSE	0	0	0	0
EHD2	0.0775515	FALSE	0	0	0	0
SEMA3E	0.0775221	TRUE	0	0	0	0
CTHRC1	0.0774975	FALSE	0	0	0	0
NEK2	0.0773885	FALSE	0	0	0	0
PLS1	0.0772995	FALSE	0	0	0	0
TOX3	0.0772666	FALSE	0	0	0	0
MOCOS	0.0772106	FALSE	0	0	0	0
TTC7A	0.0771755	FALSE	0	0	0	0
SPINT2	0.0771725	FALSE	0	0	0	0
CA8	0.0771407	FALSE	0	0	0	0
PLCH1	0.0770921	FALSE	0	0	0	0
PIEZO1	0.0770897	FALSE	0	0	0	0
RAVER2	0.0770485	FALSE	0	0	0	0
THBD	0.0769859	FALSE	0	0	0	0
AC004754.1	0.0768747	FALSE	0	0	0	0
FAM234A	0.0768747	FALSE	0	0	0	0
PEG3	0.0768081	FALSE	0	0	1.00086	2355.5
RAMP3	0.0767324	FALSE	0	0	0	0
LSM6	0.0767191	FALSE	0	0	0	0
TNMD	0.0767161	FALSE	0	0	0	0
GSG1L	0.0765929	FALSE	0	0	0	0
WDR63	0.0765667	FALSE	0	0	0	0
LRP1	0.0765648	FALSE	0	0	0	0
CNMD	0.0765341	FALSE	0	0	0	0
IGFBP7	0.0765215	FALSE	0	0	0	0
RPS16	0.0765057	FALSE	0	0	0	0
DDX5	0.0764376	FALSE	0	0	0	0
SDC2	0.0762253	FALSE	0	0	0	0
ZDHHC2	0.0762225	FALSE	0	0	0	0
NOTCH4	0.0762145	FALSE	0	0	0	0
CALB1	0.0760686	FALSE	0	0.390769	2.00086	4779.17
ARHGAP21	0.0759337	FALSE	0	0	0	0
PNMA8B	0.0758332	FALSE	0	0	0	0
TJP1	0.0758137	FALSE	0	0	2.00086	2418.67
PLSCR1	0.0758022	FALSE	0	0	0	0
PLSCR2	0.0758022	FALSE	0	0	0	0
KCNAB1	0.0757815	FALSE	0	0	0	0
THSD1	0.0756812	FALSE	0	0	0	0
AGT	0.0756175	FALSE	0.00236703	0	0	2367.83
WHRN	0.075467	TRUE	0	0.745985	6.00818	4876.83
DTNA	0.0753398	FALSE	0	0	0	0
RASSF2	0.075305	FALSE	0	0	0	0
RPS3A	0.0752454	FALSE	0	0	0	0
CYP4V2	0.0750933	FALSE	0	0	0	0
TCF4	0.0750571	FALSE	0	0	2.00172	2437.5
FAM19A5	0.0750469	FALSE	0	0	0	0
PPFIBP2	0.075031	FALSE	0	0	0	0
B2M	0.0748336	FALSE	0	0	0	0
TMEM45A	0.0747652	FALSE	0	0	0	0
TIE1	0.0746735	FALSE	0	0	0	0
RABGAP1L	0.0745841	FALSE	0	0	0	0
RSPH4A	0.0745834	FALSE	0	0	0	0
ST3GAL5	0.0744798	FALSE	0	0	0	0
TMEM176A	0.0744672	FALSE	0	0	0	0
SLC31A2	0.0744129	FALSE	0	0	0	0
JOSD2	0.0744052	FALSE	0	0	0	0
KAZALD1	0.074351	FALSE	0	0	0	0
ODC1	0.074346	FALSE	0	0	1.00129	2383.33
COL9A1	0.074332	TRUE	0	0.820437	0	2398.5
GULP1	0.0741183	FALSE	0	0	0	0
AC105052.1	0.0740919	FALSE	0	0	0	0
UPK3BL1	0.0740919	FALSE	0	0	0	0
TMBIM6	0.0740727	FALSE	0	0	0	0
FSD1L	0.0740614	FALSE	0	0	0	0
MPZL1	0.0739937	FALSE	0	0	0	0
LRIG1	0.0739675	FALSE	0	0	1.00086	2355.5
OTOGL	0.0739022	TRUE	0	0	1.00086	2355.5
SEL1L3	0.0739018	FALSE	0	0	0	0
GPNMB	0.0738286	FALSE	0	0	0	0
FGFRL1	0.0738255	FALSE	0	0	0	0
LRRTM1	0.0737986	FALSE	0	0.397098	0	2362.17
WNT7B	0.0737342	FALSE	0	0	0	0
ARHGEF28	0.0736268	FALSE	0	0	0	0
FAM13A	0.0735266	FALSE	0	0	0	0
CLMN	0.0734867	FALSE	0	0	0	0
RPSA	0.0734073	FALSE	0	0	0	0
RAPGEF3	0.0734023	FALSE	0	0	0	0
RASL11B	0.0733838	FALSE	0	0	0	0
CYTL1	0.073219	FALSE	0	0	1.00043	2286.67
MGP	0.0731843	FALSE	0	0	0	0
P4HB	0.0731752	FALSE	0	0	0	0
C5orf30	0.0729381	FALSE	0	0	0	0
EEF1A1	0.0728989	FALSE	0	0	2.00086	2418.67
AIF1L	0.0728722	FALSE	0	0	0	0
ANXA1	0.0727835	FALSE	0	0	0	0
ISOC1	0.0727816	FALSE	0	0	0	0
ADCY2	0.0727725	FALSE	0	0	0	0
HEY1	0.0727586	FALSE	0	0	0	0
SVEP1	0.0727343	FALSE	0	0	0	0
APLP2	0.072687	FALSE	0	0	0	0
DUSP4	0.072674	FALSE	0	0	0	0
KCNE4	0.0726692	FALSE	0	0	0	0
TMEM26	0.0726305	FALSE	0	0	0	0
COL6A2	0.0724747	FALSE	0	0	0	0
C2orf50	0.0724366	FALSE	0	0	0	0
ACAN	0.072376	FALSE	0	0	0	0
TMIE	0.0723239	TRUE	0	0.857724	4.00947	4873.33
TMEM72	0.0722911	FALSE	0	0	0	0
CALCA	0.0722796	FALSE	0	0	0	0
PABPC1	0.072275	FALSE	0	0	0	0
PABPC3	0.072275	FALSE	0	0	0	0
RSPH1	0.0722523	FALSE	0	0	0	0
RACK1	0.0722351	FALSE	0	0	0	0
GAL3ST3	0.0722272	FALSE	0	0	0	0
CADPS2	0.0721889	FALSE	0	0	0	0
LYVE1	0.0721764	FALSE	0	0	0	0
RPS21	0.072146	FALSE	0	0	0	0
TMCC3	0.0720812	FALSE	0	0	0	0
FGF1	0.0720706	FALSE	0	0	0	0
RRBP1	0.0720084	FALSE	0	0	0	0
RPS6	0.0719874	FALSE	0	0	0	0
TMEM59	0.0719059	FALSE	0	0	0	0
PEBP1	0.0718292	FALSE	0	0	0	0
MBTPS1	0.0717978	FALSE	0	0	1.00043	2286.67
GSTM2	0.0717846	FALSE	0	0	0	0
SH3BGRL2	0.0717606	FALSE	0	0	0	0
MFAP2	0.0717254	FALSE	0	0	0	0
DLK1	0.0716813	FALSE	0	0	0	0
AC068580.4	0.0716619	FALSE	0	0	0	0
CTSD	0.0716619	FALSE	0	0	1.00043	2286.67
EPHA3	0.0716054	FALSE	0	0	0	0
WNT2B	0.0715366	FALSE	0	0	0	0
C6orf132	0.0714663	FALSE	0	0	0	0
TCP11	0.0714228	FALSE	0	0	0	0
TMEM173	0.0713589	FALSE	0	0	0	0
GAS2	0.0712766	FALSE	0	0	0	0
KCNF1	0.0712257	FALSE	0	0	0	0
P2RX4	0.0712094	FALSE	0	0	0	0
DCTN3	0.0711331	FALSE	0	0	0	0
RPL8	0.0711015	FALSE	0	0	0	0
FLRT2	0.0709809	FALSE	0	0	0	0
SLCO2B1	0.070938	FALSE	0	0	0	0
OTOP1	0.0709157	FALSE	0	0	0	0
CHCHD6	0.0708985	FALSE	0	0	0	0
PLSCR5	0.0708692	FALSE	0	0	0	0
TADA3	0.0708098	FALSE	0	0	0	0
ARHGAP20	0.0707094	FALSE	0	0	0	0
NLRX1	0.0706388	FALSE	0	0	0	0
OGN	0.0706081	FALSE	0	0	0	0
TRPV4	0.070531	FALSE	0	0.186811	0	2322.17
ALS2CL	0.0704705	FALSE	0	0	0	0
METTL24	0.0704657	FALSE	0	0	0	0
RPL41	0.0704315	FALSE	0	0	0	0
BGN	0.0703289	FALSE	0	0	0	0
PHLDB2	0.0702531	FALSE	0	0	0	0
AL928654.4	0.0702054	FALSE	0	0	0	0
CRIP1	0.0702054	FALSE	0	0	0	0
RPL28	0.0701499	FALSE	0	0	0	0
SLC38A4	0.070049	FALSE	0	0	0	0
TMEM159	0.069994	FALSE	0	0	0	0
SNTB1	0.0699217	FALSE	0	0	0	0
TGFBR3	0.0698843	FALSE	0	0	0	0
RIPK4	0.0698842	FALSE	0	0	0	0
LRPAP1	0.069883	FALSE	0	0	0	0
CTNNB1	0.0698373	FALSE	0	0	0	0
TEKT2	0.0697241	FALSE	0	0	0	0
TNS2	0.0697104	FALSE	0	0	0	0
AMOTL2	0.0696734	FALSE	0	0	0	0
EPHA7	0.0696487	FALSE	0	0	0	0
PREX2	0.0696457	FALSE	0	0	0	0
CNTN6	0.0696309	FALSE	0	0	0	0
PCDH19	0.0695248	FALSE	0	0	0	0
MEGF6	0.0695195	FALSE	0	0	0	0
CD34	0.0695191	FALSE	0	0	0	0
RPS15	0.0695183	FALSE	0	0	0	0
GRB7	0.0694011	FALSE	0	0	0	0
FMO2	0.0693556	FALSE	0.00236703	0	0	2367.83
TBX2	0.0693364	FALSE	0	0.434148	0	2368.17
MT-ATP6	0.0693095	FALSE	0.00236703	0	1.00473	4779.17
NOS1	0.0692995	FALSE	0	0	1.00086	2355.5
PLIN5	0.0692405	FALSE	0	0	0	0
PON2	0.0692347	FALSE	0	0	3.00904	2467.17
CLSTN2	0.0691834	FALSE	0	0	0	0
CCDC65	0.069116	FALSE	0	0	0	0
PGAP2	0.0688306	FALSE	0	0	0	0
PLCB4	0.0687934	FALSE	0	0	0	0
PLEKHH2	0.0687862	FALSE	0	0	0	0
CLIC4	0.0687843	FALSE	0	0	0	0
SLC25A18	0.068745	FALSE	0	0	0	0
PGAM2	0.0686252	FALSE	0	0	0	0
MPST	0.0686176	FALSE	0	0	0	0
HDAC11	0.0685789	FALSE	0	0	0	0
MT-ND3	0.0684962	FALSE	0	0	2.00172	2437.5
CRABP2	0.0684911	FALSE	0	0	0	0
MT-CO2	0.0684406	FALSE	0	0	1.00473	2411.33
MT-ND4	0.0684142	FALSE	0.00236703	0	2.00344	4816.67
UNC5B	0.0683586	FALSE	0	0	0	0
JAG2	0.0683176	FALSE	0	0	0	0
LAMA1	0.0682766	FALSE	0	0	0	0
MYO16	0.0682686	FALSE	0	0	0	0
SCNN1B	0.0682469	FALSE	0	0	0	0
TMED10	0.0682452	FALSE	0	0	0	0
MT-ND5	0.0682161	FALSE	0.00236703	0	1.00043	4654.5
CDH3	0.0681369	FALSE	0	0	0	0
SYT6	0.0679518	FALSE	0	0	0	0
ASAP2	0.0679463	FALSE	0	0	0	0
RPS24	0.0679228	FALSE	0	0	0	0
CRELD2	0.0678189	FALSE	0	0	0	0
LGR6	0.0677552	FALSE	0	0	0	0
TRPM1	0.0676932	FALSE	0	0	0	0
C1S	0.0676883	FALSE	0	0	0	0
MT-CYB	0.0676843	FALSE	0.00236703	0	2.00129	4797.67
KCNK2	0.0675402	FALSE	0	0	0	0
C1QTNF6	0.0675088	FALSE	0	0	0	0
NAPRT	0.0673963	FALSE	0	0	0	0
NFIX	0.0673488	FALSE	0	0	0	0
TTC29	0.067345	FALSE	0	0	0	0
WNT4	0.0673116	FALSE	0	0	0	0
JAM2	0.067301	FALSE	0	0	0	0
ZBTB42	0.0672743	FALSE	0	0	0	0
C2orf72	0.0672658	FALSE	0	0	0	0
MYO15A	0.067244	TRUE	0	1.02777	15.0198	4902.33
RPL6	0.0672017	FALSE	0	0	0	0
HNRNPK	0.0671761	FALSE	0	0	1.00172	2396.17
DAG1	0.067139	FALSE	0	0	0	0
ATOX1	0.0671188	FALSE	0	0	0	0
OGDHL	0.067089	FALSE	0	0	0	0
BCL2L11	0.0669758	FALSE	0	0	0	0
IL17RD	0.0669597	FALSE	0	0.408292	0	2363.17
PBX1	0.0669573	FALSE	0	0	0	0
CSAD	0.0669291	FALSE	0	0	0	0
FAT1	0.0669226	FALSE	0	0	0	0
RPL3	0.0668719	FALSE	0	0	0	0
NTN4	0.0668601	FALSE	0	0	0	0
CLDN3	0.0668453	FALSE	0	0	0	0
RPL5	0.0667765	FALSE	0	0	0	0
TSPAN13	0.0666263	FALSE	0	0	0	0
SURF4	0.0665752	FALSE	0	0	0	0
GPR4	0.0664876	FALSE	0	0	0	0
DYNC1I1	0.0664642	FALSE	0	0	0	0
CLIC5	0.0664362	TRUE	0	0	1.00129	2383.33
TSPAN3	0.0664132	FALSE	0	0	0	0
KIFC3	0.0663825	FALSE	0	0	0	0
PRR15	0.0663763	FALSE	0	0	0	0
ADAMTS16	0.0663714	FALSE	0	0	0	0
FRYL	0.0663653	FALSE	0	0	0	0
NPTX1	0.0663618	FALSE	0	0	0	0
HSPA5	0.066348	FALSE	0	0	1.00043	2286.67
FCGRT	0.0663263	FALSE	0	0	0	0
DEPTOR	0.0663082	FALSE	0	0	0	0
CYP7B1	0.0659803	FALSE	0	0	0	0
APOBEC2	0.06592	FALSE	0	0	0	0
SLCO1A2	0.0656592	FALSE	0	0	0	0
GRK1	0.0656537	FALSE	0	0	0	0
ENKUR	0.06565	FALSE	0	0	0	0
INSC	0.0656241	FALSE	0	0.415398	2.00473	4815.67
ITIH5	0.0655992	FALSE	0	0	0	0
SPSB1	0.0655863	FALSE	0	0	0	0
KAT2B	0.0655654	FALSE	0	0	0	0
RNF182	0.065493	FALSE	0	0	0	0
DIO2	0.065491	FALSE	0	0	0	0
CLDN5	0.0654689	FALSE	0	0	0	0
EIF3F	0.0654525	FALSE	0	0	0	0
TXNIP	0.06542	FALSE	0	0	1.00043	2286.67
SPHKAP	0.0654024	FALSE	0	0	0	0
ETS2	0.0652651	FALSE	0	0	0	0
RPLP1	0.0652609	FALSE	0	0	0	0
PLD2	0.0652548	FALSE	0	0	0	0
EFNA5	0.0652545	FALSE	0	0	0	0
SOX1	0.0652448	FALSE	0	0	0	0
TJAP1	0.0650535	FALSE	0	0	0	0
PKP4	0.0649371	FALSE	0	0	0	0
BSG	0.0649262	FALSE	0	0	0	0
CTNNA1	0.0648293	FALSE	0	0	0	0
MPDZ	0.0648056	FALSE	0	0	0	0
CDK19	0.064761	FALSE	0	0	0	0
AK4	0.0647316	FALSE	0	0	0	0
TIMP2	0.0647211	FALSE	0	0	0	0
CFAP44	0.0647095	FALSE	0	0	0	0
DEFB124	0.0646248	FALSE	0	0	0	0
GPLD1	0.0645748	FALSE	0	0	0	0
RPL4	0.0645383	FALSE	0	0	0	0
PDGFRL	0.0644095	FALSE	0	0	0	0
LAMA5	0.0643416	FALSE	0	0	0	0
GPC3	0.064328	FALSE	0	0	0	0
MAML2	0.0643202	FALSE	0	0	0	0
AL359736.1	0.0643169	FALSE	0	0	0	0
SPATA13	0.0643169	FALSE	0	0	0	0
LRCH1	0.0642449	FALSE	0	0	0	0
TAGLN2	0.0642431	FALSE	0	0	0	0
SERINC2	0.0642107	FALSE	0	0	0	0
ITM2C	0.0641285	FALSE	0	0	0	0
CEP152	0.0641015	FALSE	0	0	0	0
SEPT11	0.0640813	FALSE	0	0	0	0
MAP2K1	0.0640544	FALSE	0	0.355235	1.00043	4641.17
C11orf49	0.0640095	FALSE	0	0	0	0
ZNF488	0.0639665	FALSE	0	0	0	0
FAT2	0.063953	FALSE	0	0	0	0
PAK3	0.0639131	FALSE	0	0	0	0
NID1	0.0638336	FALSE	0	0.191408	1.00086	4678.67
FASN	0.0637797	FALSE	0	0	0	0
GNAI2	0.0637471	FALSE	0	0	0	0
ATP5B	0.0636626	FALSE	0	0	0	0
MANSC1	0.0636343	FALSE	0	0	0	0
CFAP61	0.0635553	FALSE	0	0	0	0
SOX6	0.0635202	FALSE	0	0	0	0
SCG2	0.0635081	FALSE	0	0	0	0
DNAL4	0.0634347	FALSE	0	0	0	0
SLC9A3R2	0.0633579	FALSE	0	0	0	0
SYNGR2	0.0633548	FALSE	0	0	0	0
RPL22L1	0.0633309	FALSE	0	0	0	0
SEC22C	0.0633034	FALSE	0	0	0	0
RDH12	0.063259	FALSE	0	0	0	0
CTSV	0.0632128	FALSE	0	0	0	0
FAM19A1	0.0631875	FALSE	0	0	0	0
SLC6A15	0.0631542	FALSE	0	0	0	0
COL28A1	0.0631109	FALSE	0	0	0	0
PGPEP1	0.0630928	FALSE	0	0	0	0
CHADL	0.0630451	FALSE	0	0	0	0
ATP5A1	0.0629725	FALSE	0	0	0	0
MYO1C	0.0628985	FALSE	0	1.21522	0	2412.5
EMCN	0.062887	FALSE	0	0	0	0
P4HA2	0.0628731	FALSE	0	0	0	0
MAMSTR	0.0628615	FALSE	0	0	0	0
MTCH1	0.0628285	FALSE	0	0	0	0
AGRN	0.0628193	FALSE	0	0	0	0
SALL1	0.0628004	FALSE	0	1.14051	2.00129	4839.67
PRPH2	0.0627842	FALSE	0	0	0	0
ADGRF5	0.0627594	FALSE	0	0	0	0
ITGB1	0.0627475	FALSE	0	0	0	0
VSIG10L2	0.0627222	FALSE	0	0	0	0
AZIN2	0.0627214	FALSE	0	0	0	0
CRIM1	0.062661	FALSE	0	0	0	0
CADM1	0.062641	FALSE	0	0	0	0
MS4A7	0.0626283	FALSE	0	0	0	0
CPD	0.0625982	FALSE	0	0	0	0
FZD8	0.0625378	FALSE	0	0	0	0
UTRN	0.0625073	FALSE	0	0	0	0
TNS3	0.0624859	FALSE	0	0	0	0
GRID2	0.0623761	FALSE	0	0	0	0
PRKAB1	0.0623714	FALSE	0	0	1.00043	2286.67
RPS3	0.0623478	FALSE	0	0	0	0
TTC30A	0.0623373	FALSE	0	0	0	0
TTC30B	0.0623373	FALSE	0	0	0	0
NOX3	0.0622557	FALSE	0	0	3.00301	2464
COL11A1	0.0621896	TRUE	0	1.1507	3.00301	4874.17
TBX18	0.0621495	FALSE	0	0	0	0
FOS	0.0621293	FALSE	0	0	2.00129	2429.83
CHPT1	0.0620897	FALSE	0	0	0	0
SLC24A3	0.0620759	FALSE	0	0	0	0
CLSTN1	0.0620377	FALSE	0	0	0	0
CAV2	0.0620127	FALSE	0	0	1.00043	2286.67
GGH	0.0620099	FALSE	0	0	0	0
COG6	0.0619869	FALSE	0	0	0	0
NEO1	0.0619307	FALSE	0	0	0	0
TBX15	0.0618649	FALSE	0	0	0	0
BTG2	0.061864	FALSE	0	0	0	0
HMX3	0.0617673	FALSE	0	0	0	0
HDLBP	0.0617123	FALSE	0	0	0	0
SSR3	0.061621	FALSE	0	0	0	0
SERPINH1	0.0615857	FALSE	0	0	1.00043	2286.67
SMOC2	0.0615531	FALSE	0	0	0	0
FCER1G	0.0615147	FALSE	0	0	0	0
TOX	0.0615118	FALSE	0	0	0	0
CALM2	0.0615039	FALSE	0	0.208579	0	2329.17
RNF144A	0.0614954	FALSE	0	0	0	0
PPDPF	0.0614887	FALSE	0	0	0	0
MT-ND6	0.0614625	FALSE	0.00236703	0	2.00645	4820.83
ELFN1	0.0614159	FALSE	0	0	0	0
TLR3	0.0614101	FALSE	0	0	0	0
EEF1G	0.061405	FALSE	0	0	0	0
EIF4H	0.0613505	FALSE	0	0	0	0
AP000275.2	0.0613165	FALSE	0	0	0	0
C21orf59	0.0613165	FALSE	0	0	0	0
CCDC157	0.0611909	FALSE	0	0	0	0
APOD	0.0611809	FALSE	0	0	0	0
ADAMTS5	0.0611657	FALSE	0	0	0	0
EGFL6	0.0610869	FALSE	0	0	0	0
SP5	0.0610425	FALSE	0	0	0	0
TENM4	0.061018	FALSE	0	0	0	0
RAB17	0.0610027	FALSE	0	0	0	0
LYPD6B	0.0609019	FALSE	0	0	0	0
TMEM258	0.0608724	FALSE	0	0	0	0
SMS	0.0608315	FALSE	0	0	0	0
CNP	0.0608212	FALSE	0	0	0	0
RPS27A	0.0607643	FALSE	0	0	0	0
VAV2	0.0607531	FALSE	0	0	0	0
DDAH1	0.0607258	FALSE	0	0	0	0
CD38	0.0607226	FALSE	0	0	0	0
PIGS	0.0607111	FALSE	0	0	0	0
COL15A1	0.0606173	FALSE	0	0	0	0
EEF2	0.0605809	FALSE	0	0	0	0
ACSS2	0.0605411	FALSE	0	0	0	0
CCDC39	0.0605377	FALSE	0	0	0	0
LAMB1	0.0604551	FALSE	0	0	0	0
PRRG4	0.0603996	FALSE	0	0	0	0
FAM184B	0.0603801	FALSE	0	0	0	0
EIF4G2	0.0603702	FALSE	0	0	0	0
PSME2	0.0603398	FALSE	0	0	0	0
EIF4B	0.0602665	FALSE	0	0	0	0
HTR3A	0.0602649	FALSE	0	0	0	0
PRKCQ	0.0601305	FALSE	0	0	0	0
MARCH3	0.0601138	FALSE	0	0	0	0
RPS10	0.0601079	FALSE	0	0	0	0
DES	0.0601075	FALSE	0	0	1.00215	2403
LGR5	0.0600275	FALSE	0	0	0	0
KCTD14	0.0600243	FALSE	0	0	0	0
BMF	0.059931	FALSE	0	0	0	0
NR4A1	0.0599059	FALSE	0	0	1.00043	2286.67
GALK1	0.0598864	FALSE	0	0	0	0
AQP11	0.0598755	FALSE	0	0	0	0
PHLDB1	0.0598559	FALSE	0	0	0	0
TUBB2B	0.0598192	FALSE	0	0	0	0
UCHL1	0.0597476	FALSE	0	0	0	0
ADAMTS10	0.0596907	FALSE	0	0	0	0
FXYD3	0.0596421	FALSE	0	0	0	0
GPR146	0.0596379	FALSE	0	0	0	0
PRDM16	0.0596247	FALSE	0	0	0	0
PDGFA	0.0595698	FALSE	0	0	0	0
NR3C1	0.0595181	FALSE	0	0	3.00215	2460
H1F0	0.0594315	FALSE	0	0	0	0
MYOF	0.0593943	FALSE	0	0.167915	0	2315.33
RARRES1	0.0593663	FALSE	0	0	0	0
ARHGDIA	0.059314	FALSE	0	0	0	0
CA9	0.0592838	FALSE	0	0	0	0
CDC42BPG	0.0592714	FALSE	0	0	0	0
ADRA2C	0.0592654	FALSE	0	0	0	0
OCM	0.0592486	FALSE	0	0	0	0
OCM2	0.0592486	FALSE	0	0	0	0
LDHB	0.0591147	FALSE	0	0	0	0
CHST11	0.0591107	FALSE	0	0	0	0
CNN3	0.0590719	FALSE	0	0	0	0
RPL11	0.0590497	FALSE	0	0	0	0
PDGFC	0.0590476	FALSE	0	0	0	0
SLC12A2	0.0589808	FALSE	0	0.701526	1.00043	4677.83
RAI14	0.058971	FALSE	0	0	0	0
RGS2	0.0589601	FALSE	0	0	0	0
P2RX6	0.0589588	FALSE	0	0	0	0
AASS	0.058854	FALSE	0	0	0	0
S100A11	0.0588293	FALSE	0	0	0	0
CHST5	0.0588009	FALSE	0	0	0	0
CHST6	0.0588009	FALSE	0	0	0	0
ABCG1	0.058775	FALSE	0	0	0	0
SLC25A5	0.0587173	FALSE	0	0	0	0
FGF21	0.0587087	FALSE	0	0	0	0
PFDN1	0.0587057	FALSE	0	0	0	0
AL157392.5	0.0586706	FALSE	0	0	0	0
PRPF18	0.0586706	FALSE	0	0	0	0
CUEDC1	0.0586541	FALSE	0	0	0	0
PPP1R12B	0.0586319	FALSE	0	0	0	0
MITF	0.0585813	TRUE	0	1.21478	9.00904	4903
GSN	0.0585694	FALSE	0	0	5.00645	2477.67
FUCA2	0.0585651	FALSE	0	0	0	0
PODN	0.0585044	FALSE	0	0	0	0
GPC5	0.0584757	FALSE	0	0	0	0
GPR37	0.0584523	FALSE	0	0	0	0
TM9SF3	0.0584301	FALSE	0	0	0	0
ADHFE1	0.0583973	FALSE	0	0	0	0
GAS7	0.05836	FALSE	0	0	0	0
RGS5	0.0582988	FALSE	0	0	0	0
FBXO36	0.0582881	FALSE	0	0	0	0
HLF	0.0582461	FALSE	0	0	0	0
JPH1	0.0582445	FALSE	0	0	0	0
TEX15	0.05824	FALSE	0	0	0	0
CTNND1	0.0582064	FALSE	0	0	0	0
PCDH8	0.0581862	FALSE	0	0	0	0
TUBB	0.0581808	FALSE	0	0	0	0
SLC14A1	0.0581246	FALSE	0	0	0	0
VEPH1	0.0581119	FALSE	0	0	0	0
ARNT2	0.0580805	FALSE	0	0	0	0
GYG1	0.058017	FALSE	0	0.235616	0	2336.17
LLGL2	0.0579581	FALSE	0	0	0	0
TRPM5	0.057924	FALSE	0	0	0	0
NOTCH3	0.0579175	FALSE	0	0	0	0
DDX3X	0.0579135	FALSE	0	0	0	0
FAM83H	0.0578524	FALSE	0	0	0	0
HMGN3	0.0578228	FALSE	0	0	0	0
HMX2	0.0577891	FALSE	0	0.572273	1.00043	4668.5
SLC25A4	0.057767	FALSE	0	0	1.00086	2355.5
PXDC1	0.0577489	FALSE	0	0	0	0
TSC22D1	0.057738	FALSE	0	0	0	0
PTPRU	0.0577271	FALSE	0	0	0	0
CCL21	0.057707	FALSE	0	0	0	0
PRCP	0.0577046	FALSE	0	0	0	0
NENF	0.0576963	FALSE	0	0	0	0
KLHDC7A	0.0576336	FALSE	0	0	0	0
MYH8	0.0576133	FALSE	0	0	0	0
LGALS9	0.0576103	FALSE	0	0	0	0
LGALS9B	0.0576103	FALSE	0	0	0	0
LGALS9C	0.0576103	FALSE	0	0	0	0
MYH9	0.0576097	TRUE	0	1.6651	13.0202	4917
FGFR3	0.0575967	FALSE	0	0.638282	6.00344	4866.17
THBS2	0.0575478	FALSE	0	0	0	0
STARD9	0.0575306	FALSE	0	0	0	0
RHOA	0.0575221	FALSE	0	0	0	0
IQCK	0.0575015	FALSE	0	0	0	0
QDPR	0.0574883	FALSE	0	0	0	0
FANK1	0.0574568	FALSE	0	0	0	0
PLEKHS1	0.0574404	FALSE	0	0	0	0
SLITRK5	0.057419	FALSE	0	0	0	0
RPL7	0.0573955	FALSE	0	0	0	0
MARCKS	0.0573789	FALSE	0	0	0	0
MDK	0.0573685	FALSE	0	0	0	0
CD81	0.0573161	FALSE	0	0	0	0
DNAI1	0.0572505	FALSE	0	0	0	0
AL512506.3	0.05723	FALSE	0	0	0	0
LACC1	0.05723	FALSE	0	0	0	0
EPDR1	0.0571743	FALSE	0	0	0	0
KLF3	0.0571659	FALSE	0	0	0	0
COX7A2L	0.0570778	FALSE	0	0	0	0
CLDN14	0.0570212	TRUE	0.00236703	0.836837	4.01076	7240.17
TGFB3	0.0569877	FALSE	0	0	0	0
MORF4L2	0.0569532	FALSE	0	0	0	0
EIF3E	0.0569497	FALSE	0	0	0	0
ACTA1	0.0568852	FALSE	0	0	0	0
CYP2S1	0.0568835	FALSE	0	0	0	0
ARL4A	0.0568491	FALSE	0	0	0	0
GRPEL1	0.0568408	FALSE	0	0	0	0
CD164	0.056805	TRUE	0	0	1.00043	2286.67
ZBTB7C	0.0568049	FALSE	0	0	0	0
GPR160	0.056765	FALSE	0	0	0	0
PGRMC1	0.0567591	FALSE	0	0.211934	0	2331.17
LURAP1L	0.0567575	FALSE	0	0	0	0
RAB37	0.0567226	FALSE	0	0	0	0
BEND4	0.0566636	FALSE	0	0	0	0
HMCN1	0.0566184	FALSE	0	0	0	0
RAMP1	0.0566089	FALSE	0	0	0	0
SLC5A1	0.0565763	FALSE	0	0	0	0
SEC61A1	0.0565256	FALSE	0	0	0	0
WNT9A	0.056488	FALSE	0	0	0	0
AC073264.3	0.0563896	FALSE	0	0	0	0
TCAF2	0.0563896	FALSE	0	0	0	0
EYA2	0.0563281	FALSE	0	0.31029	0	2347.17
CRABP1	0.0562727	FALSE	0	0	0	0
C3orf58	0.0561908	FALSE	0	0	0	0
DDB1	0.0561796	FALSE	0	0	0	0
IFNLR1	0.056174	FALSE	0	0	0	0
TIAM1	0.0561454	FALSE	0	0	0	0
SMIM5	0.0561187	FALSE	0	0	0	0
HEYL	0.0560819	FALSE	0	0	0	0
PTOV1	0.0560793	FALSE	0	0	0	0
AKR7A2	0.0560715	FALSE	0	0	0	0
AKR7A3	0.0560715	FALSE	0	0	0	0
AKR7L	0.0560715	FALSE	0	0	0	0
IRF6	0.056034	FALSE	0	0	2.00086	2418.67
VAMP1	0.0560269	FALSE	0	0	0	0
LPCAT2	0.0559967	FALSE	0	0	0	0
TMC4	0.055917	FALSE	0	0	1.00043	2286.67
ADI1	0.0559098	FALSE	0	0	0	0
CPNE8	0.0558728	FALSE	0	0	0	0
CLCNKA	0.0558573	FALSE	0	0.829459	0	2399.17
CLCNKB	0.0558573	FALSE	0	1.11435	1.00344	4817.67
TRIQK	0.0558454	FALSE	0	0	0	0
FAM83F	0.0558441	FALSE	0	0	0	0
MYL6	0.0557456	FALSE	0	0	0	0
SOAT1	0.0557422	FALSE	0	0	0	0
MANF	0.0557147	FALSE	0	0	0	0
SERINC5	0.0556637	FALSE	0	0	0	0
CMTM5	0.0556345	FALSE	0	0	0	0
NOS2	0.0556106	FALSE	0	0	5.00559	2476.5
PTK2B	0.0555941	FALSE	0	0	1.00086	2355.5
SLC26A4	0.0555604	TRUE	0.0355055	2.54238	103.165	7306.83
RND3	0.0555483	FALSE	0	0	0	0
PKP2	0.0555249	FALSE	0	0	0	0
RASL10B	0.055517	FALSE	0	0	0	0
B4GALT5	0.0554784	FALSE	0	0	0	0
PLXNB2	0.0554411	FALSE	0	0	0	0
HSD11B1	0.0553777	FALSE	0	0	2.00086	2418.67
GYS1	0.0553283	FALSE	0	0	0	0
HOPX	0.055313	FALSE	0	0	0	0
CRYM	0.0552848	TRUE	0	0	2.00215	2442.33
CDH1	0.0552785	FALSE	0	0	4.00301	2469.5
ADAMTS13	0.0552664	FALSE	0	0	0	0
SCUBE3	0.0552103	FALSE	0	0	0	0
TCN2	0.0551919	FALSE	0	0	0	0
SORCS3	0.0551792	FALSE	0	0	0	0
CYP4F22	0.0551528	FALSE	0	0	0	0
LRP2	0.0551467	FALSE	0	0.513802	1.00172	4770.67
WDR72	0.0551301	FALSE	0	0	0	0
CASP9	0.0550808	FALSE	0	0	1.00043	2286.67
CHODL	0.0550759	FALSE	0	0	0	0
DUSP18	0.0550659	FALSE	0	0	0	0
RTN1	0.0550481	FALSE	0	0	0	0
GATD1	0.0549916	FALSE	0	0	0	0
PRDX1	0.0549556	FALSE	0	0	0	0
VIM	0.0549137	FALSE	0	0	2.00172	2437.5
NDUFA3	0.0548867	FALSE	0	0	0	0
GREM1	0.0548003	FALSE	0	0	0	0
RPL18A	0.0547994	FALSE	0	0	0	0
BPIFB3	0.0547943	FALSE	0	0	0	0
C1QTNF1	0.0547819	FALSE	0	0	0	0
KIAA0513	0.054773	FALSE	0	0	0	0
ADAMTS3	0.0547553	FALSE	0	0	0	0
AKAP9	0.054644	FALSE	0	0	0	0
STRIP2	0.0546393	FALSE	0	0	0	0
GON4L	0.0546188	FALSE	0	0	0	0
YY1AP1	0.0546188	FALSE	0	0	0	0
RPL21	0.0546039	FALSE	0	0	0	0
STOM	0.0545775	FALSE	0	0	0	0
FCGR2A	0.0545717	FALSE	0	0	0	0
FCGR2B	0.0545717	FALSE	0	0	0	0
FCGR2C	0.0545717	FALSE	0	0	0	0
LGALS1	0.0545246	FALSE	0	0	1.00043	2286.67
NKX6-1	0.0545207	FALSE	0	0	0	0
GATA3	0.0545034	FALSE	0	1.27824	17.0189	4911.33
MARCKSL1	0.0544849	FALSE	0	0	0	0
CFAP77	0.0543933	FALSE	0	0	0	0
WDR66	0.0543916	FALSE	0	0	0	0
COL7A1	0.0543835	FALSE	0	0	0	0
FCHO1	0.054376	FALSE	0	0	0	0
SERPING1	0.0543602	FALSE	0	0	0	0
HBB	0.0543593	FALSE	0	0	0	0
HBD	0.0543593	FALSE	0	0	0	0
TMEM200B	0.054327	FALSE	0	0	0	0
CMTM4	0.0543159	FALSE	0	0	0	0
NUDT14	0.0543124	FALSE	0	0	0	0
KIAA0040	0.0543058	FALSE	0	0	0	0
PKM	0.0542894	FALSE	0	0	0	0
LOX	0.0542507	FALSE	0	0	0	0
CREG1	0.0541558	FALSE	0	0	0	0
MEX3B	0.0540647	FALSE	0	0	0	0
HNRNPA0	0.0540594	FALSE	0	0	0	0
TMEM263	0.0540213	FALSE	0	0	0	0
FKBP14	0.053968	FALSE	0	0	1.00129	2383.33
ELMO1	0.0539151	FALSE	0	0	1.00043	2286.67
DACH2	0.0539094	FALSE	0	0	0	0
TES	0.0538733	FALSE	0	0	0	0
PBXIP1	0.0538609	FALSE	0	0	0	0
CREB3L2	0.0538359	FALSE	0	0	0	0
EFCAB10	0.0538242	FALSE	0	0	0	0
AC011511.4	0.0538055	FALSE	0	0	0	0
RAVER1	0.0538055	FALSE	0	0	0	0
C12orf45	0.0537954	FALSE	0	0	0	0
MYO1B	0.0537893	FALSE	0	0	0	0
HPN	0.0537855	FALSE	0	0	0	0
WNT5A	0.0537775	FALSE	0	0	0	0
FGF8	0.053738	FALSE	0	0	2.00086	2418.67
RFX3	0.0537012	FALSE	0	0	0	0
DGKG	0.053663	FALSE	0	0	0	0
PTBP1	0.0536433	FALSE	0	0	0	0
PYGM	0.0536261	FALSE	0	0	0	0
R3HDML	0.0535959	FALSE	0	0	0	0
KCNS3	0.0535474	FALSE	0	0	0	0
C5orf15	0.0535466	FALSE	0	0	0	0
FLT1	0.0535429	FALSE	0	0	0	0
B4GALT2	0.0534999	FALSE	0	0	0	0
WNT3	0.0534739	FALSE	0	0	1.00086	2355.5
LMNA	0.053411	FALSE	0	0	0	0
CD83	0.0534031	FALSE	0	0	1.00043	2286.67
LMO7	0.05338	FALSE	0	0	0	0
ZFP36L2	0.0532855	FALSE	0	0	0	0
VWF	0.0532775	FALSE	0	0	2.00086	2418.67
HOMER2	0.0532767	TRUE	0	0	0	0
ATN1	0.053268	FALSE	0	0	2.00086	2418.67
KLK8	0.0532599	FALSE	0	0	0	0
JUNB	0.0532278	FALSE	0	0	0	0
MAP4K2	0.0532213	FALSE	0	0	0	0
AC024940.1	0.053193	FALSE	0	0	0	0
AC092821.1	0.053193	FALSE	0	0	0	0
FER1L6	0.0531889	FALSE	0	0	0	0
TMPRSS9	0.0531843	FALSE	0	0	0	0
JPT1	0.0531747	FALSE	0	0	0	0
MAPK15	0.0531415	FALSE	0	0	0	0
ANGPTL4	0.0530889	FALSE	0	0	0	0
RSRP1	0.0530831	FALSE	0	0	0	0
MAATS1	0.0530106	FALSE	0	0	0	0
SH3PXD2B	0.0530086	FALSE	0	0	0	0
ADPRHL2	0.0530077	FALSE	0	0	0	0
PYCR1	0.0529998	FALSE	0	0	0	0
EDA	0.0529467	FALSE	0	0	0	0
BLVRB	0.052942	FALSE	0	0	0	0
ARF1	0.0529228	FALSE	0	0	0	0
APLNR	0.0528569	FALSE	0	0	0	0
CACNG7	0.0528533	FALSE	0	0	0	0
LRRC4C	0.05281	FALSE	0	0	0	0
NRCAM	0.0527862	FALSE	0	0	0	0
SDK2	0.0527272	FALSE	0	0	0	0
KIAA1644	0.052721	FALSE	0	0	0	0
CCDC122	0.0526047	FALSE	0	0	0	0
SLC1A4	0.0525591	FALSE	0	0	0	0
MYLPF	0.0525397	FALSE	0	0	0	0
RPL30	0.0525383	FALSE	0	0	0	0
TTC39B	0.0525262	FALSE	0	0	0	0
G6PD	0.0524849	FALSE	0	0	0	0
PCDHGC4	0.0524733	FALSE	0	0	0	0
GNB1	0.0524447	FALSE	0	0	1.00043	2286.67
ANKRD22	0.0524436	FALSE	0	0	0	0
CHST4	0.052416	FALSE	0	0	0	0
UNC5A	0.0523762	FALSE	0	0	0	0
PAQR9	0.0523404	FALSE	0	0	0	0
ATP6V1C2	0.0523016	FALSE	0	0	0	0
CLTC	0.0522913	FALSE	0	0	1.00043	2286.67
MYO1D	0.0522891	FALSE	0	0	0	0
UBL7	0.0522637	FALSE	0	0	0	0
LTBP4	0.0522236	FALSE	0	0	0	0
SEMA5B	0.0522115	FALSE	0	0	0	0
SIL1	0.0522113	FALSE	0	0	0	0
REM2	0.0521796	FALSE	0	0	0	0
CAVIN1	0.0521793	FALSE	0	0	0	0
CDCP2	0.0521574	FALSE	0	0	0	0
CD276	0.0521491	FALSE	0	0	0	0
DZIP1L	0.0521438	FALSE	0	0	0	0
NPAS3	0.0521035	FALSE	0	0	0	0
UGP2	0.0520639	FALSE	0	0	0	0
NACA	0.0520568	FALSE	0	0	0	0
NACA2	0.0520568	FALSE	0	0	0	0
ASIC2	0.0520462	FALSE	0	0	0	0
MYL1	0.0520462	FALSE	0	0	0	0
TRIM16	0.0519753	FALSE	0	0	0	0
TRIM16L	0.0519753	FALSE	0	0	0	0
FRMD8	0.0519471	FALSE	0	0	0	0
TPCN1	0.0519253	FALSE	0	0	0	0
ALDOA	0.0518926	FALSE	0	0	0	0
ACY3	0.0518762	FALSE	0	0	0	0
CFAP161	0.051831	FALSE	0	0	0	0
ADD1	0.0518002	FALSE	0	0	0	0
CP	0.0517864	FALSE	0	0	0	0
SLC25A3	0.0517553	FALSE	0	0	0	0
ACTN4	0.0517135	FALSE	0	0	2.00129	2429.83
EPB41L4B	0.0516643	FALSE	0	0	0	0
CCNI	0.0516608	FALSE	0	0	0	0
MEX3A	0.0516549	FALSE	0	0	0	0
ETNK1	0.0516453	FALSE	0	0	0	0
PPIA	0.0516379	FALSE	0	0	0	0
PPFIBP1	0.0516362	FALSE	0	0	0	0
PMP22	0.0516177	FALSE	0	0	7.00559	2485.67
ITPA	0.0515441	FALSE	0	0	0	0
UBXN10	0.0515134	FALSE	0	0	0	0
TM9SF4	0.0515068	FALSE	0	0	0	0
UBXN11	0.0514718	FALSE	0	0	0	0
PTP4A2	0.0514506	FALSE	0	0	0	0
RRAGD	0.0514392	FALSE	0	0	0	0
NCSTN	0.0514312	FALSE	0	0	0	0
RASEF	0.0514287	FALSE	0	0	0	0
RPL14	0.0513823	FALSE	0	0	0	0
ATXN7L3B	0.0513356	FALSE	0	0	0	0
ANAPC13	0.0513263	FALSE	0	0	0	0
MRPS28	0.0512853	FALSE	0	0	0	0
HSP90AB1	0.051251	FALSE	0	0	0	0
MYO1E	0.0512499	FALSE	0	1.05387	0	2406.17
PTPN6	0.0512369	FALSE	0	0	0	0
GCDH	0.0512178	FALSE	0	0	0	0
LRRC3B	0.0512174	FALSE	0	0	0	0
GOLGB1	0.0511988	FALSE	0	0	0	0
PDLIM5	0.0511862	FALSE	0	0	0	0
SWAP70	0.051185	FALSE	0	0	0	0
SESN1	0.0511817	FALSE	0	0	0	0
MORF4L1	0.0511478	FALSE	0	0	0	0
SLC1A3	0.0511313	FALSE	0	0	2.00086	2418.67
SEPT2	0.0511181	FALSE	0	0	0	0
IL25	0.0511091	FALSE	0	0	0	0
LAMP2	0.0510837	FALSE	0	0	0	0
ACTG1	0.0510721	TRUE	0	0.55712	2.00344	4827.67
KIF9	0.0510465	FALSE	0	0	0	0
EXOC3L4	0.0510361	FALSE	0	0	0	0
VDR	0.0509915	FALSE	0	0	0	0
CALM3	0.0509797	FALSE	0	0.208914	1.00086	4685
SRGN	0.0509785	FALSE	0	0	0	0
WLS	0.0509621	FALSE	0	0	0	0
CYBA	0.0508819	FALSE	0	0	3.00387	2465.83
NOTUM	0.0508723	FALSE	0	0	0	0
SUSD5	0.0508561	FALSE	0	0	0	0
PLD1	0.0508471	FALSE	0	0	0	0
DAZAP2	0.0508409	FALSE	0	0	0	0
CCL7	0.0508363	FALSE	0	0	0	0
FBXO17	0.0508175	FALSE	0	0	0	0
RNF146	0.0508075	FALSE	0	0	0	0
SEC61G	0.0507764	FALSE	0	0	0	0
OAZ1	0.050771	FALSE	0	0	0	0
C11orf71	0.0507391	FALSE	0	0	0	0
TTC24	0.050739	FALSE	0	0	0	0
MYLK3	0.050704	FALSE	0	0	1.00043	2286.67
SLCO5A1	0.0506539	FALSE	0	0	0	0
PPCDC	0.0506455	FALSE	0	0	0	0
FAM163A	0.0506267	FALSE	0	0	0	0
RPL29	0.0506243	FALSE	0	0	0	0
PARD6B	0.0505404	FALSE	0	0	0	0
E2F3	0.0505284	FALSE	0	0	0	0
PKNOX2	0.0505274	FALSE	0	0	0	0
OCIAD2	0.0505201	FALSE	0	0	0	0
SLC13A5	0.0504896	FALSE	0	0	0	0
RPN2	0.0504614	FALSE	0	0	0	0
FAM46A	0.0504548	FALSE	0	0	0	0
PPA1	0.0504465	FALSE	0	0	0	0
ETV5	0.0503918	FALSE	0	0	3.00172	2457.33
PCSK9	0.0503676	FALSE	0	0	0	0
CX3CL1	0.0502551	FALSE	0	0	0	0
GOSR1	0.0502421	FALSE	0	0	0	0
NEK10	0.0502341	FALSE	0	0	0	0
TMEM56	0.0502047	FALSE	0	0	0	0
TFEB	0.0501871	FALSE	0	0	0	0
PSMD5	0.0501259	FALSE	0	0	0	0
HYAL2	0.0500976	FALSE	0	0	0	0
ANXA5	0.0500867	FALSE	0	0	0	0
TMEM179	0.0500678	FALSE	0	0	0	0
KLF15	0.0500653	FALSE	0	0	0	0
TMEM135	0.0500518	FALSE	0	0	0	0
ADH1A	0.0500155	FALSE	0	0	0	0
ADH1B	0.0500155	FALSE	0.00236703	0	0	2367.83
ADH1C	0.0500155	FALSE	0.00236703	0	0	2367.83
SIAE	0.0499962	FALSE	0	0	0	0
RPS7	0.049994	FALSE	0	0	0	0
SGPP1	0.0499856	FALSE	0	0	0	0
CACFD1	0.0499581	FALSE	0	0	0	0
DHRS1	0.0499416	FALSE	0	0	0	0
OTUD3	0.0499105	FALSE	0	0	0	0
WDR34	0.0498333	FALSE	0	0	0	0
LMOD1	0.0498136	FALSE	0	0	0	0
LRRC27	0.0497978	FALSE	0	0	0	0
RPL10A	0.0497937	FALSE	0	0	0	0
SHISA3	0.0497246	FALSE	0	0	0	0
VSIR	0.0496596	FALSE	0	0	0	0
VMO1	0.0496571	FALSE	0	0	0	0
TMF1	0.0496259	FALSE	0	0	0	0
TUBB4B	0.0495963	FALSE	0	0	0	0
BPIFA1	0.0495936	FALSE	0	0	0	0
MRPL17	0.0495866	FALSE	0	0	0	0
COL5A1	0.0495796	FALSE	0	0	0	0
NDUFS8	0.0495452	FALSE	0	0	0	0
INTS6L	0.0495282	FALSE	0	0	0	0
GPER1	0.0495239	FALSE	0	0	0	0
NSMCE1	0.0495142	FALSE	0	0	0	0
TMEM132C	0.0494632	FALSE	0	0	0	0
CRISPLD2	0.0494554	FALSE	0	0	0	0
ATP2B1	0.0494519	FALSE	0	0	0	0
ABCA5	0.0494204	FALSE	0	0	0	0
MINOS1-NBL1	0.0493736	FALSE	0	0	0	0
NBL1	0.0493736	FALSE	0	0	0	0
DNAJA3	0.0493638	FALSE	0	0	0	0
ANKRD16	0.0493484	FALSE	0	0	0	0
MT-ATP8	0.0493411	FALSE	0	0	1.00129	2383.33
KLHL25	0.0493218	FALSE	0	0	0	0
PRICKLE2	0.0492916	FALSE	0	0	0	0
TMC2	0.0492024	FALSE	0	0.744766	2.00215	4835.5
PRSS1	0.0491741	FALSE	0	0	0	0
PRSS2	0.0491741	FALSE	0	0	0	0
PRSS3	0.0491741	FALSE	0	0	0	0
CAPSL	0.049172	FALSE	0	0	0	0
USP2	0.04916	FALSE	0	0	0	0
MXD4	0.0491306	FALSE	0	0	0	0
GTF2I	0.0491297	FALSE	0	0	0	0
CHCHD10	0.0491134	FALSE	0	0	1.00043	2286.67
EBF3	0.0491041	FALSE	0	0	0	0
BLOC1S5	0.0490928	FALSE	0	0	0	0
BLOC1S5-TXNDC5	0.0490928	FALSE	0	0	0	0
PPP2R3A	0.0490825	FALSE	0	0	0	0
MRPS7	0.0490582	FALSE	0	0	1.00043	2286.67
UMODL1	0.0490534	FALSE	0	0	0	0
ANKRD66	0.0490492	FALSE	0	0	0	0
UQCRH	0.0490399	FALSE	0	0	0	0
UQCRHL	0.0490399	FALSE	0	0	0	0
KCND2	0.049025	FALSE	0	0	0	0
TSEN15	0.0489998	FALSE	0	0	0	0
PTGS2	0.0489526	FALSE	0.00236703	0	0	2367.83
GLG1	0.048941	FALSE	0	0	0	0
KCNA4	0.0489353	FALSE	0	0	0	0
SNRPC	0.0489324	FALSE	0	0	0	0
FARSB	0.0489288	FALSE	0	0	0	0
KDELR3	0.0489278	FALSE	0	0	0	0
PRSS56	0.048871	FALSE	0	0	0	0
AL132671.2	0.0488237	FALSE	0	0	0	0
ERCC6	0.048823	FALSE	0	0	0	0
GGA3	0.0488156	FALSE	0	0	0	0
ENGASE	0.0487834	FALSE	0	0	0	0
SPHK1	0.0487683	FALSE	0	0	0	0
CPQ	0.0487558	FALSE	0	0	0	0
ABCC4	0.0487467	FALSE	0	0	0	0
STK17B	0.0487458	FALSE	0	0	0	0
HADH	0.0487155	FALSE	0	0	0	0
PEF1	0.0487137	FALSE	0	0	0	0
CNBP	0.0487075	FALSE	0	0	0	0
NCKAP5	0.0486974	FALSE	0	0	0	0
MYADM	0.048676	FALSE	0	0	0	0
CADM4	0.048666	FALSE	0	0	0	0
HMGN1	0.0486118	FALSE	0	0	0	0
PER1	0.0486037	FALSE	0	0	0	0
ISLR	0.0485886	FALSE	0	0	0	0
ABCD2	0.0485762	FALSE	0	0	0	0
NR3C2	0.0485725	FALSE	0	0	3.00215	2460
FADS6	0.048569	FALSE	0	0	0	0
RPL38	0.0485653	FALSE	0	0	0	0
BICC1	0.0485652	FALSE	0	0	0	0
COPA	0.0484988	FALSE	0	0	0	0
PDLIM1	0.048483	FALSE	0	0	0	0
RPN1	0.0484776	FALSE	0	0	0	0
ARHGEF5	0.0484735	FALSE	0	0	0	0
TNNT3	0.0484694	FALSE	0	0	0	0
SSR2	0.0484212	FALSE	0	0	0	0
SNX6	0.0484009	FALSE	0	0	0	0
TNFAIP6	0.0483991	FALSE	0	0	0	0
EPB41L5	0.048391	FALSE	0	0	0	0
SOD3	0.0483699	FALSE	0	0	0	0
FTL	0.0483569	FALSE	0	0.318272	0	2348.5
GAL3ST1	0.0483287	FALSE	0	0	0	0
PER3	0.0483194	FALSE	0	0	0	0
ARHGAP18	0.0483126	FALSE	0	0	0	0
FZD5	0.0482939	FALSE	0	0	0	0
TESC	0.0482745	FALSE	0	0	0	0
ZNF768	0.0482473	FALSE	0	0	0	0
COL4A6	0.0482075	TRUE	0	0.755749	1.00043	4680.83
SLK	0.0482041	FALSE	0	0	0	0
HSP90B1	0.0481844	FALSE	0	0	0	0
HLA-DMA	0.0481843	FALSE	0	0	0	0
C3orf67	0.0481706	FALSE	0	0	0	0
PRSS50	0.0481484	FALSE	0	0	0	0
GSTZ1	0.0481479	FALSE	0	0	0	0
HIST1H2BL	0.0481418	FALSE	0	0	0	0
TGFBR1	0.0481351	FALSE	0	0	0	0
FOSL2	0.0481208	FALSE	0	0	0	0
TMEM121	0.0481111	FALSE	0	0	0	0
IL17RE	0.0481111	FALSE	0	0	0	0
SDF4	0.0481077	FALSE	0	0	0	0
CBX6	0.0480968	FALSE	0	0	0	0
CCDC136	0.0480714	FALSE	0	0	0	0
SEC14L1	0.0480406	FALSE	0	0	0	0
CALM1	0.0480273	FALSE	0	0.203275	3.00473	4794
RBBP7	0.0480044	FALSE	0	0	0	0
RTL5	0.0479887	FALSE	0	0	0	0
ID3	0.0479837	FALSE	0	0	0	0
DNAH9	0.0479824	FALSE	0	0	0	0
SFT2D2	0.0479571	FALSE	0	0	0	0
MT3	0.0479046	FALSE	0	0	0	0
SLC25A23	0.0479019	FALSE	0	0	0	0
MRPS16	0.0478941	FALSE	0	0	0	0
MKI67	0.0478636	FALSE	0	0	0	0
DOCK10	0.0478468	FALSE	0	0	1.00258	2406.67
GTF3C4	0.047826	FALSE	0	0	0	0
TMEM268	0.0478068	FALSE	0	0	0	0
DLL4	0.0477883	FALSE	0	0	0	0
ZNF185	0.0477848	FALSE	0	0	0	0
JUN	0.0477731	FALSE	0	0.295492	3.00129	4800
SZRD1	0.0477689	FALSE	0	0	0	0
CSNK1A1	0.0477561	FALSE	0	0	0	0
TXNDC12	0.0476853	FALSE	0	0	0	0
RAB15	0.047679	FALSE	0	0	0	0
CDC25B	0.0476667	FALSE	0	0	0	0
BSND	0.0476596	TRUE	0	1.68136	3.00301	4886.83
KALRN	0.0476561	FALSE	0	0	0	0
ENTPD2	0.0476369	FALSE	0	0	0	0
CLDN1	0.0476368	FALSE	0	0	0	0
SPON2	0.047585	FALSE	0	0	0	0
ARHGAP27	0.047535	FALSE	0	0	0	0
FAU	0.0475332	FALSE	0	0	0	0
LENG8	0.0475141	FALSE	0	0	0	0
KLHL42	0.0474958	FALSE	0	0	0	0
SPCS2	0.0474862	FALSE	0	0	0	0
ITGB4	0.0474529	FALSE	0	0	0	0
PKDCC	0.0474374	FALSE	0	0	0	0
MYBPC2	0.047389	FALSE	0	0	0	0
GCNT2	0.0473632	FALSE	0	0	0	0
SLC7A4	0.0473101	FALSE	0	0	0	0
CLSTN3	0.0473016	FALSE	0	0	0	0
AES	0.0472654	FALSE	0	0	0	0
ZBTB16	0.0472279	FALSE	0	0	0	0
COL4A5	0.0472253	TRUE	0.00236703	1.79931	9.00861	7282.17
HP1BP3	0.0472211	FALSE	0	0	0	0
EIF3D	0.0472199	FALSE	0	0	0	0
THRB	0.0472182	FALSE	0	0	1.00129	2383.33
AKR1A1	0.0472051	FALSE	0	0	1.00129	2383.33
ZNF277	0.047189	FALSE	0	0	0	0
RNASEL	0.0471435	FALSE	0	0	0	0
NUCB1	0.0471181	FALSE	0	0	0	0
MATR3	0.0471043	FALSE	0	0	0	0
BRD9	0.0470981	FALSE	0	0	0	0
MAP7	0.047094	FALSE	0	0	0	0
CTBP2	0.0470868	FALSE	0	0.559839	0	2379.83
CTSS	0.0470821	FALSE	0	0	0	0
CCDC96	0.047079	FALSE	0	0	0	0
CIRBP	0.0470439	FALSE	0	0	0	0
EYA1	0.047036	TRUE	0	0.370368	13.0125	4852
MAPK13	0.0470173	FALSE	0	0	0	0
GRN	0.0469656	FALSE	0	0	0	0
AKR1B1	0.0469541	FALSE	0	0	0	0
WDR90	0.0469515	FALSE	0	0	0	0
SPIRE2	0.046948	FALSE	0	0	0	0
SLC27A6	0.046941	FALSE	0	0	0	0
TCTEX1D1	0.0469341	FALSE	0	0	0	0
ACSF2	0.0469307	FALSE	0	0	0	0
FAM212B	0.0469173	FALSE	0	0	0	0
HECTD1	0.046885	FALSE	0	0	0	0
ARID3A	0.0468469	FALSE	0	0	0	0
DCLK1	0.0468461	FALSE	0	0	0	0
CYP26B1	0.0468406	FALSE	0	0	0	0
TWF1	0.0468306	FALSE	0	0	0	0
SGCZ	0.046821	FALSE	0	0	0	0
NUPR1	0.0468185	FALSE	0	0	0	0
SGTA	0.046779	FALSE	0	0	0	0
VSNL1	0.0467536	FALSE	0	0	0	0
CD14	0.0467527	FALSE	0	0	1.00043	2286.67
YWHAE	0.0467477	FALSE	0	0	0	0
SLC6A1	0.0467317	FALSE	0	0	0	0
POF1B	0.0467277	FALSE	0	0	0	0
PTPRD	0.04671	FALSE	0	0	0	0
MAP2K3	0.0467089	FALSE	0	0	0	0
AKAP12	0.0467056	FALSE	0	0	0	0
FOXG1	0.0466991	FALSE	0	0	0	0
JAML	0.046695	FALSE	0	0	0	0
SWI5	0.0466862	FALSE	0	0	0	0
TSKU	0.046685	FALSE	0	0	0	0
SS18L2	0.0466821	FALSE	0	0	0	0
IFT52	0.0466315	FALSE	0	0	0	0
TRIM2	0.0466143	FALSE	0	0	0	0
FAM83A	0.0466024	FALSE	0	0	0	0
CLK1	0.046579	FALSE	0	0	0	0
PTPRG	0.0465291	FALSE	0	0	0	0
NFAT5	0.0465179	FALSE	0	0	0	0
VNN1	0.046514	FALSE	0	0	0	0
SALL2	0.0465106	FALSE	0	0.271886	0	2341.33
RHOQ	0.0464814	FALSE	0	0	0	0
PRX	0.0464722	FALSE	0	0	0	0
POLE3	0.0464629	FALSE	0	0	0	0
CANX	0.046405	FALSE	0	0	0	0
KIAA0100	0.0463913	FALSE	0	0	0	0
NCOR2	0.0463777	FALSE	0	0	0	0
SELENOF	0.0463606	FALSE	0	0	0	0
ELMSAN1	0.0463557	FALSE	0	0	0	0
EIF3C	0.0463478	FALSE	0	0	0	0
EIF3CL	0.0463478	FALSE	0	0	0	0
HTRA1	0.0463458	FALSE	0	0	0	0
EML5	0.046328	FALSE	0	0	1.00086	2355.5
PSAT1	0.0463242	FALSE	0	0	0	0
GANAB	0.0463067	FALSE	0	0	0	0
SBK1	0.0462733	FALSE	0	0	0	0
TRIO	0.0462515	FALSE	0	0	0	0
TMOD1	0.0462164	FALSE	0	0	0	0
HIGD2A	0.0461461	FALSE	0	0	0	0
HIGD2B	0.0461461	FALSE	0	0	0	0
MDGA1	0.0461451	FALSE	0	0	0	0
SLC17A7	0.0461366	FALSE	0	0.254536	1.00086	4694.33
ZFHX3	0.0461251	FALSE	0	0	0	0
TAB2	0.0461247	FALSE	0	0	0	0
TSPAN31	0.0461058	FALSE	0	0	0	0
MAPRE2	0.0460941	FALSE	0	0	0	0
SLC30A10	0.0460907	FALSE	0	0	0	0
TRH	0.0460567	FALSE	0	0	1.00086	2355.5
SCFD2	0.0460194	FALSE	0	0	0	0
SPOCK3	0.0460087	FALSE	0	0	0	0
TNKS2	0.0459879	FALSE	0	0	0	0
C1orf123	0.0459801	FALSE	0	0	0	0
RAB3B	0.0459503	FALSE	0	0	0	0
HIVEP2	0.0459344	FALSE	0	0	0	0
CDK1	0.0459304	FALSE	0	0	0	0
TRAPPC1	0.045926	FALSE	0	0	0	0
NPM3	0.0459054	FALSE	0	0	0	0
HNRNPA2B1	0.0458907	FALSE	0	0	0	0
USP40	0.0458722	FALSE	0	0	0	0
NUDT16L1	0.0458514	FALSE	0	0	0	0
ABLIM2	0.0458458	FALSE	0	0	0	0
MPZ	0.0458321	FALSE	0	0.409787	6.00688	4846.17
AHNAK	0.0458317	FALSE	0	0	0	0
ADAMTS15	0.0458202	FALSE	0	0.361133	0	2355.33
ACE	0.045793	FALSE	0	0	1.00043	2286.67
ISLR2	0.0457924	FALSE	0	0	0	0
TNFAIP8	0.0457839	FALSE	0	0	0	0
EID1	0.0457673	FALSE	0	0	0	0
SCUBE2	0.0457652	FALSE	0	0	0	0
C19orf70	0.0457512	FALSE	0	0	0	0
RORA	0.045746	FALSE	0	0	0	0
MRPL28	0.0457409	FALSE	0	0	0	0
POMT2	0.0457282	FALSE	0	0	0	0
ROBO2	0.0457108	FALSE	0	0	0	0
PIGT	0.0456584	FALSE	0	0	0	0
PTPRK	0.04561	FALSE	0.00236703	0	0	2367.83
MFAP5	0.045609	FALSE	0	0	0	0
NAV2	0.0456019	FALSE	0	0	0	0
CHL1	0.0455981	FALSE	0	0	0	0
EZH2	0.0455914	FALSE	0	0	0	0
CASP5	0.0455816	FALSE	0	0	0	0
NPHP1	0.0455763	FALSE	0	0	0	0
BTBD1	0.0455518	FALSE	0	0	0	0
NRIP3	0.0455467	FALSE	0	0	0	0
CPNE9	0.0455092	FALSE	0	0	0	0
MORN5	0.0455053	FALSE	0	0	0	0
NCKAP1	0.0454986	FALSE	0	0	0	0
FAM102A	0.0454946	FALSE	0	0	0	0
DGAT2	0.04549	FALSE	0	0	0	0
SOCS2	0.0454824	FALSE	0	0	0	0
IFIT1B	0.0454736	FALSE	0	0	0	0
ITGB6	0.045472	FALSE	0	0	0	0
FAM234B	0.045445	FALSE	0	0	0	0
TMEM98	0.0454201	FALSE	0	0	0	0
TYRP1	0.0453881	FALSE	0	0	1.00043	2286.67
ARF3	0.0453821	FALSE	0	0	0	0
COX4I2	0.0453483	FALSE	0	0	0	0
DYNC2LI1	0.0452668	FALSE	0	0	0	0
PIEZO2	0.0452622	FALSE	0	0	0	0
MTTP	0.0452549	FALSE	0	0	1.00387	2409.83
SPTBN1	0.0452181	FALSE	0	0	0	0
OCLN	0.0451938	FALSE	0	0	0	0
IFIT3	0.0451615	FALSE	0	0	0	0
ACTA2	0.045157	FALSE	0	0	0	0
PPP2R1A	0.0451398	FALSE	0	0	0	0
SLC6A4	0.0451018	FALSE	0.00473406	0	1.00129	4762
FOSB	0.0450808	FALSE	0	0	0	0
SCRN1	0.0450399	FALSE	0	0	0	0
DACT2	0.0450346	FALSE	0	0	0	0
RRP7A	0.0450231	FALSE	0	0	0	0
LYPD2	0.0450207	FALSE	0	0	0	0
LIMD1	0.0450174	FALSE	0	0	0	0
STAC	0.0450077	FALSE	0	0	0	0
PDE4DIP	0.045007	FALSE	0	0	0	0
THOC1	0.0449891	FALSE	0	0	0	0
TNRC6A	0.0449787	FALSE	0	0	0	0
TMC1	0.0449687	TRUE	0	1.58136	19.0271	4919.17
PLPPR5	0.0449667	FALSE	0	0	0	0
EEF2K	0.0449344	FALSE	0	0	0	0
POU3F3	0.0449286	FALSE	0	0	0	0
SNTA1	0.0449044	FALSE	0	0	0	0
DRC7	0.0448637	FALSE	0	0	0	0
IRS1	0.0448616	FALSE	0	0	0	0
RGS9	0.0447983	FALSE	0	0	0	0
PDE1A	0.0447935	FALSE	0	0	0	0
GORASP2	0.0447886	FALSE	0	0	0	0
ARPC4-TTLL3	0.0447623	FALSE	0	0	0	0
TTLL3	0.0447623	FALSE	0	0	0	0
SEMA6D	0.0447521	FALSE	0	0	0	0
NFE2L1	0.0447086	FALSE	0	0	0	0
HLA-A	0.0447027	FALSE	0	0	0	0
HLA-B	0.0447027	FALSE	0	0	0	0
HLA-C	0.0447027	FALSE	0	0	0	0
HLA-E	0.0447027	FALSE	0	0	2.00129	2429.83
HLA-F	0.0447027	FALSE	0	0	0	0
HLA-G	0.0447027	FALSE	0	0	0	0
CPE	0.0446989	FALSE	0	0	0	0
AL139300.1	0.0446334	FALSE	0	0	0	0
KLC1	0.0446334	FALSE	0	0	0	0
PLCD1	0.0446298	FALSE	0	0	0	0
C4orf32	0.0446287	FALSE	0	0	0	0
RGS11	0.0446253	FALSE	0	0	0	0
CORO1B	0.0446203	FALSE	0	0	0	0
FSCN1	0.0446075	FALSE	0	0	0	0
SPTB	0.0445609	FALSE	0	0	1.00043	2286.67
CHST13	0.0445608	FALSE	0	0	0	0
ARL3	0.0445532	FALSE	0	0	0	0
SYT4	0.0445387	FALSE	0	0	0	0
OTUB1	0.0445355	FALSE	0	0	0	0
LRRC56	0.0445203	FALSE	0	0	0	0
PCBP1	0.0444724	FALSE	0	0	0	0
FAM110C	0.0444673	FALSE	0	0	0	0
EBF1	0.0444588	FALSE	0	0	0	0
CCDC9	0.0444522	FALSE	0	0	0	0
LRRC42	0.0444501	FALSE	0	0	0	0
PFN1	0.0444321	FALSE	0	0	0	0
AGTRAP	0.0444117	FALSE	0	0	0	0
SPRED2	0.0444068	FALSE	0	0	0	0
C9orf152	0.0444056	FALSE	0	0	0	0
B4GALNT3	0.0443418	FALSE	0	0	0	0
CCDC87	0.0443294	FALSE	0	0	0	0
APOC1	0.044329	FALSE	0	0	0	0
IPPK	0.0443049	FALSE	0	0	0	0
TENM2	0.0442757	FALSE	0	0	0	0
RAB25	0.0442604	FALSE	0	0	0	0
PLPPR4	0.0442245	FALSE	0	0	0	0
RNF26	0.0441935	FALSE	0	0	0	0
GPR149	0.0441871	FALSE	0	0	0	0
SLC25A37	0.0441537	FALSE	0	0	0	0
PKHD1L1	0.0441447	FALSE	0	0	0	0
PRDM12	0.0441429	FALSE	0	0	0	0
SSBP1	0.0441373	FALSE	0	0	0	0
ZNF48	0.0441181	FALSE	0	0	0	0
MXRA8	0.0441131	FALSE	0	0	0	0
SCD	0.0441036	FALSE	0	0	0	0
CCDC81	0.0440935	FALSE	0	0	0	0
CDC42	0.0440929	FALSE	0	0	1.00086	2355.5
SOX13	0.0440753	FALSE	0	0	0	0
AL139011.2	0.0440631	FALSE	0	0	0	0
DCAF8	0.0440631	FALSE	0	0	0	0
AGER	0.0440623	FALSE	0	0	0	0
SERPINF1	0.0440426	FALSE	0	0	0	0
SUSD2	0.0440347	FALSE	0	0	0	0
RBM39	0.0440247	FALSE	0	0	0	0
MPP2	0.0440174	FALSE	0	0	0	0
CDH13	0.0440086	FALSE	0	0	5.00258	2474
EBF2	0.0439906	FALSE	0	0	0	0
MAP4K4	0.0439769	FALSE	0	0	0	0
GLIS3	0.0439731	FALSE	0	0	0	0
IGF1	0.0439665	FALSE	0	0.554015	17.0146	4875.83
DAXX	0.0439509	FALSE	0	0	0	0
NME9	0.0439411	FALSE	0	0	0	0
TMEM101	0.0439394	FALSE	0	0	0	0
MIF	0.0439293	FALSE	0	0	1.00129	2383.33
PRRC2A	0.0439267	FALSE	0	0	0	0
DMRTC1	0.0438922	FALSE	0	0	0	0
DMRTC1B	0.0438922	FALSE	0	0	0	0
MLEC	0.0438587	FALSE	0	0	0	0
MCOLN3	0.0438551	FALSE	0	0	3.00215	2460
FLNA	0.0438352	FALSE	0	0	3.00129	2454.83
RNF10	0.0438203	FALSE	0	0	0	0
AAGAB	0.0438192	FALSE	0	0	0	0
GRHL2	0.0438068	TRUE	0.00236703	0.722077	4.00344	7230.5
ZNF687	0.0438068	FALSE	0	0	0	0
CCNL2	0.0438065	FALSE	0	0	0	0
GPC1	0.0438054	FALSE	0	0	0	0
ATP5G2	0.0437931	FALSE	0	0	0	0
COL26A1	0.0437928	FALSE	0	0	0	0
KLHDC7B	0.0437483	FALSE	0	0	0	0
DDX6	0.0437332	FALSE	0	0	0	0
REPIN1	0.0437269	FALSE	0	0	0	0
SPP1	0.0437164	FALSE	0	0	1.00086	2355.5
AGBL2	0.0437107	FALSE	0	0	0	0
EIF1	0.0436813	FALSE	0	0	0	0
SLC2A10	0.0436696	FALSE	0	0	0	0
SH3RF1	0.0436618	FALSE	0	0	0	0
SOX5	0.0436611	FALSE	0	0	0	0
ATP6V1D	0.043646	FALSE	0	0	0	0
PRELID1	0.0436424	FALSE	0	0	0	0
MEPCE	0.0436148	FALSE	0	0	0	0
RPRM	0.0436122	FALSE	0	0	0	0
ENC1	0.0436098	FALSE	0	0	0	0
KCNE5	0.043603	FALSE	0	0.396353	2.00129	4791.67
POSTN	0.0435962	FALSE	0	0	0	0
GRP	0.0435823	FALSE	0	0	1.00043	2286.67
HDAC3	0.043573	FALSE	0	0	0	0
NKAIN1	0.0435578	FALSE	0	0	0	0
ADGRA2	0.0435497	FALSE	0	0	0	0
NMNAT3	0.0435355	FALSE	0	0	0	0
LMOD3	0.0435337	FALSE	0	0	0	0
CPA3	0.0434695	FALSE	0	0	0	0
PPIB	0.0434446	FALSE	0	0	0	0
FAM84B	0.0434259	FALSE	0	0	0	0
EDNRB	0.0434105	TRUE	0	1.22388	3.00258	4875.17
HSPB7	0.0433912	FALSE	0	0	0	0
FHL2	0.0433599	FALSE	0	0.326646	0	2349.67
AKT1	0.0433542	FALSE	0	0	6.00387	2479.67
NCL	0.0433503	FALSE	0	0	1.00129	2383.33
YWHAZ	0.0433247	FALSE	0	0	0	0
ZFR	0.043309	FALSE	0	0	0	0
SRSF5	0.043298	FALSE	0	0	0	0
ACAD11	0.0432857	FALSE	0	0	0	0
OXTR	0.0432764	FALSE	0	0	0	0
ABI3BP	0.0432588	FALSE	0	0	0	0
CYB561	0.043254	FALSE	0	0	0	0
USP20	0.043245	FALSE	0	0	0	0
NRGN	0.0432411	FALSE	0	0	0	0
KIAA1147	0.0432314	FALSE	0	0	0	0
KLHL21	0.0432285	FALSE	0	0	0	0
DUSP5	0.0432251	FALSE	0	0	0	0
MDH1	0.0432229	FALSE	0	0	0	0
TUBA1B	0.043214	FALSE	0	0	0	0
BCAS1	0.0432086	FALSE	0	0	0	0
CCDC71	0.0432052	FALSE	0	0	0	0
PARVA	0.0431972	FALSE	0	0	0	0
NRROS	0.0431828	FALSE	0	0	0	0
CHP1	0.0431659	FALSE	0	0	1.00043	2286.67
ASCC1	0.043161	FALSE	0	0	0	0
RALYL	0.0431562	FALSE	0	0	0	0
BOLA2	0.0431373	FALSE	0	0	0	0
BOLA2B	0.0431373	FALSE	0	0	0	0
ITGA5	0.0431354	FALSE	0	0	0	0
KLF5	0.043122	FALSE	0	0	0	0
PRPF19	0.0431085	FALSE	0	0	0	0
DALRD3	0.0430998	FALSE	0	0	0	0
ADAMTS2	0.043091	FALSE	0	0	0	0
TAC4	0.0430888	FALSE	0	0	0	0
LYPLAL1	0.0430843	FALSE	0	0	0	0
PLAGL2	0.0430795	FALSE	0	0	0	0
SQSTM1	0.0430579	FALSE	0	0	1.00086	2355.5
GBP4	0.0430377	FALSE	0	0	0	0
GBP7	0.0430377	FALSE	0	0	0	0
SF1	0.0430345	FALSE	0	0	0	0
SNCAIP	0.0429919	FALSE	0	0	0	0
TMED1	0.0429852	FALSE	0	0	0	0
SPTSSB	0.0429825	FALSE	0	0	0	0
PDLIM3	0.0429772	FALSE	0	0	0	0
SUSD3	0.0429601	FALSE	0	0	0	0
PRDX2	0.0429581	FALSE	0	0	0	0
AC145212.1	0.0429542	FALSE	0	0	0	0
TEKT4	0.0429542	FALSE	0	0	0	0
TULP4	0.0429522	FALSE	0	0	0	0
SLC15A1	0.0429508	FALSE	0	0	0	0
NKD1	0.0429471	FALSE	0	0	0	0
FAAP100	0.0429442	FALSE	0	0	0	0
CCDC85C	0.0429324	FALSE	0	0	0	0
RAB31	0.0428982	FALSE	0	0	0	0
GLI3	0.0428789	FALSE	0	0	0	0
FBLN2	0.0428284	FALSE	0	0	0	0
DAPL1	0.0428273	FALSE	0	0	0	0
PHGDH	0.0428192	FALSE	0	0	0	0
[truncated: 12,309 more rows]

## Sheet: Mouse_ROC
threshold	sensitivity	specificity
#DIV/0!	1	0
0.00277359	1	7.06165e-05
0.00285491	1	0.000141233
0.00293586	1	0.000211849
0.00295781	1	0.000282466
0.00299089	0.998907	0.000282466
0.00301159	0.998907	0.000353082
0.00304788	0.998907	0.000423699
0.00308519	0.998907	0.000494315
0.00309307	0.998907	0.000564932
0.003154	0.998907	0.000635548
0.00324227	0.998907	0.000706165
0.0032833	0.998907	0.000776781
0.00332412	0.998907	0.000847398
0.00336326	0.998907	0.000918014
0.00340265	0.998907	0.000988631
0.00343611	0.998907	0.00105925
0.00344334	0.998907	0.00112986
0.00345465	0.998907	0.00120048
0.00346544	0.998907	0.0012711
0.00347446	0.998907	0.00134171
0.00347927	0.998907	0.00141233
0.00348004	0.998907	0.00148295
0.00349688	0.998907	0.00155356
0.00351444	0.998907	0.00162418
0.00352516	0.998907	0.0016948
0.00353696	0.998907	0.00176541
0.00354164	0.998907	0.00183603
0.00354709	0.998907	0.00190665
0.00355299	0.998907	0.00197726
0.00355729	0.998907	0.00204788
0.00356266	0.998907	0.00211849
0.00357761	0.998907	0.00218911
0.0036001	0.998907	0.00225973
0.00361998	0.998907	0.00233034
0.00363584	0.998907	0.00240096
0.00364734	0.998907	0.00247158
0.00365406	0.998907	0.00254219
0.00365975	0.998907	0.00261281
0.00366291	0.998907	0.00268343
0.00366694	0.998907	0.00275404
0.00367401	0.998907	0.00282466
0.00368236	0.998907	0.00289528
0.00370427	0.998907	0.00296589
0.00373193	0.998907	0.00303651
0.00375285	0.998907	0.00310713
0.00377352	0.998907	0.00317774
0.00379091	0.998907	0.00324836
0.00380004	0.998907	0.00331897
0.00380635	0.998907	0.00338959
0.00381077	0.998907	0.00346021
0.00381126	0.998907	0.00353082
0.0038113	0.998907	0.00360144
0.00381613	0.998907	0.00367206
0.00382307	0.998907	0.00374267
0.00383112	0.998907	0.00381329
0.00387448	0.998907	0.00388391
0.00392225	0.998907	0.00395452
0.00393421	0.998907	0.00402514
0.00394519	0.998907	0.00409576
0.00395644	0.998907	0.00416637
0.00396554	0.998907	0.00423699
0.00397585	0.998907	0.00430761
0.00397927	0.998907	0.00437822
0.00398566	0.998907	0.00444884
0.00399371	0.998907	0.00451945
0.00399978	0.998907	0.00459007
0.00400472	0.998907	0.00466069
0.00401152	0.998907	0.0047313
0.00401929	0.998907	0.00480192
0.00402359	0.998907	0.00487254
0.00402854	0.998907	0.00494315
0.00403221	0.998907	0.00501377
0.00403433	0.998907	0.00508439
0.00403604	0.998907	0.005155
0.00403701	0.998907	0.00522562
0.00403869	0.998907	0.00529624
0.00404103	0.998907	0.00536685
0.00405045	0.998907	0.00543747
0.00405994	0.998907	0.00550809
0.00406519	0.998907	0.0055787
0.00407195	0.998907	0.00564932
0.00407733	0.997814	0.00564932
0.00408552	0.997814	0.00571994
0.0040978	0.997814	0.00579055
0.00410606	0.997814	0.00586117
0.00411446	0.997814	0.00593178
0.0041281	0.997814	0.0060024
0.00413641	0.997814	0.00607302
0.00414206	0.997814	0.00614363
0.00414674	0.997814	0.00621425
0.00415124	0.997814	0.00628487
0.00415808	0.997814	0.00635548
0.00416327	0.997814	0.0064261
0.00417182	0.997814	0.00649672
0.00418605	0.997814	0.00656733
0.00419425	0.997814	0.00663795
0.00419587	0.997814	0.00670857
0.00419718	0.997814	0.00677918
0.00420343	0.997814	0.0068498
0.0042137	0.997814	0.00692042
0.0042213	0.997814	0.00699103
0.00423867	0.997814	0.00706165
0.00425923	0.997814	0.00713226
0.00427207	0.997814	0.00720288
0.00427947	0.997814	0.0072735
0.00428124	0.997814	0.00734411
0.00429211	0.997814	0.00741473
0.00430363	0.997814	0.00748535
0.00430906	0.997814	0.00755596
0.00431509	0.997814	0.00762658
0.00431935	0.997814	0.0076972
0.00432384	0.997814	0.00776781
0.00432884	0.997814	0.00783843
0.00433195	0.997814	0.00790905
0.00433876	0.997814	0.00797966
0.00434798	0.997814	0.00805028
0.00435102	0.997814	0.0081209
0.00435264	0.997814	0.00819151
0.00435748	0.997814	0.00826213
0.0043734	0.997814	0.00833274
0.00438734	0.997814	0.00840336
0.00439765	0.997814	0.00847398
0.00440684	0.997814	0.00854459
0.00441043	0.997814	0.00861521
0.00441465	0.997814	0.00868583
0.00441723	0.997814	0.00875644
0.00441878	0.997814	0.00882706
0.00442071	0.997814	0.00889768
0.00442902	0.997814	0.00896829
0.00443555	0.997814	0.00903891
0.00443744	0.997814	0.00910953
0.00444693	0.997814	0.00918014
0.00445835	0.997814	0.00925076
0.00446254	0.997814	0.00932138
0.00446453	0.997814	0.00939199
0.00446788	0.997814	0.00946261
0.00447005	0.997814	0.00953323
0.00447373	0.997814	0.00960384
0.00447839	0.997814	0.00967446
0.00448204	0.997814	0.00974507
0.00448679	0.997814	0.00981569
0.00449318	0.997814	0.00988631
0.00449946	0.997814	0.00995692
0.00450253	0.997814	0.0100275
0.00450574	0.997814	0.0100982
0.00451296	0.997814	0.0101688
0.00451788	0.997814	0.0102394
0.00451936	0.997814	0.01031
0.00452242	0.997814	0.0103806
0.00452707	0.997814	0.0104512
0.0045316	0.997814	0.0105219
0.00453365	0.997814	0.0105925
0.00453528	0.996721	0.0105925
0.00453714	0.996721	0.0106631
0.00454067	0.996721	0.0107337
0.00454459	0.996721	0.0108043
0.00455184	0.996721	0.0108749
0.00456049	0.995628	0.0108749
0.00456437	0.995628	0.0109456
0.00456625	0.995628	0.0110162
0.0045701	0.995628	0.0110868
0.00457734	0.995628	0.0111574
0.00458188	0.995628	0.011228
0.00458572	0.995628	0.0112986
0.00459147	0.995628	0.0113693
0.00460135	0.995628	0.0114399
0.00460911	0.995628	0.0115105
0.00461326	0.995628	0.0115811
0.00462666	0.995628	0.0116517
0.0046453	0.995628	0.0117223
0.00465894	0.995628	0.011793
0.00466812	0.995628	0.0118636
0.00467316	0.995628	0.0119342
0.00467434	0.995628	0.0120048
0.00467815	0.995628	0.0120754
0.00468328	0.995628	0.012146
0.00468544	0.995628	0.0122167
0.00468694	0.995628	0.0122873
0.00468829	0.995628	0.0123579
0.00469023	0.995628	0.0124285
0.00469867	0.995628	0.0124991
0.0047068	0.995628	0.0125697
0.00471017	0.995628	0.0126404
0.00471197	0.995628	0.012711
0.00471514	0.995628	0.0127816
0.0047195	0.995628	0.0128522
0.0047284	0.995628	0.0129228
0.00473764	0.995628	0.0129934
0.00474058	0.995628	0.013064
0.00474209	0.995628	0.0131347
0.00474257	0.995628	0.0132053
0.00474585	0.995628	0.0132759
0.00475103	0.995628	0.0133465
0.00475616	0.995628	0.0134171
0.00476388	0.995628	0.0134877
0.0047731	0.994536	0.0134877
0.0047803	0.994536	0.0135584
0.00478439	0.994536	0.013629
0.0047862	0.994536	0.0136996
0.00479354	0.994536	0.0137702
0.0048023	0.994536	0.0138408
0.00480523	0.993443	0.0138408
0.00480777	0.993443	0.0139114
0.00481401	0.993443	0.0139821
0.00481898	0.993443	0.0140527
0.00481986	0.993443	0.0141233
0.00482183	0.993443	0.0141939
0.00482655	0.993443	0.0142645
0.00483305	0.993443	0.0143351
0.00484039	0.993443	0.0144058
0.00485232	0.993443	0.0144764
0.00486006	0.993443	0.014547
0.00487145	0.993443	0.0146176
0.00488344	0.993443	0.0146882
0.0048855	0.993443	0.0147588
0.00488871	0.993443	0.0148295
0.00489569	0.993443	0.0149001
0.00490203	0.993443	0.0149707
0.00490418	0.993443	0.0150413
0.00491039	0.993443	0.0151119
0.00491568	0.993443	0.0151825
0.00491604	0.993443	0.0152532
0.00491907	0.993443	0.0153238
0.00492408	0.993443	0.0153944
0.00492765	0.993443	0.015465
0.00493185	0.993443	0.0155356
0.00493507	0.993443	0.0156062
0.00493589	0.993443	0.0156769
0.00493731	0.993443	0.0157475
0.00493876	0.993443	0.0158181
0.00493938	0.993443	0.0158887
0.00495226	0.993443	0.0159593
0.00496848	0.993443	0.0160299
0.00497234	0.993443	0.0161006
0.00497529	0.993443	0.0161712
0.00497882	0.993443	0.0162418
0.00498361	0.993443	0.0163124
0.00499162	0.993443	0.016383
0.00499816	0.993443	0.0164536
0.00500297	0.993443	0.0165243
0.00500593	0.993443	0.0165949
0.00500797	0.993443	0.0166655
0.00501711	0.993443	0.0167361
0.00502727	0.993443	0.0168067
0.00503069	0.993443	0.0168773
0.00503516	0.993443	0.016948
0.00504118	0.993443	0.0170186
0.00504522	0.993443	0.0170892
0.00505152	0.993443	0.0171598
0.0050565	0.993443	0.0172304
0.00505795	0.993443	0.017301
0.00506021	0.993443	0.0173717
0.00507018	0.993443	0.0174423
0.00508045	0.993443	0.0175129
0.00508327	0.993443	0.0175835
0.00508594	0.993443	0.0176541
0.00508815	0.993443	0.0177247
0.00509348	0.993443	0.0177954
0.00509958	0.993443	0.017866
0.0051029	0.993443	0.0179366
0.0051056	0.993443	0.0180072
0.00511152	0.993443	0.0180778
0.00511838	0.993443	0.0181484
0.00512213	0.993443	0.0182191
0.00512426	0.993443	0.0182897
0.00512627	0.993443	0.0183603
0.00513053	0.993443	0.0184309
0.00513865	0.993443	0.0185015
0.00514618	0.993443	0.0185721
0.00515182	0.99235	0.0185721
0.00515754	0.99235	0.0186428
0.00516022	0.99235	0.0187134
0.00516142	0.99235	0.018784
0.00516471	0.99235	0.0188546
0.00517148	0.99235	0.0189252
0.00517987	0.99235	0.0189958
0.00518775	0.99235	0.0190665
0.00519334	0.99235	0.0191371
0.00519547	0.99235	0.0192077
0.005197	0.99235	0.0192783
0.00520124	0.99235	0.0193489
0.00520543	0.99235	0.0194195
0.00520799	0.99235	0.0194901
0.00521	0.99235	0.0195608
0.00521246	0.99235	0.0196314
0.00521511	0.99235	0.019702
0.00522183	0.99235	0.0197726
0.00522974	0.99235	0.0198432
0.00523822	0.99235	0.0199138
0.00524778	0.99235	0.0199845
0.00525171	0.99235	0.0200551
0.00525952	0.99235	0.0201257
0.00526742	0.99235	0.0201963
0.0052693	0.99235	0.0202669
0.0052739	0.99235	0.0203375
0.00527752	0.99235	0.0204082
0.00527777	0.99235	0.0204788
0.00527871	0.99235	0.0205494
0.00528264	0.99235	0.02062
0.00528595	0.99235	0.0206906
0.00528719	0.99235	0.0207612
0.00529025	0.99235	0.0208319
0.0052946	0.99235	0.0209025
0.00529697	0.99235	0.0209731
0.00530237	0.99235	0.0210437
0.00531387	0.99235	0.0211143
0.00532781	0.991257	0.0211143
0.00533574	0.991257	0.0211849
0.00534003	0.990164	0.0211849
0.00534719	0.990164	0.0212556
0.00536384	0.990164	0.0213262
0.00537938	0.990164	0.0213968
0.00538344	0.990164	0.0214674
0.00538838	0.990164	0.021538
0.00539382	0.990164	0.0216086
0.0053981	0.990164	0.0216793
0.00540201	0.990164	0.0217499
0.00540617	0.990164	0.0218205
0.00541118	0.990164	0.0218911
0.00541539	0.990164	0.0219617
0.00541945	0.990164	0.0220323
0.00543534	0.990164	0.022103
0.00544845	0.990164	0.0221736
0.00545	0.990164	0.0222442
0.0054554	0.990164	0.0223148
0.00546007	0.990164	0.0223854
0.00546283	0.990164	0.022456
0.00546573	0.990164	0.0225267
0.00546693	0.990164	0.0225973
0.00547121	0.990164	0.0226679
0.00547826	0.989071	0.0226679
0.00548165	0.989071	0.0227385
0.00548238	0.989071	0.0228091
0.00549132	0.989071	0.0228797
0.00550037	0.989071	0.0229504
0.0055036	0.989071	0.023021
0.00551236	0.989071	0.0230916
0.00551912	0.989071	0.0231622
0.00552261	0.989071	0.0232328
0.0055256	0.989071	0.0233034
0.00552726	0.989071	0.0233741
0.00553118	0.989071	0.0234447
0.00553443	0.987978	0.0234447
0.00553784	0.987978	0.0235153
0.00555167	0.987978	0.0235859
0.00556899	0.987978	0.0236565
0.00557585	0.987978	0.0237271
0.0055771	0.987978	0.0237978
0.00557783	0.987978	0.0238684
0.0055786	0.987978	0.023939
0.00557924	0.987978	0.0240096
0.00558685	0.987978	0.0240802
0.005598	0.987978	0.0241508
0.00560306	0.987978	0.0242215
0.00560624	0.987978	0.0242921
0.00560877	0.987978	0.0243627
0.00560977	0.987978	0.0244333
0.00561152	0.987978	0.0245039
0.0056137	0.987978	0.0245745
0.00561464	0.987978	0.0246452
0.00563239	0.987978	0.0247158
0.00565389	0.987978	0.0247864
0.00565806	0.987978	0.024857
0.00566322	0.987978	0.0249276
0.00566969	0.987978	0.0249982
0.00567207	0.987978	0.0250689
0.00567958	0.987978	0.0251395
0.00568742	0.987978	0.0252101
0.0056891	0.987978	0.0252807
0.00569363	0.987978	0.0253513
0.00570065	0.987978	0.0254219
0.00570717	0.987978	0.0254925
0.00571295	0.987978	0.0255632
0.00571723	0.987978	0.0256338
0.00572208	0.987978	0.0257044
0.00572686	0.987978	0.025775
0.00572979	0.987978	0.0258456
0.00573179	0.986885	0.0258456
0.00573374	0.986885	0.0259162
0.00573489	0.986885	0.0259869
0.00573787	0.986885	0.0260575
0.0057422	0.986885	0.0261281
0.00574455	0.986885	0.0261987
0.00574826	0.986885	0.0262693
0.00575122	0.986885	0.0263399
0.00575344	0.986885	0.0264106
0.00575865	0.986885	0.0264812
0.00576668	0.986885	0.0265518
0.00577204	0.985792	0.0265518
0.00577364	0.985792	0.0266224
0.00577844	0.985792	0.026693
0.00578633	0.985792	0.0267636
0.00579063	0.985792	0.0268343
0.00579225	0.985792	0.0269049
0.00579825	0.985792	0.0269755
0.00580564	0.985792	0.0270461
0.00580974	0.985792	0.0271167
0.00581369	0.985792	0.0271873
0.00581918	0.985792	0.027258
0.00582484	0.985792	0.0273286
0.00582816	0.985792	0.0273992
0.00582965	0.985792	0.0274698
0.00583112	0.985792	0.0275404
0.00583446	0.985792	0.027611
0.00583796	0.985792	0.0276817
0.00584736	0.985792	0.0277523
0.00586101	0.984699	0.0277523
0.00586587	0.984699	0.0278229
0.00586779	0.984699	0.0278935
0.00587061	0.984699	0.0279641
0.00587235	0.984699	0.0280347
0.00587315	0.984699	0.0281054
0.00587367	0.984699	0.028176
0.00587416	0.984699	0.0282466
0.00587791	0.984699	0.0283172
0.0058825	0.984699	0.0283878
0.0058841	0.984699	0.0284584
0.0058893	0.984699	0.0285291
0.00589715	0.984699	0.0285997
0.00590479	0.984699	0.0286703
0.005913	0.984699	0.0287409
0.00592168	0.984699	0.0288115
0.00592793	0.984699	0.0288821
0.00593018	0.984699	0.0289528
0.00593293	0.984699	0.0290234
0.00594089	0.984699	0.029094
0.00594787	0.984699	0.0291646
0.00595071	0.984699	0.0292352
0.00595982	0.984699	0.0293058
0.00596734	0.984699	0.0293765
0.00596811	0.984699	0.0294471
0.00596873	0.984699	0.0295177
0.00597036	0.984699	0.0295883
0.00597298	0.984699	0.0296589
0.00597641	0.984699	0.0297295
0.00598492	0.984699	0.0298002
0.00599335	0.984699	0.0298708
0.00599626	0.984699	0.0299414
0.005997	0.984699	0.030012
0.00599847	0.984699	0.0300826
0.00600037	0.984699	0.0301532
0.00600119	0.984699	0.0302239
0.00600295	0.984699	0.0302945
0.00600747	0.984699	0.0303651
0.00601236	0.984699	0.0304357
0.00601431	0.984699	0.0305063
0.00601473	0.984699	0.0305769
0.00601903	0.984699	0.0306476
0.00602707	0.984699	0.0307182
0.00603192	0.984699	0.0307888
0.00603336	0.984699	0.0308594
0.00603567	0.984699	0.03093
0.00603786	0.984699	0.0310006
0.00603884	0.984699	0.0310713
0.00603974	0.984699	0.0311419
0.00604038	0.984699	0.0312125
0.00604069	0.984699	0.0312831
0.00604179	0.984699	0.0313537
0.00604681	0.984699	0.0314243
0.00605147	0.984699	0.031495
0.00605302	0.984699	0.0315656
0.00605447	0.984699	0.0316362
0.00605647	0.984699	0.0317068
0.00605957	0.984699	0.0317774
0.00606203	0.984699	0.031848
0.00606851	0.984699	0.0319186
0.00607582	0.984699	0.0319893
0.00607751	0.983607	0.0319893
0.00607842	0.983607	0.0320599
0.00607935	0.983607	0.0321305
0.00608004	0.983607	0.0322011
0.00608286	0.983607	0.0322717
0.00608517	0.983607	0.0323423
0.00608549	0.983607	0.032413
0.0060891	0.983607	0.0324836
0.00609268	0.983607	0.0325542
0.0060988	0.983607	0.0326248
0.00610694	0.983607	0.0326954
0.00610989	0.983607	0.032766
0.00611263	0.983607	0.0328367
0.00611529	0.983607	0.0329073
0.00611652	0.983607	0.0329779
0.00611829	0.983607	0.0330485
0.00611979	0.983607	0.0331191
0.00612042	0.983607	0.0331897
0.00612183	0.983607	0.0332604
0.00612417	0.983607	0.033331
0.00612725	0.983607	0.0334016
0.00613252	0.983607	0.0334722
0.00613711	0.983607	0.0335428
0.00614382	0.983607	0.0336134
0.00615036	0.983607	0.0336841
0.00615244	0.983607	0.0337547
0.00615464	0.983607	0.0338253
0.0061566	0.983607	0.0338959
0.00615886	0.983607	0.0339665
0.00616206	0.983607	0.0340371
0.00616436	0.983607	0.0341078
0.00616528	0.983607	0.0341784
0.00616739	0.983607	0.034249
0.00616975	0.983607	0.0343196
0.00617388	0.983607	0.0343902
0.00617796	0.983607	0.0344608
0.00617979	0.983607	0.0345315
0.00618206	0.983607	0.0346021
0.00618627	0.983607	0.0346727
0.00619034	0.983607	0.0347433
0.0061952	0.983607	0.0348139
0.00620109	0.983607	0.0348845
0.00620462	0.983607	0.0349552
0.00620658	0.983607	0.0350258
0.00620794	0.983607	0.0350964
0.0062097	0.983607	0.035167
0.00621118	0.983607	0.0352376
0.00621349	0.983607	0.0353082
0.00621527	0.983607	0.0353789
0.00621547	0.983607	0.0354495
0.00621553	0.983607	0.0355201
0.00621937	0.983607	0.0355907
0.00622328	0.983607	0.0356613
0.00622671	0.983607	0.0357319
0.00623358	0.983607	0.0358026
0.00624085	0.983607	0.0358732
0.0062451	0.983607	0.0359438
0.00624725	0.983607	0.0360144
0.00625072	0.983607	0.036085
0.00625436	0.983607	0.0361556
0.00625712	0.983607	0.0362263
0.00625864	0.983607	0.0362969
0.00626133	0.983607	0.0363675
0.00626403	0.983607	0.0364381
0.00626491	0.983607	0.0365087
0.00626532	0.983607	0.0365793
0.00626578	0.983607	0.03665
0.00626646	0.983607	0.0367206
0.00626951	0.983607	0.0367912
0.0062751	0.983607	0.0368618
0.00627852	0.983607	0.0369324
0.00628119	0.983607	0.037003
0.0062836	0.983607	0.0370737
0.00628636	0.983607	0.0371443
0.00628952	0.983607	0.0372149
0.00629543	0.983607	0.0372855
0.00630075	0.983607	0.0373561
0.00630275	0.983607	0.0374267
0.00630909	0.983607	0.0374974
0.00632101	0.983607	0.037568
0.00632847	0.983607	0.0376386
0.00632847	0.982514	0.0376386
0.00632868	0.982514	0.0377092
0.00633038	0.982514	0.0377798
0.0063326	0.982514	0.0378504
0.00633383	0.982514	0.0379211
0.00633464	0.982514	0.0379917
0.00633552	0.982514	0.0380623
0.00634094	0.982514	0.0381329
0.00634759	0.982514	0.0382035
0.00634983	0.982514	0.0382741
0.00635122	0.982514	0.0383447
0.006353	0.982514	0.0384154
0.00635444	0.982514	0.038486
0.00635519	0.981421	0.038486
0.00635644	0.981421	0.0385566
0.00636053	0.981421	0.0386272
0.00636544	0.981421	0.0386978
0.00637007	0.981421	0.0387684
0.00637434	0.981421	0.0388391
0.0063781	0.981421	0.0389097
0.00638035	0.981421	0.0389803
0.0063833	0.981421	0.0390509
0.00638758	0.981421	0.0391215
0.00638947	0.981421	0.0391921
0.0063905	0.981421	0.0392628
0.00639217	0.981421	0.0393334
0.00639371	0.981421	0.039404
0.00639558	0.981421	0.0394746
0.00639789	0.981421	0.0395452
0.00639887	0.981421	0.0396158
0.00640447	0.981421	0.0396865
0.00641363	0.981421	0.0397571
0.00641898	0.981421	0.0398277
0.006421	0.981421	0.0398983
0.00642494	0.981421	0.0399689
0.00643094	0.981421	0.0400395
0.00643912	0.981421	0.0401102
0.00644489	0.981421	0.0401808
0.00644726	0.981421	0.0402514
0.00645223	0.981421	0.040322
0.00645694	0.981421	0.0403926
0.00646313	0.981421	0.0404632
0.00646941	0.981421	0.0405339
0.00647398	0.981421	0.0406045
0.00648073	0.981421	0.0406751
0.00648512	0.981421	0.0407457
0.00648628	0.981421	0.0408163
0.006488	0.981421	0.0408869
0.00648877	0.981421	0.0409576
0.00648993	0.981421	0.0410282
0.00649406	0.981421	0.0410988
0.0064975	0.981421	0.0411694
0.00649835	0.981421	0.04124
0.00650313	0.981421	0.0413106
0.00650848	0.981421	0.0413813
0.00651154	0.981421	0.0414519
0.00651365	0.981421	0.0415225
0.00651422	0.981421	0.0415931
0.00651572	0.981421	0.0416637
0.00652014	0.981421	0.0417343
0.00652454	0.981421	0.041805
0.00652566	0.981421	0.0418756
0.00652861	0.981421	0.0419462
0.00653269	0.981421	0.0420168
0.00653526	0.981421	0.0420874
0.00653785	0.981421	0.042158
0.00654294	0.981421	0.0422287
0.00654771	0.981421	0.0422993
0.00655198	0.981421	0.0423699
0.00655589	0.981421	0.0424405
0.00655872	0.981421	0.0425111
0.0065616	0.981421	0.0425817
0.00656355	0.981421	0.0426524
0.00656966	0.981421	0.042723
0.00657486	0.981421	0.0427936
0.00657562	0.981421	0.0428642
0.0065766	0.981421	0.0429348
0.00657751	0.981421	0.0430761
0.00658032	0.981421	0.0431467
0.0065858	0.980328	0.0431467
0.00658922	0.980328	0.0432173
0.00659147	0.980328	0.0432879
0.00659439	0.980328	0.0433585
0.0065961	0.980328	0.0434291
0.00659687	0.980328	0.0434998
0.00660125	0.980328	0.0435704
0.00660542	0.980328	0.043641
0.00660565	0.979235	0.043641
0.00660633	0.979235	0.0437116
0.00660866	0.979235	0.0437822
0.00661529	0.979235	0.0438528
0.00662072	0.979235	0.0439235
0.00662505	0.979235	0.0439941
0.00662943	0.979235	0.0440647
0.00663093	0.979235	0.0441353
0.0066325	0.979235	0.0442059
0.006635	0.979235	0.0442765
0.00663709	0.979235	0.0443472
0.00663762	0.979235	0.0444178
0.00663816	0.979235	0.0444884
0.00663912	0.979235	0.044559
0.00664043	0.979235	0.0446296
0.00664629	0.979235	0.0447002
0.00665294	0.979235	0.0447708
0.00665455	0.979235	0.0448415
0.00665511	0.979235	0.0449121
0.00665931	0.979235	0.0449827
0.00666321	0.979235	0.0450533
0.00666349	0.979235	0.0451239
0.00666601	0.979235	0.0451945
0.00667107	0.979235	0.0452652
0.0066753	0.979235	0.0453358
0.00667878	0.979235	0.0454064
0.00668107	0.979235	0.045477
0.00668266	0.979235	0.0455476
0.00668399	0.979235	0.0456182
0.00668441	0.978142	0.0456182
0.00668532	0.978142	0.0456889
0.00668689	0.978142	0.0457595
0.00668945	0.978142	0.0458301
0.00669112	0.978142	0.0459007
0.00669181	0.978142	0.0459713
0.00669385	0.978142	0.0460419
0.0066986	0.978142	0.0461126
0.00670821	0.978142	0.0461832
0.00671555	0.978142	0.0462538
0.00672005	0.978142	0.0463244
0.00672349	0.978142	0.046395
0.00672371	0.978142	0.0464656
0.00672465	0.978142	0.0465363
0.00672568	0.978142	0.0466069
0.00672777	0.978142	0.0466775
0.00673148	0.978142	0.0467481
0.0067338	0.978142	0.0468187
0.00673472	0.978142	0.0468893
0.00673543	0.978142	0.04696
0.00673616	0.978142	0.0470306
0.00673705	0.978142	0.0471012
0.00673793	0.978142	0.0471718
0.00673907	0.978142	0.0472424
0.0067416	0.978142	0.047313
0.00674458	0.978142	0.0473837
0.00674575	0.978142	0.0474543
0.0067459	0.978142	0.0475249
0.00674671	0.978142	0.0475955
0.00674771	0.978142	0.0476661
0.00674868	0.978142	0.0477367
0.00675697	0.978142	0.0478074
0.00676477	0.978142	0.047878
0.00676686	0.978142	0.0479486
0.00676878	0.978142	0.0480192
0.00676936	0.978142	0.0480898
0.00677483	0.978142	0.0481604
0.00678052	0.978142	0.0482311
0.00678253	0.978142	0.0483017
0.00678624	0.978142	0.0483723
0.00679149	0.978142	0.0484429
0.00679639	0.978142	0.0485135
0.00680209	0.978142	0.0485841
0.00680695	0.978142	0.0486548
0.0068089	0.978142	0.0487254
0.00681088	0.978142	0.048796
0.00681417	0.978142	0.0488666
0.0068163	0.978142	0.0489372
0.00681889	0.978142	0.0490078
0.00682218	0.978142	0.0490785
0.00682499	0.977049	0.0490785
0.0068273	0.977049	0.0491491
0.00682816	0.975956	0.0491491
0.00683215	0.975956	0.0492197
0.00683567	0.975956	0.0492903
0.00683749	0.975956	0.0493609
0.00683962	0.975956	0.0494315
0.00684305	0.975956	0.0495022
0.0068487	0.975956	0.0495728
0.00685257	0.975956	0.0496434
0.00685531	0.975956	0.049714
0.00686239	0.975956	0.0497846
0.00686969	0.975956	0.0498552
0.00687183	0.975956	0.0499259
0.0068725	0.975956	0.0499965
0.00687421	0.975956	0.0500671
0.00687722	0.975956	0.0501377
0.00687908	0.975956	0.0502083
0.0068812	0.975956	0.0502789
0.00688324	0.975956	0.0503496
0.00688608	0.975956	0.0504202
0.00688991	0.975956	0.0504908
0.006892	0.975956	0.0505614
0.00689284	0.975956	0.050632
0.00689497	0.975956	0.0507026
0.0068972	0.975956	0.0507733
0.00689753	0.975956	0.0508439
0.00689805	0.975956	0.0509145
0.0069005	0.974863	0.0509145
0.00690314	0.974863	0.0509851
0.00690591	0.974863	0.0510557
0.00690828	0.974863	0.0511263
0.00690853	0.974863	0.0511969
0.00691038	0.974863	0.0512676
0.00691215	0.974863	0.0513382
0.00691261	0.974863	0.0514088
0.00691347	0.974863	0.0514794
0.00691435	0.974863	0.05155
0.00691494	0.97377	0.05155
0.00691567	0.97377	0.0516206
0.00691836	0.97377	0.0516913
0.00692312	0.97377	0.0517619
0.00692675	0.97377	0.0518325
0.00692861	0.97377	0.0519031
0.0069311	0.97377	0.0519737
0.00693318	0.97377	0.0520443
0.00693589	0.97377	0.052115
0.00693889	0.97377	0.0521856
0.00694171	0.97377	0.0522562
0.00694531	0.97377	0.0523268
0.00694964	0.97377	0.0523974
0.00695311	0.97377	0.052468
0.00695402	0.97377	0.0525387
0.00695731	0.97377	0.0526093
0.00696261	0.97377	0.0526799
0.00696514	0.97377	0.0527505
0.00696587	0.97377	0.0528211
0.00696762	0.97377	0.0528917
0.00697199	0.97377	0.0529624
0.00697619	0.97377	0.053033
0.00697756	0.97377	0.0531036
0.00697898	0.97377	0.0531742
0.0069804	0.97377	0.0532448
0.00698232	0.97377	0.0533154
0.00698656	0.97377	0.0533861
0.00699026	0.97377	0.0534567
0.00699307	0.97377	0.0535273
0.00699512	0.97377	0.0535979
0.00699583	0.97377	0.0536685
0.00699623	0.97377	0.0537391
0.00699839	0.97377	0.0538098
0.00700065	0.97377	0.0538804
0.00700138	0.97377	0.053951
0.0070024	0.97377	0.0540216
0.00700335	0.97377	0.0540922
0.00700439	0.97377	0.0541628
0.00700602	0.97377	0.0542335
0.00700721	0.97377	0.0543041
0.00700763	0.97377	0.0543747
0.0070085	0.97377	0.0544453
0.00700913	0.97377	0.0545159
0.00700933	0.97377	0.0545865
0.00700957	0.97377	0.0546572
0.00701122	0.97377	0.0547278
0.00701365	0.97377	0.0547984
0.00701615	0.97377	0.054869
0.00702934	0.97377	0.0549396
0.00704203	0.972678	0.0549396
0.00704453	0.972678	0.0550102
0.00704801	0.972678	0.0550809
0.0070529	0.972678	0.0551515
0.00705806	0.972678	0.0552221
0.00706359	0.972678	0.0552927
0.00706728	0.972678	0.0553633
0.00707012	0.972678	0.0554339
0.00707263	0.972678	0.0555046
0.00707479	0.971585	0.0555046
0.00707811	0.971585	0.0555752
0.00708002	0.971585	0.0556458
0.00708232	0.971585	0.0557164
0.00708756	0.971585	0.055787
0.00709141	0.971585	0.0558576
0.00709406	0.971585	0.0559283
0.0070978	0.971585	0.0559989
0.00710003	0.971585	0.0560695
0.00710117	0.971585	0.0561401
0.00710262	0.971585	0.0562107
0.00710465	0.971585	0.0562813
0.00710668	0.971585	0.056352
0.00711106	0.971585	0.0564226
0.00711596	0.971585	0.0564932
0.00711913	0.971585	0.0565638
0.00712109	0.971585	0.0566344
0.00712249	0.971585	0.056705
0.00712458	0.971585	0.0567757
0.00712696	0.971585	0.0568463
0.00712902	0.971585	0.0569169
0.00713057	0.971585	0.0569875
0.00713618	0.971585	0.0570581
0.00714112	0.971585	0.0571287
0.00714151	0.971585	0.0571994
0.00714579	0.971585	0.05727
0.00715332	0.971585	0.0573406
0.00715758	0.971585	0.0574112
0.00715845	0.971585	0.0574818
0.00716022	0.971585	0.0575524
0.00716351	0.971585	0.057623
0.00716868	0.971585	0.0576937
0.00717706	0.971585	0.0577643
0.00718278	0.971585	0.0578349
0.00718533	0.971585	0.0579055
0.00718817	0.971585	0.0579761
0.00719015	0.971585	0.0580467
0.00719375	0.971585	0.0581174
0.00719814	0.971585	0.058188
0.00720097	0.971585	0.0582586
0.00720246	0.971585	0.0583292
0.00720414	0.971585	0.0583998
0.00720863	0.971585	0.0584704
0.00721301	0.971585	0.0585411
0.00721439	0.971585	0.0586117
0.00721479	0.971585	0.0586823
0.00721537	0.971585	0.0587529
0.00721766	0.971585	0.0588235
0.00722258	0.971585	0.0588941
0.0072302	0.971585	0.0589648
0.00723584	0.970492	0.0589648
0.0072372	0.970492	0.0590354
0.00723926	0.970492	0.059106
0.00724376	0.970492	0.0591766
0.0072474	0.970492	0.0592472
0.00724927	0.970492	0.0593178
0.00725139	0.970492	0.0593885
0.00725254	0.970492	0.0594591
0.0072542	0.970492	0.0595297
0.00725587	0.970492	0.0596003
0.00725663	0.970492	0.0596709
0.00725766	0.970492	0.0597415
0.00726006	0.970492	0.0598122
0.0072623	0.970492	0.0598828
0.00726848	0.970492	0.0599534
0.00727717	0.970492	0.060024
0.00728187	0.970492	0.0600946
0.00728484	0.970492	0.0601652
0.00728802	0.970492	0.0602359
0.00729283	0.970492	0.0603065
0.00729649	0.970492	0.0603771
0.00729863	0.970492	0.0604477
0.00729987	0.970492	0.0605183
0.00730057	0.970492	0.0605889
0.00730119	0.970492	0.0606596
0.00730604	0.970492	0.0607302
0.00731092	0.970492	0.0608008
0.00731256	0.970492	0.0608714
0.00731438	0.970492	0.060942
0.00731464	0.970492	0.0610126
0.00731504	0.970492	0.0610833
0.00731599	0.970492	0.0611539
0.00731777	0.970492	0.0612245
0.0073228	0.970492	0.0612951
0.00732733	0.970492	0.0613657
0.00732986	0.970492	0.0614363
0.00733461	0.970492	0.061507
0.00733774	0.970492	0.0615776
0.00733826	0.970492	0.0616482
0.00734094	0.970492	0.0617188
0.00734394	0.970492	0.0617894
0.00734572	0.970492	0.06186
0.00734721	0.970492	0.0619307
0.00735102	0.970492	0.0620013
0.00735622	0.970492	0.0620719
0.00735908	0.970492	0.0621425
0.00736242	0.970492	0.0622131
0.00736533	0.970492	0.0622837
0.00736654	0.970492	0.0623544
0.00736801	0.970492	0.062425
0.00737237	0.970492	0.0624956
0.00737747	0.970492	0.0625662
0.00738152	0.970492	0.0626368
0.00738541	0.970492	0.0627074
0.00738729	0.970492	0.0627781
0.00738771	0.970492	0.0628487
0.00738811	0.970492	0.0629193
0.00739069	0.970492	0.0629899
0.00739382	0.970492	0.0630605
0.00739479	0.970492	0.0631311
0.00739809	0.970492	0.0632018
0.00740424	0.970492	0.0632724
0.00740743	0.970492	0.063343
0.00740848	0.970492	0.0634136
0.00740964	0.970492	0.0634842
0.00741406	0.970492	0.0635548
0.00741951	0.970492	0.0636255
0.00742313	0.970492	0.0636961
0.00742636	0.970492	0.0637667
0.00742839	0.970492	0.0638373
0.00742997	0.970492	0.0639079
0.00743062	0.970492	0.0639785
0.00743072	0.970492	0.0640491
0.00743144	0.970492	0.0641198
0.00743232	0.970492	0.0641904
0.00743588	0.970492	0.064261
0.00743992	0.970492	0.0643316
0.00744193	0.969399	0.0643316
0.00744423	0.969399	0.0644022
0.00745031	0.969399	0.0644728
0.00745796	0.969399	0.0645435
0.00746233	0.969399	0.0646141
0.00746718	0.969399	0.0646847
0.00747048	0.969399	0.0647553
0.00747184	0.969399	0.0648259
0.007473	0.969399	0.0648965
0.00747361	0.969399	0.0649672
0.00747616	0.969399	0.0650378
0.00747827	0.969399	0.0651084
0.00747847	0.969399	0.065179
0.00747883	0.969399	0.0652496
0.00747969	0.969399	0.0653202
0.00748098	0.969399	0.0653909
0.00748168	0.969399	0.0654615
0.00748178	0.968306	0.0654615
0.00748253	0.968306	0.0655321
0.0074835	0.968306	0.0656027
0.00748441	0.968306	0.0656733
0.00748548	0.968306	0.0657439
0.00748842	0.968306	0.0658146
0.00749215	0.968306	0.0658852
0.00749524	0.968306	0.0659558
0.00749713	0.967213	0.0659558
0.00749757	0.967213	0.0660264
0.00749943	0.967213	0.066097
0.00750111	0.967213	0.0661676
0.00750137	0.967213	0.0662383
0.00750138	0.96612	0.0662383
0.00750228	0.96612	0.0663089
0.00750334	0.96612	0.0663795
0.00750417	0.96612	0.0664501
0.00750625	0.96612	0.0665207
0.00750854	0.96612	0.0665913
0.00751081	0.96612	0.066662
0.00751252	0.96612	0.0667326
0.00751307	0.96612	0.0668032
0.00751442	0.96612	0.0668738
0.00751596	0.96612	0.0669444
0.00751757	0.96612	0.067015
0.00752163	0.96612	0.0670857
0.00752637	0.96612	0.0671563
0.00752878	0.96612	0.0672269
0.0075305	0.96612	0.0672975
0.00753394	0.96612	0.0673681
0.00753637	0.965027	0.0673681
0.00753715	0.965027	0.0674387
0.00753808	0.965027	0.0675094
0.00754376	0.965027	0.06758
0.00755086	0.965027	0.0676506
0.00755292	0.965027	0.0677212
0.0075565	0.965027	0.0677918
0.00756035	0.965027	0.0678624
0.00756106	0.965027	0.0679331
0.00756232	0.965027	0.0680037
0.00756378	0.963934	0.0680037
0.00756422	0.963934	0.0680743
0.00756529	0.963934	0.0681449
0.0075663	0.963934	0.0682155
0.0075667	0.963934	0.0682861
0.00756803	0.963934	0.0683568
0.00756922	0.963934	0.0684274
0.0075698	0.963934	0.068498
0.00757344	0.963934	0.0685686
0.00757784	0.963934	0.0686392
0.00758149	0.963934	0.0687098
0.00758781	0.963934	0.0687805
0.00759361	0.963934	0.0688511
0.00759608	0.963934	0.0689217
0.00759689	0.963934	0.0689923
0.00759759	0.963934	0.0690629
0.00759865	0.963934	0.0691335
0.00759957	0.963934	0.0692042
0.00760078	0.963934	0.0692748
0.00760181	0.963934	0.0693454
0.00760232	0.963934	0.069416
0.00760605	0.963934	0.0694866
0.00761113	0.963934	0.0695572
0.00761453	0.963934	0.0696279
0.00761634	0.963934	0.0696985
0.00761739	0.963934	0.0697691
0.00761838	0.963934	0.0698397
0.00761925	0.963934	0.0699103
0.00762026	0.963934	0.0699809
0.00762106	0.963934	0.0700516
0.00762403	0.963934	0.0701222
0.00762654	0.963934	0.0701928
0.00762663	0.963934	0.0702634
0.00762835	0.963934	0.070334
0.00763223	0.963934	0.0704046
0.00763503	0.963934	0.0704752
0.00763645	0.963934	0.0705459
0.00763746	0.963934	0.0706165
0.00764172	0.963934	0.0706871
0.00764805	0.963934	0.0707577
0.00765075	0.963934	0.0708283
0.00765132	0.963934	0.0708989
0.0076532	0.963934	0.0709696
0.00765688	0.963934	0.0710402
0.00765938	0.963934	0.0711108
0.00766208	0.963934	0.0711814
0.007665	0.962842	0.0711814
0.00766599	0.962842	0.071252
0.00766705	0.962842	0.0713226
0.00766827	0.962842	0.0713933
0.00767054	0.962842	0.0714639
0.00767428	0.962842	0.0715345
0.0076763	0.962842	0.0716051
0.00768208	0.962842	0.0716757
0.00768825	0.962842	0.0717463
0.00768897	0.962842	0.071817
0.00769124	0.962842	0.0718876
0.00769452	0.962842	0.0719582
0.00769708	0.962842	0.0720288
0.0076995	0.962842	0.0720994
0.00770285	0.961749	0.0720994
0.00770531	0.961749	0.07217
0.0077058	0.961749	0.0722407
0.00770663	0.961749	0.0723113
0.00770743	0.961749	0.0723819
0.00770781	0.961749	0.0724525
0.0077087	0.961749	0.0725231
0.00770963	0.961749	0.0725937
0.00771277	0.961749	0.0726644
0.00771726	0.961749	0.072735
0.00772166	0.961749	0.0728056
0.00772695	0.961749	0.0728762
0.00773108	0.961749	0.0729468
0.00773378	0.961749	0.0730174
0.0077359	0.961749	0.0730881
0.00773836	0.961749	0.0731587
0.0077403	0.961749	0.0732293
0.00774202	0.961749	0.0732999
0.00774298	0.961749	0.0733705
0.0077453	0.961749	0.0734411
0.00775066	0.961749	0.0735118
0.00775466	0.961749	0.0735824
0.007756	0.961749	0.073653
0.00775846	0.961749	0.0737236
0.00776103	0.961749	0.0737942
0.00776188	0.961749	0.0738648
0.00776312	0.961749	0.0739355
0.00776583	0.961749	0.0740061
0.00776852	0.961749	0.0740767
0.00777072	0.961749	0.0741473
0.00777279	0.961749	0.0742179
0.00777366	0.961749	0.0742885
0.00777545	0.961749	0.0743592
0.00777866	0.961749	0.0744298
0.00778088	0.961749	0.0745004
0.00778188	0.961749	0.074571
0.00778234	0.961749	0.0746416
0.00778341	0.960656	0.0746416
0.0077846	0.960656	0.0747122
0.00778669	0.960656	0.0747829
0.0077887	0.960656	0.0748535
0.00779024	0.960656	0.0749241
0.0077926	0.960656	0.0749947
0.00779395	0.960656	0.0750653
0.00779501	0.960656	0.0751359
0.00779635	0.960656	0.0752066
0.00779796	0.960656	0.0752772
0.00779965	0.960656	0.0753478
0.00780301	0.960656	0.0754184
0.00780577	0.960656	0.075489
0.00780593	0.960656	0.0755596
0.00780609	0.960656	0.0756303
0.00780795	0.960656	0.0757009
0.00781221	0.960656	0.0757715
0.00781721	0.960656	0.0758421
0.00782157	0.960656	0.0759127
0.00782347	0.960656	0.0759833
0.00782367	0.960656	0.076054
0.00782462	0.960656	0.0761246
0.00782578	0.960656	0.0761952
0.00782632	0.960656	0.0762658
0.00782888	0.960656	0.0763364
0.00783194	0.960656	0.076407
0.00783277	0.960656	0.0764776
0.00783298	0.960656	0.0765483
0.00783403	0.960656	0.0766189
0.00783536	0.960656	0.0766895
0.00783702	0.960656	0.0767601
0.00783929	0.960656	0.0768307
0.00784072	0.960656	0.0769013
0.00784218	0.960656	0.076972
0.00784336	0.960656	0.0770426
0.00784458	0.960656	0.0771132
0.00784719	0.960656	0.0771838
0.00785206	0.960656	0.0772544
0.00785602	0.960656	0.077325
0.00785724	0.960656	0.0773957
0.00785819	0.960656	0.0774663
0.00785863	0.960656	0.0775369
0.00785989	0.960656	0.0776075
0.00786192	0.959563	0.0776075
0.00786525	0.959563	0.0776781
0.00786779	0.959563	0.0777487
0.00786988	0.959563	0.0778194
0.00787232	0.959563	0.07789
0.00787391	0.959563	0.0779606
0.00787568	0.959563	0.0780312
0.00787851	0.959563	0.0781018
0.0078826	0.959563	0.0781724
0.00788518	0.959563	0.0782431
0.00788669	0.959563	0.0783137
0.00788747	0.959563	0.0783843
0.00788767	0.959563	0.0784549
0.00788938	0.959563	0.0785255
0.00789171	0.959563	0.0785961
0.00789944	0.959563	0.0786668
0.00790879	0.95847	0.0786668
0.0079122	0.95847	0.0787374
0.00791571	0.95847	0.078808
0.00791861	0.95847	0.0788786
0.00792147	0.95847	0.0789492
0.00792623	0.95847	0.0790198
0.00792931	0.95847	0.0790905
0.00793198	0.95847	0.0791611
0.00793661	0.95847	0.0792317
0.00794	0.95847	0.0793023
0.00794126	0.95847	0.0793729
0.00794307	0.95847	0.0794435
0.00794585	0.95847	0.0795142
0.00795103	0.95847	0.0795848
0.0079551	0.95847	0.0796554
0.00795661	0.95847	0.079726
0.00795804	0.95847	0.0797966
0.00795999	0.95847	0.0798672
0.00796319	0.95847	0.0799379
0.00796485	0.95847	0.0800085
0.00796669	0.95847	0.0800791
0.00796871	0.95847	0.0801497
0.00797477	0.95847	0.0802203
0.007983	0.95847	0.0802909
0.00798665	0.95847	0.0803616
0.00798932	0.95847	0.0804322
0.00799279	0.95847	0.0805028
0.0079957	0.95847	0.0805734
0.0079983	0.95847	0.080644
0.00800117	0.95847	0.0807146
0.00800511	0.95847	0.0807853
0.00800882	0.95847	0.0808559
0.00800981	0.95847	0.0809265
0.00801108	0.95847	0.0809971
0.00801235	0.95847	0.0810677
0.0080129	0.95847	0.0811383
0.00801361	0.95847	0.081209
0.00801442	0.95847	0.0812796
0.00801597	0.95847	0.0813502
0.00801698	0.95847	0.0814208
0.00801836	0.95847	0.0814914
0.00802032	0.95847	0.081562
0.00802185	0.95847	0.0816327
0.00802296	0.95847	0.0817033
0.00802367	0.95847	0.0817739
0.00802771	0.95847	0.0818445
0.00803192	0.95847	0.0819151
0.00803267	0.95847	0.0819857
0.00803374	0.95847	0.0820564
0.00803514	0.95847	0.082127
0.00803553	0.95847	0.0821976
0.0080358	0.95847	0.0822682
0.00803657	0.95847	0.0823388
0.00804166	0.95847	0.0824094
0.00804681	0.95847	0.0824801
0.0080503	0.95847	0.0825507
0.0080546	0.95847	0.0826213
0.00805642	0.95847	0.0826919
0.00805895	0.95847	0.0827625
0.00806306	0.95847	0.0828331
0.00806664	0.95847	0.0829037
0.00807101	0.95847	0.0829744
0.00807586	0.95847	0.083045
0.00807917	0.95847	0.0831156
0.00808366	0.95847	0.0831862
0.00808727	0.95847	0.0832568
0.0080957	0.95847	0.0833274
0.00810398	0.95847	0.0833981
0.00810482	0.95847	0.0834687
0.00810638	0.95847	0.0835393
0.008108	0.95847	0.0836099
0.00811094	0.95847	0.0836805
0.0081136	0.95847	0.0837511
0.00811567	0.95847	0.0838218
0.00811845	0.95847	0.0838924
0.00812006	0.95847	0.083963
0.008121	0.95847	0.0840336
0.00812193	0.95847	0.0841042
0.00812593	0.95847	0.0841748
0.00813242	0.95847	0.0842455
0.00813746	0.95847	0.0843161
0.00813991	0.95847	0.0843867
0.00814225	0.95847	0.0844573
0.00814456	0.95847	0.0845279
0.00814517	0.95847	0.0845985
0.00814625	0.95847	0.0846692
0.0081479	0.95847	0.0847398
0.00814969	0.95847	0.0848104
0.00815103	0.95847	0.084881
0.00815281	0.95847	0.0849516
0.00815471	0.95847	0.0850222
0.0081564	0.95847	0.0850929
0.0081602	0.95847	0.0851635
0.00816426	0.95847	0.0852341
0.00816585	0.95847	0.0853047
0.00816714	0.95847	0.0853753
0.0081703	0.957377	0.0853753
0.00817285	0.957377	0.0854459
0.00817392	0.957377	0.0855166
0.00817448	0.957377	0.0855872
0.00817731	0.957377	0.0856578
0.00818019	0.957377	0.0857284
0.00818201	0.957377	0.085799
0.00818536	0.957377	0.0858696
0.00818983	0.957377	0.0859403
0.00819283	0.957377	0.0860109
0.00819311	0.957377	0.0860815
0.00819324	0.957377	0.0861521
0.00819418	0.957377	0.0862227
0.00819665	0.957377	0.0862933
0.00819941	0.957377	0.086364
0.00820105	0.957377	0.0864346
0.00820511	0.957377	0.0865052
0.00820899	0.956284	0.0865052
0.00821036	0.956284	0.0865758
0.00821146	0.956284	0.0866464
0.00821171	0.956284	0.086717
0.00821207	0.956284	0.0867877
0.00821443	0.956284	0.0868583
0.00821699	0.956284	0.0869289
0.00821752	0.955191	0.0869289
0.0082195	0.955191	0.0869995
0.00822141	0.955191	0.0870701
0.00822187	0.954098	0.0870701
0.00822237	0.954098	0.0871407
0.00822286	0.954098	0.0872114
0.00822332	0.954098	0.087282
0.00822593	0.954098	0.0873526
0.00822921	0.954098	0.0874232
0.00823106	0.954098	0.0874938
0.00823288	0.954098	0.0875644
0.0082342	0.954098	0.0876351
0.00823643	0.954098	0.0877057
0.00824134	0.954098	0.0877763
0.0082447	0.954098	0.0878469
0.008245	0.954098	0.0879175
0.00824543	0.954098	0.0879881
0.0082468	0.954098	0.0880588
0.00824812	0.954098	0.0881294
0.00824856	0.954098	0.0882
0.00824944	0.954098	0.0882706
0.00825071	0.954098	0.0883412
0.00825482	0.954098	0.0884118
0.00825865	0.954098	0.0884825
0.0082596	0.954098	0.0885531
0.00826036	0.954098	0.0886237
0.00826205	0.954098	0.0886943
0.00826423	0.954098	0.0887649
0.00826628	0.954098	0.0888355
0.00826814	0.954098	0.0889062
0.0082691	0.954098	0.0889768
0.00827019	0.954098	0.0890474
0.00827164	0.954098	0.089118
0.00827277	0.954098	0.0891886
0.00827409	0.954098	0.0892592
0.00827518	0.954098	0.0893298
0.00827527	0.954098	0.0894005
0.00827708	0.954098	0.0894711
0.00827929	0.954098	0.0895417
0.00828071	0.954098	0.0896123
0.00828246	0.954098	0.0896829
0.0082835	0.954098	0.0897535
0.00828425	0.954098	0.0898242
0.00828596	0.953005	0.0898242
0.00828759	0.953005	0.0898948
0.00828936	0.953005	0.0899654
0.00829185	0.953005	0.090036
0.00829361	0.951913	0.090036
0.00829433	0.951913	0.0901066
0.00829509	0.951913	0.0901772
0.00829867	0.951913	0.0902479
0.00830213	0.951913	0.0903185
0.00830627	0.951913	0.0903891
0.00831157	0.951913	0.0904597
0.00831392	0.951913	0.0905303
0.00831484	0.951913	0.0906009
0.0083156	0.951913	0.0906716
0.00831704	0.951913	0.0907422
0.00831829	0.951913	0.0908128
0.00831923	0.951913	0.0908834
0.00832082	0.951913	0.090954
0.00832245	0.951913	0.0910246
0.00832423	0.951913	0.0910953
0.00832951	0.951913	0.0911659
0.00833431	0.951913	0.0912365
0.00833545	0.951913	0.0913071
0.00833722	0.951913	0.0913777
0.00834085	0.951913	0.0914483
0.00834329	0.951913	0.091519
0.00834427	0.951913	0.0915896
0.00834543	0.951913	0.0916602
0.00834602	0.951913	0.0917308
0.00834654	0.951913	0.0918014
0.00834678	0.951913	0.091872
0.00834821	0.951913	0.0919427
0.00834995	0.951913	0.0920133
0.00835213	0.951913	0.0920839
0.00835494	0.951913	0.0921545
0.00835602	0.951913	0.0922251
0.00835623	0.951913	0.0922957
0.00835722	0.951913	0.0923664
0.00835866	0.951913	0.092437
0.00835931	0.951913	0.0925076
0.00835947	0.951913	0.0925782
0.00835963	0.951913	0.0926488
0.00835977	0.951913	0.0927194
0.00836109	0.951913	0.0927901
0.00836274	0.951913	0.0928607
0.0083651	0.951913	0.0929313
0.00836703	0.951913	0.0930019
0.00836731	0.951913	0.0930725
0.00836817	0.951913	0.0931431
0.00837158	0.951913	0.0932138
0.00837454	0.951913	0.0932844
0.00837531	0.951913	0.093355
0.00837964	0.95082	0.093355
0.00838375	0.95082	0.0934256
0.00838676	0.95082	0.0934962
0.00838961	0.95082	0.0935668
0.00839087	0.95082	0.0936375
0.00839369	0.95082	0.0937081
0.00839553	0.95082	0.0937787
0.00839713	0.95082	0.0938493
0.00839916	0.95082	0.0939199
0.00840041	0.95082	0.0939905
0.00840137	0.95082	0.0940612
0.00840192	0.95082	0.0941318
0.00840269	0.95082	0.0942024
0.00840414	0.95082	0.094273
0.00840621	0.949727	0.094273
0.00841037	0.949727	0.0943436
0.00841414	0.949727	0.0944142
0.0084153	0.949727	0.0944849
0.00841625	0.949727	0.0945555
0.00841963	0.949727	0.0946261
0.00842314	0.949727	0.0946967
0.00842372	0.949727	0.0947673
0.00842416	0.949727	0.0948379
0.00842514	0.949727	0.0949086
0.0084259	0.948634	0.0949086
0.00842697	0.948634	0.0949792
0.00842951	0.948634	0.0950498
0.00843216	0.948634	0.0951204
0.00843519	0.948634	0.095191
0.00843763	0.948634	0.0952616
0.00843902	0.948634	0.0953323
0.00844017	0.948634	0.0954029
0.00844165	0.947541	0.0954029
0.00844318	0.947541	0.0954735
0.00844489	0.947541	0.0955441
0.00844676	0.947541	0.0956147
0.00844914	0.947541	0.0956853
0.008453	0.947541	0.0957559
0.00845527	0.947541	0.0958266
0.00845611	0.947541	0.0958972
0.00845659	0.947541	0.0959678
0.00845687	0.947541	0.0960384
0.00845726	0.947541	0.096109
0.00845817	0.947541	0.0961796
0.00846082	0.947541	0.0962503
0.00846289	0.947541	0.0963209
0.0084654	0.947541	0.0963915
0.0084702	0.947541	0.0964621
0.00847479	0.947541	0.0965327
0.00847726	0.947541	0.0966033
0.00847781	0.947541	0.096674
0.00847806	0.947541	0.0967446
0.00847906	0.947541	0.0968152
0.00848054	0.947541	0.0968858
0.00848148	0.947541	0.0969564
0.00848195	0.947541	0.097027
0.00848224	0.947541	0.0970977
0.00848374	0.947541	0.0971683
0.00848781	0.947541	0.0972389
0.00849129	0.947541	0.0973095
0.00849299	0.947541	0.0973801
0.00849401	0.947541	0.0974507
0.00849409	0.947541	0.0975214
0.00849432	0.947541	0.097592
0.00849478	0.947541	0.0976626
0.00849741	0.947541	0.0977332
0.0085009	0.947541	0.0978038
0.00850448	0.947541	0.0978744
0.00850711	0.947541	0.0979451
0.00850754	0.947541	0.0980157
0.00850897	0.947541	0.0980863
0.00851267	0.947541	0.0981569
0.00851671	0.947541	0.0982275
0.00852052	0.947541	0.0982981
0.00852281	0.947541	0.0983688
0.00852357	0.947541	0.0984394
0.00852433	0.947541	0.09851
0.00852436	0.947541	0.0985806
0.00852493	0.947541	0.0986512
0.00852593	0.947541	0.0987218
0.00852647	0.947541	0.0987925
0.00852719	0.947541	0.0988631
0.00852982	0.947541	0.0989337
0.00853351	0.947541	0.0990043
0.00853676	0.947541	0.0990749
0.00853866	0.947541	0.0991455
0.00854104	0.947541	0.0992162
0.00854319	0.947541	0.0992868
0.00854338	0.947541	0.0993574
0.00854474	0.947541	0.099428
0.00854697	0.947541	0.0994986
0.00854832	0.947541	0.0995692
0.00854945	0.947541	0.0996399
0.00855148	0.946448	0.0996399
0.00855398	0.946448	0.0997105
0.00855523	0.946448	0.0997811
0.00855625	0.946448	0.0998517
0.00856184	0.946448	0.0999223
0.00856647	0.946448	0.0999929
0.00856869	0.946448	0.100064
0.00857095	0.946448	0.100134
0.00857116	0.946448	0.100205
0.00857289	0.946448	0.100275
0.00857636	0.946448	0.100346
0.00857964	0.946448	0.100417
0.00858109	0.946448	0.100487
0.00858158	0.946448	0.100558
0.00858279	0.946448	0.100628
0.00858437	0.946448	0.100699
0.00858665	0.946448	0.10077
0.00858826	0.946448	0.10084
0.00859063	0.946448	0.100911
0.00859396	0.946448	0.100982
0.00859536	0.946448	0.101052
0.00859737	0.946448	0.101123
0.00859913	0.946448	0.101193
0.00859937	0.945355	0.101193
0.00860079	0.945355	0.101264
0.00860479	0.945355	0.101335
0.00860809	0.945355	0.101405
0.00860961	0.945355	0.101476
0.00861071	0.945355	0.101547
0.0086126	0.945355	0.101617
0.00861579	0.945355	0.101688
0.00861801	0.945355	0.101758
0.0086188	0.945355	0.101829
0.0086192	0.945355	0.1019
0.00862238	0.945355	0.10197
0.00862643	0.945355	0.102041
0.00862978	0.945355	0.102111
0.00863246	0.945355	0.102182
0.00863468	0.945355	0.102253
0.00863667	0.945355	0.102323
0.00863894	0.945355	0.102394
0.00864136	0.945355	0.102465
0.00864205	0.945355	0.102535
0.00864414	0.945355	0.102606
0.00864603	0.945355	0.102676
0.00864925	0.945355	0.102747
0.00865361	0.945355	0.102818
0.00865604	0.945355	0.102888
0.00865763	0.945355	0.102959
0.0086616	0.945355	0.103029
0.00866534	0.945355	0.1031
0.00866754	0.945355	0.103171
0.00867059	0.945355	0.103241
0.00867178	0.945355	0.103312
0.00867211	0.944262	0.103312
0.00867304	0.944262	0.103383
0.00867455	0.944262	0.103453
0.00867532	0.944262	0.103524
0.00867574	0.944262	0.103594
0.00867633	0.944262	0.103665
0.00867885	0.944262	0.103736
0.00868215	0.944262	0.103806
0.00868375	0.944262	0.103877
0.00868478	0.944262	0.103947
0.00868597	0.944262	0.104018
0.00868671	0.944262	0.104089
0.00868735	0.944262	0.104159
0.00868918	0.944262	0.10423
0.00869063	0.944262	0.104301
0.00869098	0.944262	0.104371
0.0086913	0.944262	0.104442
0.00869174	0.944262	0.104512
0.0086925	0.944262	0.104583
0.00869376	0.944262	0.104654
0.00869458	0.944262	0.104724
0.00869531	0.944262	0.104795
0.00869621	0.944262	0.104865
0.00869717	0.944262	0.104936
0.00869799	0.944262	0.105007
0.00869821	0.944262	0.105077
0.00869866	0.944262	0.105148
0.00869992	0.944262	0.105219
0.00870101	0.944262	0.105289
0.00870289	0.944262	0.10536
0.00870632	0.944262	0.10543
0.00871181	0.944262	0.105501
0.00871611	0.944262	0.105572
0.00871905	0.944262	0.105642
0.00872201	0.944262	0.105713
0.00872252	0.944262	0.105783
0.00872289	0.944262	0.105854
0.00872395	0.944262	0.105925
0.00872582	0.944262	0.105995
0.00872745	0.944262	0.106066
0.00872795	0.944262	0.106137
0.00872906	0.944262	0.106207
0.00873055	0.944262	0.106278
0.00873121	0.944262	0.106348
0.00873227	0.944262	0.106419
0.00873612	0.944262	0.10649
0.00873969	0.944262	0.10656
0.00874208	0.944262	0.106631
0.00874565	0.944262	0.106702
0.00874749	0.944262	0.106772
0.00874899	0.944262	0.106843
0.0087521	0.944262	0.106913
0.008754	0.944262	0.106984
0.00875467	0.944262	0.107055
0.00875659	0.944262	0.107125
0.00876001	0.944262	0.107196
0.00876227	0.944262	0.107266
0.00876319	0.944262	0.107337
0.0087657	0.944262	0.107408
0.00876792	0.944262	0.107478
0.00876996	0.943169	0.107478
0.00877353	0.943169	0.107549
0.00877655	0.943169	0.10762
0.00877868	0.943169	0.10769
0.00878224	0.943169	0.107761
0.00878485	0.943169	0.107831
0.00878564	0.943169	0.107902
0.00878644	0.943169	0.107973
0.00878815	0.943169	0.108043
0.0087922	0.943169	0.108114
0.00879488	0.943169	0.108184
0.00879522	0.943169	0.108255
0.00879579	0.943169	0.108326
0.00880056	0.943169	0.108396
0.00880744	0.943169	0.108467
0.00881223	0.943169	0.108538
0.00881472	0.943169	0.108608
0.00881595	0.943169	0.108679
0.00881753	0.943169	0.108749
0.00881932	0.943169	0.10882
0.00882169	0.943169	0.108891
0.00882399	0.943169	0.108961
0.00882589	0.943169	0.109032
0.0088286	0.943169	0.109102
0.00883129	0.943169	0.109173
0.00883227	0.943169	0.109244
0.00883259	0.943169	0.109314
0.00883298	0.943169	0.109385
0.00883366	0.943169	0.109456
0.00883519	0.943169	0.109526
0.00883677	0.943169	0.109597
0.00883798	0.943169	0.109667
0.00883874	0.943169	0.109738
0.00883962	0.943169	0.109809
0.00884076	0.943169	0.109879
0.00884209	0.943169	0.10995
0.00884377	0.943169	0.11002
0.00884562	0.943169	0.110091
0.00884866	0.943169	0.110162
0.0088506	0.943169	0.110232
0.00885164	0.943169	0.110303
0.00885271	0.943169	0.110374
0.00885319	0.943169	0.110444
0.00885468	0.943169	0.110515
0.00885656	0.943169	0.110585
0.00885765	0.943169	0.110656
0.00885857	0.943169	0.110727
0.00885918	0.943169	0.110797
0.00886007	0.943169	0.110868
0.00886158	0.943169	0.110938
0.00886294	0.943169	0.111009
0.00886382	0.943169	0.11108
0.00886415	0.943169	0.11115
0.00886611	0.943169	0.111221
0.00887224	0.943169	0.111292
0.00887688	0.943169	0.111362
0.00887767	0.943169	0.111433
0.00887823	0.943169	0.111503
0.00887944	0.943169	0.111574
0.00888046	0.942077	0.111574
0.00888139	0.942077	0.111645
0.00888546	0.942077	0.111715
0.0088903	0.942077	0.111786
0.00889415	0.942077	0.111857
0.00889636	0.942077	0.111927
0.00889709	0.942077	0.111998
0.0088989	0.942077	0.112068
0.00890053	0.942077	0.112139
0.00890254	0.942077	0.11221
0.00890423	0.942077	0.11228
0.0089055	0.942077	0.112351
0.00890687	0.942077	0.112421
0.00890862	0.942077	0.112492
0.00891067	0.942077	0.112563
0.00891205	0.942077	0.112633
0.00891331	0.942077	0.112704
0.00891476	0.942077	0.112775
0.00891704	0.942077	0.112845
0.00892076	0.942077	0.112916
0.00892505	0.942077	0.112986
0.0089273	0.942077	0.113057
0.00892855	0.942077	0.113128
0.00893018	0.942077	0.113198
0.00893212	0.942077	0.113269
0.00893359	0.942077	0.113339
0.00893476	0.942077	0.11341
0.00893587	0.942077	0.113481
0.0089371	0.942077	0.113551
0.0089404	0.942077	0.113622
0.00894356	0.940984	0.113622
0.00894632	0.940984	0.113693
0.00894858	0.940984	0.113763
0.00894954	0.940984	0.113834
0.00895049	0.940984	0.113904
0.00895116	0.940984	0.113975
0.00895163	0.940984	0.114046
0.00895284	0.940984	0.114116
0.00895473	0.940984	0.114187
0.00895635	0.940984	0.114257
0.0089571	0.940984	0.114328
0.00895862	0.940984	0.114399
0.00896025	0.940984	0.114469
0.00896508	0.940984	0.11454
0.00897132	0.940984	0.114611
0.00897489	0.940984	0.114681
0.00897765	0.940984	0.114752
0.00897882	0.940984	0.114822
0.00897944	0.940984	0.114893
0.0089824	0.939891	0.114893
0.00898659	0.939891	0.114964
0.00898819	0.939891	0.115034
0.0089899	0.939891	0.115105
0.00899157	0.939891	0.115175
0.00899183	0.939891	0.115246
0.00899224	0.939891	0.115317
0.00899276	0.939891	0.115387
0.00899322	0.939891	0.115458
0.00899366	0.939891	0.115529
0.00899416	0.939891	0.115599
0.00899586	0.938798	0.115599
0.00899832	0.938798	0.11567
0.00900112	0.938798	0.11574
0.0090046	0.938798	0.115811
0.0090065	0.938798	0.115882
0.0090073	0.938798	0.115952
0.00900807	0.938798	0.116023
0.0090089	0.938798	0.116093
0.00901008	0.938798	0.116164
0.00901075	0.938798	0.116235
0.00901157	0.938798	0.116305
0.00901392	0.938798	0.116376
0.00901677	0.938798	0.116447
0.00901972	0.938798	0.116517
0.00902245	0.938798	0.116588
0.00902468	0.938798	0.116658
0.00902603	0.938798	0.116729
0.00902679	0.938798	0.1168
0.0090278	0.938798	0.11687
0.00902812	0.938798	0.116941
0.00903204	0.938798	0.117012
0.00903722	0.938798	0.117082
0.00903986	0.937705	0.117082
0.00904349	0.937705	0.117153
0.00904591	0.937705	0.117223
0.00904625	0.937705	0.117294
0.00904828	0.937705	0.117365
0.00905049	0.937705	0.117435
0.00905195	0.937705	0.117506
0.00905314	0.937705	0.117576
0.00905527	0.937705	0.117647
0.00905748	0.937705	0.117718
0.00905778	0.937705	0.117788
0.00905917	0.937705	0.117859
0.00906105	0.937705	0.11793
0.00906238	0.937705	0.118
0.00906475	0.937705	0.118071
0.0090672	0.937705	0.118141
0.00906836	0.937705	0.118212
0.00906965	0.937705	0.118283
0.00907081	0.937705	0.118353
0.00907379	0.937705	0.118424
0.00907681	0.937705	0.118494
0.00907749	0.937705	0.118565
0.00907799	0.937705	0.118636
0.00907982	0.937705	0.118706
0.00908181	0.937705	0.118777
0.00908475	0.937705	0.118848
0.00908915	0.937705	0.118918
0.0090911	0.937705	0.118989
0.00909189	0.936612	0.118989
0.00909376	0.936612	0.119059
0.00909648	0.936612	0.11913
0.00909836	0.936612	0.119201
0.00909969	0.936612	0.119271
0.00910431	0.936612	0.119342
0.00911025	0.936612	0.119412
0.00911262	0.936612	0.119483
0.00911365	0.936612	0.119554
0.00911529	0.936612	0.119624
0.00911631	0.936612	0.119695
0.00911686	0.936612	0.119766
0.0091192	0.936612	0.119836
0.00912203	0.936612	0.119907
0.00912403	0.936612	0.119977
0.00912566	0.936612	0.120048
0.00912656	0.935519	0.120048
0.00912824	0.935519	0.120119
0.00912971	0.935519	0.120189
0.00913043	0.935519	0.12026
0.0091312	0.934426	0.12026
0.00913172	0.934426	0.12033
0.0091341	0.934426	0.120401
0.00913722	0.934426	0.120472
0.00913855	0.934426	0.120542
0.00914072	0.934426	0.120613
0.00914265	0.934426	0.120684
0.00914313	0.934426	0.120754
0.00914363	0.934426	0.120825
0.00914413	0.934426	0.120895
0.00914567	0.934426	0.120966
0.0091477	0.934426	0.121037
0.00915164	0.934426	0.121107
0.00915558	0.934426	0.121178
0.00915654	0.933333	0.121178
0.00915799	0.933333	0.121248
0.00915999	0.933333	0.121319
0.00916178	0.933333	0.12139
0.00916299	0.933333	0.12146
0.00916311	0.933333	0.121531
0.00916364	0.933333	0.121602
0.00916489	0.933333	0.121672
0.00916828	0.933333	0.121743
0.00917096	0.933333	0.121813
0.00917211	0.933333	0.121884
0.00917401	0.933333	0.121955
0.00917608	0.933333	0.122025
0.00917732	0.933333	0.122096
0.00917764	0.933333	0.122167
0.00917797	0.933333	0.122237
0.0091784	0.933333	0.122308
0.00917929	0.93224	0.122308
0.00918217	0.93224	0.122378
0.00918593	0.93224	0.122449
0.00918785	0.93224	0.12252
0.00918905	0.93224	0.12259
0.00919457	0.93224	0.122661
0.00919975	0.93224	0.122731
0.00920022	0.93224	0.122802
0.00920061	0.93224	0.122873
0.00920099	0.93224	0.122943
0.00920173	0.93224	0.123014
0.00920271	0.93224	0.123085
0.00920465	0.93224	0.123155
0.00920749	0.93224	0.123226
0.00920923	0.93224	0.123296
0.00921003	0.93224	0.123367
0.00921108	0.93224	0.123438
0.00921319	0.93224	0.123508
0.00921572	0.93224	0.123579
0.00921803	0.93224	0.123649
0.00921958	0.93224	0.12372
0.00922137	0.93224	0.123791
0.0092262	0.931148	0.123791
0.00922962	0.931148	0.123932
0.00923	0.931148	0.124003
0.00923096	0.931148	0.124073
0.00923191	0.931148	0.124144
0.00923236	0.931148	0.124214
0.00923487	0.931148	0.124285
0.00923751	0.931148	0.124356
0.00923958	0.931148	0.124426
0.00924151	0.931148	0.124497
0.00924346	0.931148	0.124567
0.00924614	0.930055	0.124567
0.00924772	0.930055	0.124638
0.00924945	0.930055	0.124709
0.00925047	0.930055	0.124779
0.00925102	0.930055	0.12485
0.00925256	0.930055	0.124921
0.00925379	0.930055	0.124991
0.00925508	0.930055	0.125062
0.00925677	0.930055	0.125132
0.00925941	0.930055	0.125203
0.00926248	0.930055	0.125274
0.00926427	0.930055	0.125344
0.00926513	0.930055	0.125415
0.00926541	0.930055	0.125485
0.00926737	0.930055	0.125556
0.00926956	0.930055	0.125627
0.00927119	0.930055	0.125697
0.00927252	0.930055	0.125768
0.00927452	0.930055	0.125839
0.00927696	0.930055	0.125909
0.0092797	0.930055	0.12598
0.00928224	0.930055	0.12605
0.00928307	0.930055	0.126121
0.00928407	0.930055	0.126192
0.0092852	0.930055	0.126262
0.00928642	0.930055	0.126333
0.00929004	0.930055	0.126404
0.00929393	0.930055	0.126474
0.00929547	0.930055	0.126545
0.00929819	0.930055	0.126615
0.00930032	0.930055	0.126686
0.00930114	0.930055	0.126757
0.00930302	0.928962	0.126757
0.00930523	0.928962	0.126827
0.00930762	0.928962	0.126898
0.00930954	0.928962	0.126968
0.00931019	0.928962	0.127039
0.00931299	0.928962	0.12711
0.00931642	0.928962	0.12718
0.00931738	0.928962	0.127251
0.00931792	0.928962	0.127322
0.00932004	0.927869	0.127322
0.00932224	0.927869	0.127392
0.00932328	0.927869	0.127463
0.00932602	0.927869	0.127533
0.0093282	0.927869	0.127604
0.00932918	0.927869	0.127675
0.00933004	0.927869	0.127745
0.00933048	0.927869	0.127816
0.00933466	0.927869	0.127886
0.00934066	0.927869	0.127957
0.00934378	0.927869	0.128028
0.00934855	0.927869	0.128098
0.00935364	0.927869	0.128169
0.00935621	0.927869	0.12824
0.00935922	0.927869	0.12831
0.00936177	0.927869	0.128381
0.00936305	0.927869	0.128451
0.0093635	0.927869	0.128522
0.00936608	0.927869	0.128593
0.0093688	0.926776	0.128593
0.0093707	0.926776	0.128663
0.00937278	0.926776	0.128734
0.00937362	0.926776	0.128804
0.00937474	0.926776	0.128875
0.00937658	0.926776	0.128946
0.009378	0.926776	0.129016
0.0093783	0.926776	0.129087
0.00937841	0.926776	0.129158
0.00938098	0.926776	0.129228
0.00938421	0.926776	0.129299
0.00938503	0.926776	0.129369
0.00938539	0.926776	0.12944
0.00938735	0.926776	0.129511
0.00938996	0.926776	0.129581
0.00939326	0.926776	0.129652
0.00939639	0.926776	0.129722
0.00939768	0.926776	0.129793
0.00939914	0.926776	0.129864
0.00940043	0.926776	0.129934
0.00940159	0.926776	0.130005
0.00940338	0.926776	0.130076
0.00940444	0.926776	0.130146
0.00940502	0.926776	0.130217
0.00940611	0.926776	0.130287
0.0094076	0.926776	0.130358
0.00940947	0.926776	0.130429
0.00941186	0.926776	0.130499
0.00941339	0.926776	0.13057
0.00941444	0.926776	0.13064
0.00941711	0.926776	0.130711
0.0094191	0.926776	0.130782
0.00941968	0.926776	0.130852
0.00942122	0.926776	0.130923
0.00942256	0.926776	0.130994
0.00942577	0.926776	0.131064
0.00943035	0.926776	0.131135
0.00943204	0.926776	0.131205
0.00943282	0.926776	0.131276
0.00943359	0.926776	0.131347
0.00943465	0.926776	0.131417
0.00943722	0.926776	0.131488
0.00943928	0.926776	0.131559
0.00943982	0.926776	0.131629
0.00944071	0.926776	0.1317
0.00944203	0.926776	0.13177
0.00944334	0.926776	0.131841
0.00944418	0.926776	0.131912
0.0094449	0.926776	0.131982
0.00944552	0.926776	0.132053
0.00944598	0.926776	0.132123
0.0094465	0.926776	0.132194
0.0094468	0.926776	0.132265
0.0094471	0.926776	0.132335
0.009452	0.926776	0.132406
0.00945917	0.926776	0.132477
0.00946315	0.926776	0.132547
0.00946502	0.926776	0.132618
0.00946609	0.926776	0.132688
0.00946727	0.926776	0.132759
0.00946914	0.926776	0.13283
0.00947225	0.926776	0.1329
0.00947598	0.926776	0.132971
0.00948163	0.926776	0.133041
0.00948609	0.926776	0.133112
0.00949156	0.926776	0.133183
0.00949734	0.926776	0.133253
0.00949939	0.926776	0.133324
0.00950034	0.926776	0.133395
0.00950049	0.926776	0.133465
0.00950167	0.926776	0.133536
0.00950321	0.926776	0.133606
0.00950395	0.926776	0.133677
0.00950579	0.926776	0.133748
0.00950924	0.926776	0.133818
0.00951183	0.926776	0.133889
0.00951278	0.926776	0.133959
0.00951361	0.926776	0.13403
0.00951652	0.926776	0.134101
0.00951896	0.926776	0.134171
0.00952141	0.926776	0.134242
0.00952427	0.926776	0.134313
0.00952605	0.926776	0.134383
0.00952801	0.926776	0.134454
0.00952977	0.926776	0.134524
0.00953182	0.926776	0.134595
0.00953552	0.926776	0.134666
0.00953839	0.926776	0.134736
0.00953891	0.926776	0.134807
0.00953954	0.926776	0.134877
0.00953979	0.926776	0.134948
0.00954034	0.926776	0.135019
0.00954112	0.926776	0.135089
0.00954329	0.926776	0.13516
0.00954525	0.925683	0.13516
0.00954609	0.925683	0.135231
0.0095474	0.925683	0.135301
0.00954814	0.92459	0.135301
0.00954984	0.92459	0.135372
0.00955253	0.92459	0.135442
0.00955425	0.92459	0.135513
0.00955495	0.92459	0.135584
0.00955584	0.92459	0.135654
0.00955745	0.92459	0.135725
0.00955929	0.92459	0.135795
0.00956071	0.92459	0.135866
0.00956225	0.92459	0.135937
0.00956546	0.923497	0.135937
0.00956797	0.923497	0.136007
0.00956902	0.923497	0.136078
0.00957225	0.923497	0.136149
0.0095756	0.923497	0.136219
0.00957654	0.923497	0.13629
[truncated: 13,067 more rows]

## Sheet: Human_ROC
threshold	sensitivity	specificity
#DIV/0!	1	0
0.00287686	1	7.58783e-05
0.00299089	0.9989	7.58783e-05
0.00304491	0.9989	0.000151757
0.00308908	0.9989	0.000227635
0.00322606	0.9989	0.000303513
0.00339672	0.9989	0.000379391
0.00344334	0.9989	0.00045527
0.00345465	0.9989	0.000531148
0.0034707	0.9989	0.000607026
0.00351531	0.9989	0.000682905
0.00355299	0.9989	0.000758783
0.00355729	0.9989	0.000834661
0.00356266	0.9989	0.000910539
0.00357761	0.9989	0.000986418
0.0036001	0.9989	0.0010623
0.00362745	0.9989	0.00113817
0.00364734	0.9989	0.00121405
0.00365705	0.9989	0.00128993
0.00366291	0.9989	0.00136581
0.00367015	0.9989	0.00144169
0.00369913	0.9989	0.00151757
0.00373193	0.9989	0.00159344
0.00377024	0.9989	0.00166932
0.00380446	0.9989	0.0017452
0.00381609	0.9989	0.00182108
0.00382897	0.9989	0.00189696
0.00388644	0.9989	0.00197284
0.00394712	0.9989	0.00204871
0.00396554	0.9989	0.00212459
0.00397613	0.9989	0.00220047
0.00399173	0.9989	0.00227635
0.00401072	0.9989	0.00235223
0.00402636	0.9989	0.00242811
0.00403604	0.9989	0.00250398
0.00403858	0.9989	0.00257986
0.00404103	0.9989	0.00265574
0.00405045	0.9989	0.00273162
0.0040667	0.9989	0.0028075
0.00408248	0.9978	0.0028075
0.0040978	0.9978	0.00288338
0.00410606	0.9978	0.00295925
0.00412277	0.9978	0.00303513
0.00414206	0.9978	0.00311101
0.00415547	0.9978	0.00318689
0.00417182	0.9978	0.00326277
0.00418605	0.9978	0.00333864
0.00419425	0.9978	0.00341452
0.00420974	0.9978	0.0034904
0.00423867	0.9978	0.00356628
0.00426559	0.9978	0.00364216
0.00427947	0.9978	0.00371804
0.00429878	0.9978	0.00379391
0.00432156	0.9978	0.00386979
0.00432916	0.9978	0.00394567
0.00433876	0.9978	0.00402155
0.0043496	0.9978	0.00409743
0.00438019	0.9978	0.00417331
0.00441106	0.9978	0.00424918
0.00441724	0.9978	0.00432506
0.00442071	0.9978	0.00440094
0.00442902	0.9978	0.00447682
0.0044373	0.9978	0.0045527
0.00444693	0.9978	0.00462858
0.00445886	0.9978	0.00470445
0.00447008	0.9978	0.00478033
0.00447839	0.9978	0.00485621
0.00448204	0.9978	0.00500797
0.00449079	0.9978	0.00508385
0.00449758	0.9978	0.00515972
0.00450065	0.9978	0.0052356
0.00450574	0.9978	0.00531148
0.00451296	0.9978	0.00538736
0.00451925	0.9978	0.00546324
0.00452242	0.9978	0.00553912
0.00452707	0.9978	0.00561499
0.0045316	0.9978	0.00569087
0.00453365	0.9978	0.00576675
0.00453528	0.9967	0.00576675
0.00453994	0.9967	0.00584263
0.00454459	0.9967	0.00591851
0.00455184	0.9967	0.00599439
0.00456049	0.9956	0.00599439
0.00457214	0.9956	0.00607026
0.00458188	0.9956	0.00614614
0.00458572	0.9956	0.00622202
0.00459883	0.9956	0.0062979
0.00460911	0.9956	0.00637378
0.00463191	0.9956	0.00644965
0.00465894	0.9956	0.00652553
0.00466859	0.9956	0.00660141
0.00467946	0.9956	0.00667729
0.00468544	0.9956	0.00675317
0.00468695	0.9956	0.00682905
0.00469673	0.9956	0.00690492
0.0047086	0.9956	0.0069808
0.00471514	0.9956	0.00705668
0.00472715	0.9956	0.00713256
0.00473899	0.9956	0.00720844
0.00474759	0.9956	0.00728432
0.00475616	0.9956	0.00736019
0.00476388	0.9956	0.00743607
0.0047731	0.994499	0.00743607
0.00478211	0.994499	0.00751195
0.00479354	0.994499	0.00758783
0.00480329	0.994499	0.00766371
0.00480777	0.994499	0.00773959
0.00481428	0.994499	0.00781546
0.00481986	0.994499	0.00789134
0.00482183	0.994499	0.00796722
0.00482655	0.994499	0.0080431
0.00484498	0.994499	0.00811898
0.00487527	0.994499	0.00819486
0.00489569	0.994499	0.00827073
0.00490203	0.994499	0.00834661
0.00490974	0.994499	0.00842249
0.00491907	0.994499	0.00849837
0.00492408	0.994499	0.00857425
0.00492765	0.994499	0.00865013
0.00493185	0.994499	0.008726
0.00493554	0.994499	0.00880188
0.00493731	0.994499	0.00887776
0.00493876	0.994499	0.00895364
0.00493938	0.994499	0.00902952
0.00495572	0.994499	0.00910539
0.00497489	0.994499	0.00918127
0.00498264	0.994499	0.00925715
0.00499162	0.994499	0.00933303
0.00499816	0.994499	0.00940891
0.00500297	0.994499	0.00948479
0.00500593	0.994499	0.00956066
0.00501813	0.994499	0.00963654
0.00503069	0.994499	0.00971242
0.00503516	0.994499	0.0097883
0.00504118	0.994499	0.00986418
0.00504522	0.994499	0.00994006
0.00505152	0.994499	0.0100159
0.00505763	0.994499	0.0100918
0.00506906	0.994499	0.0101677
0.00508045	0.994499	0.0102436
0.00508327	0.994499	0.0103194
0.00508594	0.994499	0.0103953
0.00508815	0.994499	0.0104712
0.00509348	0.994499	0.0105471
0.00509958	0.994499	0.010623
0.00510394	0.994499	0.0106988
0.00511152	0.994499	0.0107747
0.00512478	0.994499	0.0108506
0.00513865	0.994499	0.0109265
0.00514618	0.994499	0.0110024
0.00515182	0.993399	0.0110024
0.00515874	0.993399	0.0110782
0.0051731	0.993399	0.0111541
0.00518775	0.993399	0.01123
0.00519334	0.993399	0.0113059
0.00519547	0.993399	0.0113817
0.005197	0.993399	0.0114576
0.00520124	0.993399	0.0115335
0.00521584	0.993399	0.0116094
0.00523607	0.993399	0.0116853
0.00524778	0.993399	0.0117611
0.00525961	0.993399	0.011837
0.00527307	0.993399	0.0119129
0.00527871	0.993399	0.0119888
0.00528264	0.993399	0.0120646
0.00528595	0.993399	0.0121405
0.00528719	0.993399	0.0122164
0.00529025	0.993399	0.0122923
0.0052946	0.993399	0.0123682
0.00529697	0.993399	0.012444
0.00530237	0.993399	0.0125199
0.00531387	0.993399	0.0125958
0.00532781	0.992299	0.0125958
0.00533574	0.992299	0.0126717
0.00534003	0.991199	0.0126717
0.00536085	0.991199	0.0127476
0.00537938	0.991199	0.0128234
0.00538344	0.991199	0.0128993
0.00538838	0.991199	0.0129752
0.00539382	0.991199	0.0130511
0.0053981	0.991199	0.0131269
0.00540201	0.991199	0.0132028
0.00540617	0.991199	0.0132787
0.00541118	0.991199	0.0133546
0.00541539	0.991199	0.0134305
0.00541945	0.991199	0.0135063
0.00543534	0.991199	0.0135822
0.00544845	0.991199	0.0136581
0.00545466	0.991199	0.013734
0.00546356	0.991199	0.0138098
0.00547075	0.991199	0.0138857
0.00547826	0.990099	0.0138857
0.00548165	0.990099	0.0139616
0.00548238	0.990099	0.0140375
0.00549132	0.990099	0.0141134
0.00550037	0.990099	0.0141892
0.00550984	0.990099	0.0142651
0.00551912	0.990099	0.014341
0.00552261	0.990099	0.0144169
0.00552952	0.990099	0.0144928
0.00553686	0.988999	0.0144928
0.00555167	0.988999	0.0145686
0.00556899	0.988999	0.0146445
0.00557585	0.988999	0.0147204
0.00557752	0.988999	0.0147963
0.0055786	0.988999	0.0148721
0.00557924	0.988999	0.014948
0.00558685	0.988999	0.0150239
0.005598	0.988999	0.0150998
0.00560306	0.988999	0.0151757
0.00560684	0.988999	0.0152515
0.00560977	0.988999	0.0153274
0.00561152	0.988999	0.0154033
0.0056137	0.988999	0.0154792
0.00561464	0.988999	0.015555
0.00563625	0.988999	0.0156309
0.00565806	0.988999	0.0157068
0.00566322	0.988999	0.0157827
0.00566969	0.988999	0.0158586
0.00567207	0.988999	0.0159344
0.00567958	0.988999	0.0160103
0.00568799	0.988999	0.0161621
0.00569669	0.988999	0.016238
0.00570717	0.988999	0.0163138
0.00571295	0.988999	0.0163897
0.00571723	0.988999	0.0164656
0.00572208	0.988999	0.0165415
0.00572791	0.988999	0.0166173
0.00573179	0.987899	0.0166173
0.00573374	0.987899	0.0166932
0.00573489	0.987899	0.016845
0.00573787	0.987899	0.0169209
0.0057422	0.987899	0.0169967
0.00574455	0.987899	0.0170726
0.0057585	0.987899	0.0171485
0.00577204	0.986799	0.0171485
0.00577364	0.986799	0.0172244
0.00577844	0.986799	0.0173761
0.00578633	0.986799	0.017452
0.00579223	0.986799	0.0175279
0.00580124	0.986799	0.0176038
0.00580974	0.986799	0.0176796
0.00581369	0.986799	0.0177555
0.00581918	0.986799	0.0178314
0.00582484	0.986799	0.0179073
0.00582816	0.986799	0.0179832
0.00582965	0.986799	0.018059
0.00583112	0.986799	0.0181349
0.00583491	0.986799	0.0182108
0.00584736	0.986799	0.0182867
0.00586101	0.985699	0.0182867
0.00586587	0.985699	0.0183625
0.00586886	0.985699	0.0184384
0.00587235	0.985699	0.0185143
0.00587315	0.985699	0.0185902
0.00587377	0.985699	0.0186661
0.00587791	0.985699	0.0187419
0.0058825	0.985699	0.0188178
0.0058841	0.985699	0.0188937
0.0058893	0.985699	0.0189696
0.00590536	0.985699	0.0190455
0.00592168	0.985699	0.0191213
0.00592793	0.985699	0.0191972
0.00593018	0.985699	0.0192731
0.00593293	0.985699	0.019349
0.00594186	0.985699	0.0194248
0.00595071	0.985699	0.0195007
0.00596011	0.985699	0.0195766
0.00596811	0.985699	0.0196525
0.00597022	0.985699	0.0197284
0.00597528	0.985699	0.0198042
0.00598492	0.985699	0.0198801
0.00599335	0.985699	0.019956
0.00599773	0.985699	0.0200319
0.00600037	0.985699	0.0201077
0.00600119	0.985699	0.0201836
0.00600295	0.985699	0.0202595
0.00600747	0.985699	0.0203354
0.00601236	0.985699	0.0204113
0.00601454	0.985699	0.0204871
0.00601903	0.985699	0.020563
0.00602707	0.985699	0.0206389
0.00603247	0.985699	0.0207148
0.00603729	0.985699	0.0207907
0.00604177	0.985699	0.0208665
0.00604681	0.985699	0.0209424
0.00605147	0.985699	0.0210183
0.00605302	0.985699	0.0210942
0.00605447	0.985699	0.02117
0.00605647	0.985699	0.0212459
0.00605957	0.985699	0.0213218
0.00606203	0.985699	0.0213977
0.00606851	0.985699	0.0214736
0.00607582	0.985699	0.0215494
0.00607751	0.984598	0.0215494
0.00607842	0.984598	0.0216253
0.00608608	0.984598	0.0217012
0.00610108	0.984598	0.0217771
0.0061106	0.984598	0.0218529
0.00611334	0.984598	0.0219288
0.00611529	0.984598	0.0220047
0.00611652	0.984598	0.0220806
0.00611829	0.984598	0.0221565
0.00611979	0.984598	0.0222323
0.00612157	0.984598	0.0223082
0.00612417	0.984598	0.0226117
0.00612725	0.984598	0.0226876
0.00613252	0.984598	0.0227635
0.00613711	0.984598	0.0228394
0.00614382	0.984598	0.0229152
0.00615036	0.984598	0.0229911
0.00615587	0.984598	0.023067
0.00616206	0.984598	0.0231429
0.00616436	0.984598	0.0232188
0.00616765	0.984598	0.0232946
0.0061757	0.984598	0.0233705
0.00618206	0.984598	0.0234464
0.00618627	0.984598	0.0235223
0.00619432	0.984598	0.0235981
0.00620109	0.984598	0.023674
0.00620598	0.984598	0.0237499
0.00621202	0.984598	0.0238258
0.00621527	0.984598	0.0239017
0.00621547	0.984598	0.0239775
0.00621945	0.984598	0.0240534
0.00623029	0.984598	0.0241293
0.00624085	0.984598	0.0242052
0.0062451	0.984598	0.0242811
0.00624725	0.984598	0.0243569
0.00625248	0.984598	0.0244328
0.00625712	0.984598	0.0245087
0.00625864	0.984598	0.0245846
0.00626186	0.984598	0.0246604
0.00626491	0.984598	0.0247363
0.00626532	0.984598	0.0248122
0.00626578	0.984598	0.0248881
0.00626646	0.984598	0.024964
0.00627235	0.984598	0.0250398
0.00627852	0.984598	0.0251157
0.00628119	0.984598	0.0251916
0.0062836	0.984598	0.0252675
0.00628636	0.984598	0.0253433
0.00628952	0.984598	0.0254192
0.00629743	0.984598	0.0254951
0.00631655	0.984598	0.025571
0.00632847	0.984598	0.0256469
0.00632867	0.983498	0.0256469
0.0063311	0.983498	0.0257227
0.00633383	0.983498	0.0257986
0.00633464	0.983498	0.0258745
0.00634036	0.983498	0.0259504
0.00634759	0.983498	0.0260263
0.00635078	0.983498	0.0261021
0.00635361	0.983498	0.026178
0.00635519	0.982398	0.026178
0.00635644	0.982398	0.0262539
0.00636053	0.982398	0.0263298
0.00636544	0.982398	0.0264056
0.00637007	0.982398	0.0264815
0.00637654	0.982398	0.0265574
0.00638326	0.982398	0.0266333
0.00638758	0.982398	0.0268609
0.00638947	0.982398	0.0269368
0.00639204	0.982398	0.0270127
0.00639558	0.982398	0.0270885
0.00639789	0.982398	0.0271644
0.00639887	0.982398	0.0272403
0.00640447	0.982398	0.0273162
0.00641363	0.982398	0.0273921
0.00641938	0.982398	0.0274679
0.00642494	0.982398	0.0275438
0.00643667	0.982398	0.0276197
0.00644722	0.982398	0.0276956
0.00645223	0.982398	0.0277715
0.00645694	0.982398	0.0278473
0.0064677	0.982398	0.0279991
0.00648073	0.982398	0.028075
0.00648512	0.982398	0.0281508
0.00648806	0.982398	0.0282267
0.00649406	0.982398	0.0283026
0.00649803	0.982398	0.0283785
0.00650313	0.982398	0.0284544
0.00650848	0.982398	0.0285302
0.00651154	0.982398	0.0286061
0.00651365	0.982398	0.028682
0.00651422	0.982398	0.0287579
0.00651572	0.982398	0.0288338
0.00652014	0.982398	0.0289096
0.00652454	0.982398	0.0289855
0.00652973	0.982398	0.0290614
0.00653526	0.982398	0.0291373
0.00653785	0.982398	0.0292131
0.00654294	0.982398	0.029289
0.00654771	0.982398	0.0293649
0.00655198	0.982398	0.0294408
0.00655589	0.982398	0.0295167
0.00655898	0.982398	0.0295925
0.00656796	0.982398	0.0298202
0.00657486	0.982398	0.029896
0.00657631	0.982398	0.0299719
0.00658011	0.982398	0.0301237
0.0065858	0.982398	0.0301996
0.00659093	0.982398	0.0302754
0.00659439	0.982398	0.0303513
0.0065961	0.982398	0.0304272
0.00659687	0.982398	0.0305031
0.0066013	0.982398	0.030579
0.00660616	0.981298	0.030579
0.00660866	0.981298	0.0306548
0.00661529	0.981298	0.0307307
0.00662072	0.981298	0.0308066
0.00662505	0.981298	0.0308825
0.00662943	0.981298	0.0309583
0.00663093	0.981298	0.0310342
0.0066325	0.981298	0.0311101
0.006635	0.981298	0.031186
0.00663763	0.981298	0.0312619
0.0066391	0.981298	0.0313377
0.0066397	0.981298	0.0314136
0.00664043	0.981298	0.0314895
0.00664629	0.981298	0.0316412
0.00665294	0.981298	0.0317171
0.00665455	0.981298	0.031793
0.00665511	0.981298	0.0318689
0.00665931	0.981298	0.0319448
0.00666321	0.981298	0.0320206
0.00666588	0.981298	0.0320965
0.00667455	0.981298	0.0321724
0.00668228	0.981298	0.0322483
0.00668399	0.981298	0.0323242
0.00668441	0.980198	0.0323242
0.00668532	0.980198	0.0324
0.00668689	0.980198	0.0324759
0.00668945	0.980198	0.0325518
0.00669112	0.980198	0.0326277
0.00669181	0.980198	0.0327035
0.00669385	0.980198	0.0327794
0.0066986	0.980198	0.0328553
0.00670821	0.980198	0.0329312
0.00671555	0.980198	0.0330071
0.00672005	0.980198	0.0330829
0.00672371	0.980198	0.0331588
0.00672465	0.980198	0.0332347
0.00672938	0.980198	0.0333106
0.0067338	0.980198	0.0333864
0.00673491	0.980198	0.0334623
0.00673651	0.980198	0.0335382
0.00673793	0.980198	0.0336141
0.00673907	0.980198	0.03369
0.00674266	0.980198	0.0337658
0.0067458	0.980198	0.0338417
0.00675547	0.980198	0.0339176
0.0067669	0.980198	0.0339935
0.0067743	0.980198	0.0340694
0.00678052	0.980198	0.0341452
0.00678778	0.980198	0.0342211
0.00679639	0.980198	0.034297
0.00680209	0.980198	0.0343729
0.00680695	0.980198	0.0344487
0.0068089	0.980198	0.0345246
0.00681088	0.980198	0.0346005
0.00681676	0.980198	0.0346764
0.00682419	0.980198	0.0347523
0.0068273	0.980198	0.0348281
0.00682816	0.979098	0.0348281
0.00683215	0.979098	0.034904
0.00683567	0.979098	0.0349799
0.00683749	0.979098	0.0350558
0.00683962	0.979098	0.0351316
0.00684155	0.979098	0.0352075
0.00684456	0.979098	0.0353593
0.00684994	0.979098	0.0354352
0.00685531	0.979098	0.035511
0.00686239	0.979098	0.0355869
0.00686969	0.979098	0.0356628
0.00687183	0.979098	0.0357387
0.0068725	0.979098	0.0358146
0.00687421	0.979098	0.0358904
0.00687755	0.979098	0.0359663
0.0068812	0.979098	0.0360422
0.00688582	0.979098	0.0361181
0.00689075	0.979098	0.0361939
0.00689284	0.979098	0.0362698
0.00689497	0.979098	0.0363457
0.0068972	0.979098	0.0364216
0.00689753	0.979098	0.0364975
0.00689805	0.979098	0.0365733
0.0069005	0.977998	0.0365733
0.00690314	0.977998	0.0366492
0.00690591	0.977998	0.0367251
0.00690845	0.977998	0.036801
0.00691038	0.977998	0.0368768
0.00691215	0.977998	0.0369527
0.00691261	0.977998	0.0370286
0.00691347	0.977998	0.0371045
0.00691435	0.977998	0.0371804
0.00691494	0.976898	0.0371804
0.00691567	0.976898	0.0372562
0.00691836	0.976898	0.0373321
0.00692312	0.976898	0.037408
0.00692758	0.976898	0.0374839
0.0069311	0.976898	0.0375598
0.00693547	0.976898	0.0376356
0.00693889	0.976898	0.0377115
0.00694171	0.976898	0.0377874
0.00694531	0.976898	0.0378633
0.00694964	0.976898	0.0379391
0.00695311	0.976898	0.038015
0.00695402	0.976898	0.0380909
0.0069596	0.976898	0.0381668
0.00696514	0.976898	0.0382427
0.00697024	0.976898	0.0383185
0.00697619	0.976898	0.0383944
0.00697871	0.976898	0.0384703
0.0069804	0.976898	0.0385462
0.00698232	0.976898	0.0386221
0.0069877	0.976898	0.0386979
0.00699307	0.976898	0.0387738
0.00699512	0.976898	0.0388497
0.00699583	0.976898	0.0389256
0.00699623	0.976898	0.0390014
0.00699839	0.976898	0.0390773
0.00700122	0.976898	0.0391532
0.00700344	0.976898	0.0392291
0.00700602	0.976898	0.039305
0.00700721	0.976898	0.0393808
0.00700763	0.976898	0.0394567
0.0070085	0.976898	0.0395326
0.00700923	0.976898	0.0396085
0.00700957	0.976898	0.0396843
0.00701214	0.976898	0.0397602
0.00701615	0.976898	0.0398361
0.00702934	0.976898	0.039912
0.00704203	0.975798	0.039912
0.00704453	0.975798	0.0399879
0.00705318	0.975798	0.0400637
0.00706359	0.975798	0.0401396
0.00706728	0.975798	0.0402155
0.00707012	0.975798	0.0402914
0.00707263	0.975798	0.0403673
0.0070767	0.974697	0.0403673
0.00708232	0.974697	0.0404431
0.0070902	0.974697	0.040519
0.00709894	0.974697	0.0405949
0.00710262	0.974697	0.0406708
0.00710465	0.974697	0.0407466
0.00710668	0.974697	0.0408225
0.00711106	0.974697	0.0408984
0.00711751	0.974697	0.0409743
0.00712109	0.974697	0.0410502
0.00712487	0.974697	0.041126
0.00713471	0.974697	0.0412019
0.00714151	0.974697	0.0412778
0.00714935	0.974697	0.0413537
0.00715758	0.974697	0.0414295
0.00716174	0.974697	0.0415054
0.00717612	0.974697	0.0415813
0.00718902	0.974697	0.0416572
0.00719222	0.974697	0.0417331
0.00719498	0.974697	0.0418848
0.00719814	0.974697	0.0419607
0.00720097	0.974697	0.0420366
0.00720246	0.974697	0.0421125
0.00720725	0.974697	0.0421883
0.00721313	0.974697	0.0422642
0.00721479	0.974697	0.0423401
0.0072203	0.974697	0.042416
0.0072302	0.974697	0.0424918
0.00723584	0.973597	0.0425677
0.0072372	0.973597	0.0426436
0.0072421	0.973597	0.0427195
0.0072474	0.973597	0.0427954
0.00724927	0.973597	0.0428712
0.00725139	0.973597	0.0429471
0.00725254	0.973597	0.043023
0.00725496	0.973597	0.0430989
0.00725766	0.973597	0.0431747
0.00726006	0.973597	0.0432506
0.0072623	0.973597	0.0433265
0.00726848	0.973597	0.0434024
0.00727717	0.973597	0.0434783
0.00728187	0.973597	0.0435541
0.007287	0.973597	0.04363
0.00729384	0.973597	0.0437059
0.00729874	0.973597	0.0437818
0.00730057	0.973597	0.0438577
0.00730119	0.973597	0.0439335
0.0073061	0.973597	0.0440094
0.00731256	0.973597	0.0440853
0.00731438	0.973597	0.044237
0.00731464	0.973597	0.0443129
0.00731504	0.973597	0.0443888
0.00731599	0.973597	0.0444647
0.00731777	0.973597	0.0445406
0.0073228	0.973597	0.0446164
0.00732733	0.973597	0.0446923
0.00733281	0.973597	0.0448441
0.00733774	0.973597	0.0449199
0.00733826	0.973597	0.0449958
0.00734094	0.973597	0.0450717
0.00734394	0.973597	0.0451476
0.00734572	0.973597	0.0452235
0.00735063	0.973597	0.0452993
0.00735622	0.973597	0.0453752
0.00735908	0.973597	0.0454511
0.00736307	0.973597	0.045527
0.00736654	0.973597	0.0456029
0.00736801	0.973597	0.0456787
0.00737403	0.973597	0.0457546
0.00738152	0.973597	0.0458305
0.00738541	0.973597	0.0459064
0.00738729	0.973597	0.0459822
0.00738771	0.973597	0.0460581
0.00738811	0.973597	0.046134
0.00739069	0.973597	0.0462099
0.00739382	0.973597	0.0462858
0.00739479	0.973597	0.0463616
0.00739809	0.973597	0.0464375
0.00740424	0.973597	0.0465134
0.00740743	0.973597	0.0465893
0.00740887	0.973597	0.0466651
0.00741768	0.973597	0.046741
0.00742736	0.973597	0.0468169
0.00742997	0.973597	0.0468928
0.00743062	0.973597	0.0469687
0.00743072	0.973597	0.0470445
0.00743144	0.973597	0.0471204
0.00743232	0.973597	0.0471963
0.00743588	0.973597	0.0472722
0.00743992	0.973597	0.0473481
0.00744193	0.972497	0.0473481
0.00744423	0.972497	0.0474239
0.00745031	0.972497	0.0474998
0.00745796	0.972497	0.0475757
0.00746534	0.972497	0.0476516
0.00747048	0.972497	0.0477274
0.00747192	0.972497	0.0478033
0.00747361	0.972497	0.0478792
0.00747616	0.972497	0.0479551
0.0074784	0.972497	0.048031
0.00747883	0.972497	0.0481068
0.00748034	0.972497	0.0481827
0.00748168	0.972497	0.0482586
0.00748178	0.971397	0.0482586
0.00748253	0.971397	0.0483345
0.0074835	0.971397	0.0484103
0.00748441	0.971397	0.0484862
0.00748548	0.971397	0.0485621
0.00748842	0.971397	0.048638
0.00749404	0.971397	0.0487139
0.00749757	0.971397	0.0487897
0.00749943	0.971397	0.0488656
0.00750111	0.971397	0.0489415
0.00750137	0.971397	0.0490174
0.00750138	0.970297	0.0490174
0.00750228	0.970297	0.0490933
0.00750334	0.970297	0.0491691
0.00750417	0.970297	0.049245
0.00750625	0.970297	0.0493209
0.00750854	0.970297	0.0493968
0.00751081	0.970297	0.0494726
0.00751252	0.970297	0.0495485
0.00751302	0.970297	0.0496244
0.00751437	0.970297	0.0497003
0.00751596	0.970297	0.0497762
0.00752041	0.970297	0.049852
0.00752688	0.970297	0.0499279
0.0075305	0.970297	0.0500038
0.00753394	0.970297	0.0500797
0.00753637	0.969197	0.0500797
0.00753715	0.969197	0.0501556
0.00753808	0.969197	0.0502314
0.00754553	0.969197	0.0503073
0.00755292	0.969197	0.0503832
0.00755707	0.969197	0.0504591
0.00756106	0.969197	0.0505349
0.00756232	0.969197	0.0506108
0.00756378	0.968097	0.0506108
0.00756518	0.968097	0.0506867
0.00756665	0.968097	0.0507626
0.00756803	0.968097	0.0508385
0.00756959	0.968097	0.0509143
0.00757344	0.968097	0.0509902
0.00757784	0.968097	0.0510661
0.00758149	0.968097	0.051142
0.0075898	0.968097	0.0512178
0.00759608	0.968097	0.0512937
0.00759689	0.968097	0.0513696
0.00759827	0.968097	0.0514455
0.00759957	0.968097	0.0515214
0.00760078	0.968097	0.0515972
0.00760181	0.968097	0.0516731
0.00760559	0.968097	0.051749
0.00761113	0.968097	0.0518249
0.00761476	0.968097	0.0519008
0.00761739	0.968097	0.0519766
0.00761838	0.968097	0.0520525
0.00761925	0.968097	0.0521284
0.00762026	0.968097	0.0522043
0.00762106	0.968097	0.0522801
0.00762403	0.968097	0.052356
0.00762654	0.968097	0.0524319
0.00762663	0.968097	0.0525078
0.00762835	0.968097	0.0525837
0.00763223	0.968097	0.0526595
0.00763503	0.968097	0.0527354
0.00764071	0.968097	0.0528113
0.00764805	0.968097	0.0528872
0.00765263	0.968097	0.052963
0.00765688	0.968097	0.0530389
0.00765938	0.968097	0.0531148
0.00766208	0.968097	0.0531907
0.007665	0.966997	0.0531907
0.00766599	0.966997	0.0532666
0.00766705	0.966997	0.0533424
0.00766827	0.966997	0.0534183
0.00767257	0.966997	0.0534942
0.00768208	0.966997	0.0535701
0.00768825	0.966997	0.053646
0.00768897	0.966997	0.0537218
0.00769379	0.966997	0.0537977
0.0076995	0.966997	0.0538736
0.00770285	0.965897	0.0538736
0.00770531	0.965897	0.0540253
0.0077058	0.965897	0.0541012
0.00770663	0.965897	0.0541771
0.00770743	0.965897	0.054253
0.00770874	0.965897	0.0543289
0.00771277	0.965897	0.0544047
0.00772027	0.965897	0.0544806
0.0077288	0.965897	0.0545565
0.00773378	0.965897	0.0546324
0.00773708	0.965897	0.0547082
0.0077403	0.965897	0.0547841
0.00774202	0.965897	0.05486
0.00774529	0.965897	0.0549359
0.00775066	0.965897	0.0550118
0.00775504	0.965897	0.0550876
0.00775895	0.965897	0.0551635
0.00776188	0.965897	0.0552394
0.00776312	0.965897	0.0553153
0.00776583	0.965897	0.0553912
0.00777074	0.965897	0.055467
0.00777545	0.964796	0.0555429
0.00777866	0.964796	0.0556188
0.00778088	0.964796	0.0556947
0.00778188	0.964796	0.0557705
0.00778234	0.964796	0.0558464
0.00778341	0.963696	0.0558464
0.0077846	0.963696	0.0559223
0.00778669	0.963696	0.0559982
0.0077887	0.963696	0.0560741
0.00779024	0.963696	0.0561499
0.0077926	0.963696	0.0562258
0.00779395	0.963696	0.0563017
0.00779501	0.963696	0.0563776
0.0077973	0.963696	0.0564534
0.00779965	0.963696	0.0565293
0.00780301	0.963696	0.0566052
0.00780577	0.963696	0.0566811
0.00780593	0.963696	0.056757
0.00780609	0.963696	0.0568328
0.00781049	0.963696	0.0569087
0.00781721	0.963696	0.0569846
0.00782157	0.963696	0.0570605
0.00782347	0.963696	0.0571364
0.00782367	0.963696	0.0572122
0.00782462	0.963696	0.0572881
0.00782578	0.963696	0.057364
0.00782632	0.963696	0.0574399
0.00782951	0.963696	0.0575157
0.00783277	0.963696	0.0575916
0.00783298	0.963696	0.0576675
0.00783432	0.963696	0.0577434
0.00783702	0.963696	0.0578193
0.00783929	0.963696	0.0578951
0.00784072	0.963696	0.057971
0.00784241	0.963696	0.0580469
0.00784458	0.963696	0.0581228
0.00784719	0.963696	0.0581986
0.00785275	0.963696	0.0582745
0.00785724	0.963696	0.0583504
0.0078582	0.963696	0.0584263
0.00785989	0.963696	0.0585022
0.00786192	0.962596	0.0585022
0.00786526	0.962596	0.058578
0.00786988	0.962596	0.0586539
0.00787232	0.962596	0.0587298
0.00787445	0.962596	0.0588057
0.00788031	0.962596	0.0588816
0.00788518	0.962596	0.0589574
0.00788669	0.962596	0.0590333
0.00788747	0.962596	0.0591092
0.00788767	0.962596	0.0591851
0.00788938	0.962596	0.0592609
0.00789171	0.962596	0.0593368
0.00789944	0.962596	0.0594127
0.00790879	0.961496	0.0594127
0.0079122	0.961496	0.0594886
0.00791571	0.961496	0.0595645
0.00791861	0.961496	0.0596403
0.00792147	0.961496	0.0597162
0.00792623	0.961496	0.0597921
0.00792931	0.961496	0.059868
0.00793198	0.961496	0.0599439
0.00793661	0.961496	0.0600197
0.00794	0.961496	0.0600956
0.00794126	0.961496	0.0601715
0.00794307	0.961496	0.0602474
0.00794585	0.961496	0.0603232
0.00795103	0.961496	0.0603991
0.0079551	0.961496	0.060475
0.00795661	0.961496	0.0605509
0.00795804	0.961496	0.0606268
0.00795999	0.961496	0.0607026
0.00796319	0.961496	0.0607785
0.00796485	0.961496	0.0608544
0.00796669	0.961496	0.0609303
0.00796871	0.961496	0.0610061
0.00797713	0.961496	0.061082
0.00798665	0.961496	0.0611579
0.00798932	0.961496	0.0612338
0.00799279	0.961496	0.0613097
0.0079957	0.961496	0.0613855
0.00799941	0.961496	0.0614614
0.00800511	0.961496	0.0615373
0.00800882	0.961496	0.0616132
0.00800981	0.961496	0.0618408
0.00801108	0.961496	0.0619167
0.00801235	0.961496	0.0619926
0.0080129	0.961496	0.0620684
0.00801361	0.961496	0.0621443
0.00801442	0.961496	0.0622202
0.00801597	0.961496	0.0622961
0.00801698	0.961496	0.062372
0.00801989	0.961496	0.0624478
0.0080235	0.961496	0.0625237
0.00802771	0.961496	0.0625996
0.00803192	0.961496	0.0626755
0.00803267	0.961496	0.0627513
0.00803411	0.961496	0.0628272
0.00803553	0.961496	0.062979
0.0080358	0.961496	0.0630549
0.00803657	0.961496	0.0631307
0.00804226	0.961496	0.0632066
0.0080503	0.961496	0.0632825
0.0080546	0.961496	0.0633584
0.00805642	0.961496	0.0634343
0.00805895	0.961496	0.0635101
0.00806306	0.961496	0.063586
0.00806664	0.961496	0.0636619
0.00807101	0.961496	0.0637378
0.00807586	0.961496	0.0638136
0.00807917	0.961496	0.0638895
0.00808403	0.961496	0.0639654
0.00809591	0.961496	0.0640413
0.00810482	0.961496	0.0641172
0.00810638	0.961496	0.064193
0.008108	0.961496	0.0642689
0.00811135	0.961496	0.0643448
0.00811679	0.961496	0.0644207
0.00812006	0.961496	0.0644965
0.008121	0.961496	0.0645724
0.00812193	0.961496	0.0646483
0.00813097	0.961496	0.0647242
0.00813991	0.961496	0.0648001
0.00814225	0.961496	0.0648759
0.00814456	0.961496	0.0649518
0.008146	0.961496	0.0650277
0.0081479	0.961496	0.0651036
0.00814969	0.961496	0.0651795
0.00815245	0.961496	0.0652553
0.00815471	0.961496	0.0653312
0.0081564	0.961496	0.0654071
0.0081602	0.961496	0.065483
0.00816426	0.961496	0.0655588
0.00816585	0.961496	0.0656347
0.00816714	0.961496	0.0657106
0.0081703	0.960396	0.0657106
0.00817285	0.960396	0.0657865
0.00817399	0.960396	0.0658624
0.00817731	0.960396	0.0659382
0.00818019	0.960396	0.0660141
0.00818201	0.960396	0.06609
0.00818536	0.960396	0.0661659
0.00818983	0.960396	0.0662417
0.00819291	0.960396	0.0663176
0.00819324	0.960396	0.0663935
0.00819418	0.960396	0.0664694
0.00819783	0.960396	0.0665453
0.00820105	0.960396	0.0666211
0.00820511	0.960396	0.066697
0.00820899	0.959296	0.066697
0.00821037	0.959296	0.0667729
0.00821171	0.959296	0.0668488
0.0082143	0.959296	0.0669247
0.00821699	0.959296	0.0670005
0.00821752	0.958196	0.0670005
0.0082195	0.958196	0.0670764
0.00822175	0.958196	0.0671523
0.00822237	0.958196	0.0672282
0.00822298	0.958196	0.067304
0.00822593	0.958196	0.0673799
0.00823027	0.958196	0.0674558
0.00823288	0.958196	0.0675317
0.0082342	0.958196	0.0676076
0.00823998	0.958196	0.0676834
0.00824543	0.958196	0.0677593
0.0082468	0.958196	0.0678352
0.00824812	0.958196	0.0679111
0.0082492	0.958196	0.0679869
0.00825419	0.958196	0.0680628
0.00825865	0.958196	0.0681387
0.0082596	0.958196	0.0682146
0.00826036	0.958196	0.0682905
0.00826205	0.958196	0.0683663
0.00826423	0.958196	0.0684422
0.00826628	0.958196	0.0685181
0.00826814	0.958196	0.068594
0.0082691	0.958196	0.0686699
0.00827019	0.958196	0.0687457
0.00827164	0.958196	0.0688216
0.00827277	0.958196	0.0688975
0.00827412	0.958196	0.0689734
0.00827527	0.958196	0.0690492
0.00827755	0.958196	0.069201
0.00828071	0.958196	0.0693528
0.00828271	0.958196	0.0694286
0.00828425	0.958196	0.0695045
0.00828638	0.957096	0.0695045
0.00828936	0.957096	0.0695804
0.00829185	0.957096	0.0696563
0.00829361	0.955996	0.0696563
0.00829433	0.955996	0.0697321
0.00829509	0.955996	0.069808
0.00829867	0.955996	0.0698839
0.00830213	0.955996	0.0699598
0.00830799	0.955996	0.0700357
0.00831392	0.955996	0.0701115
0.00831484	0.955996	0.0701874
0.0083156	0.955996	0.0702633
0.00831704	0.955996	0.0703392
0.00831829	0.955996	0.0704151
0.00831923	0.955996	0.0704909
0.00832082	0.955996	0.0705668
0.00832774	0.955996	0.0706427
0.00833431	0.955996	0.0707186
0.00833545	0.955996	0.0707944
0.00833722	0.955996	0.0708703
0.00834085	0.955996	0.0709462
0.00834329	0.955996	0.0710221
0.00834427	0.955996	0.071098
0.00834543	0.955996	0.0711738
0.00834602	0.955996	0.0712497
0.00834666	0.955996	0.0713256
0.00834821	0.955996	0.0714015
0.00834995	0.955996	0.0714774
0.00835213	0.955996	0.0715532
0.00835494	0.955996	0.0716291
0.00835602	0.955996	0.071705
0.00835703	0.955996	0.0717809
0.00835866	0.955996	0.0718567
0.00835931	0.955996	0.0719326
0.00835947	0.955996	0.0720085
0.00835963	0.955996	0.0720844
0.00835977	0.955996	0.0721603
0.00836109	0.955996	0.0722361
0.00836274	0.955996	0.072312
0.0083651	0.955996	0.0723879
0.00836703	0.955996	0.0724638
0.00836731	0.955996	0.0725396
0.00836817	0.955996	0.0726155
0.00837171	0.955996	0.0727673
0.00837531	0.955996	0.0728432
0.00837964	0.954895	0.0728432
0.00838635	0.954895	0.072919
0.00838961	0.954895	0.0729949
0.00839268	0.954895	0.0730708
0.00839553	0.954895	0.0731467
0.00839758	0.954895	0.0732226
0.00840041	0.954895	0.0732984
0.00840176	0.954895	0.0733743
0.00840269	0.954895	0.0734502
0.00840414	0.954895	0.0735261
0.00840621	0.953795	0.0735261
0.00841037	0.953795	0.0736019
0.00841414	0.953795	0.0736778
0.0084153	0.953795	0.0737537
0.00841625	0.953795	0.0738296
0.00841963	0.953795	0.0739055
0.00842418	0.953795	0.0739813
0.0084259	0.952695	0.0739813
0.00842697	0.952695	0.0740572
0.00842951	0.952695	0.0741331
0.00843216	0.952695	0.074209
0.00843519	0.952695	0.0742848
0.00843763	0.952695	0.0743607
0.00843902	0.952695	0.0744366
0.00844017	0.952695	0.0745125
0.00844165	0.951595	0.0745125
0.00844318	0.951595	0.0745884
0.00844489	0.951595	0.0746642
0.00844676	0.951595	0.0747401
0.00844914	0.951595	0.074816
0.008453	0.951595	0.0748919
0.00845527	0.951595	0.0749678
0.00845611	0.951595	0.0750436
0.00845659	0.951595	0.0751195
0.00845699	0.951595	0.0751954
0.00845817	0.951595	0.0752713
0.00846082	0.951595	0.0753471
0.00846289	0.951595	0.075423
0.00846788	0.951595	0.0754989
0.00847479	0.951595	0.0755748
0.00847751	0.951595	0.0756507
0.00847906	0.951595	0.0757265
0.00848054	0.951595	0.0758024
0.00848148	0.951595	0.0758783
0.00848195	0.951595	0.0759542
0.00848224	0.951595	0.07603
0.00848654	0.951595	0.0761059
0.00849129	0.951595	0.0761818
0.008493	0.951595	0.0762577
0.00849409	0.951595	0.0763336
0.0084981	0.951595	0.0764094
0.00850448	0.951595	0.0764853
0.00850711	0.951595	0.0765612
0.00850754	0.951595	0.0766371
0.00850897	0.951595	0.076713
0.00851419	0.951595	0.0767888
0.00852053	0.951595	0.0768647
0.00852357	0.951595	0.0769406
0.00852433	0.951595	0.0770165
0.00852436	0.951595	0.0770923
0.00852493	0.951595	0.0771682
0.00852593	0.951595	0.0772441
0.00852647	0.951595	0.07732
0.00852719	0.951595	0.0773959
0.00852982	0.951595	0.0774717
0.00853508	0.951595	0.0775476
0.00853866	0.951595	0.0776235
0.00854104	0.951595	0.0776994
0.00854319	0.951595	0.0777752
0.00854338	0.951595	0.0778511
0.00854474	0.951595	0.077927
0.00854697	0.951595	0.0780029
0.00854904	0.951595	0.0780788
0.00855148	0.950495	0.0781546
0.00855398	0.950495	0.0782305
0.00855523	0.950495	0.0783064
0.00856086	0.950495	0.0783823
0.00856647	0.950495	0.0784582
0.00856869	0.950495	0.078534
0.00857095	0.950495	0.0786099
0.00857276	0.950495	0.0786858
0.00857776	0.950495	0.0787617
0.00858109	0.950495	0.0788375
0.00858158	0.950495	0.0789134
0.00858279	0.950495	0.0789893
0.00858437	0.950495	0.0790652
0.00858665	0.950495	0.0791411
0.00858826	0.950495	0.0792169
0.00859063	0.950495	0.0792928
0.00859396	0.950495	0.0793687
0.00859703	0.950495	0.0794446
0.00859913	0.950495	0.0795204
0.00859937	0.949395	0.0795204
0.00860079	0.949395	0.0795963
0.00860479	0.949395	0.0796722
0.00860904	0.949395	0.0797481
0.00861071	0.949395	0.0798998
0.0086126	0.949395	0.0799757
0.00861579	0.949395	0.0800516
0.00861801	0.949395	0.0801275
0.0086188	0.949395	0.0802034
0.0086192	0.949395	0.0802792
0.00862238	0.949395	0.0803551
0.00862643	0.949395	0.080431
0.00862978	0.949395	0.0805069
0.00863246	0.949395	0.0805827
0.00863468	0.949395	0.0806586
0.00863667	0.949395	0.0807345
0.00863894	0.949395	0.0808104
0.00864136	0.949395	0.0808863
0.00864205	0.949395	0.0809621
0.00864414	0.949395	0.081038
0.00864603	0.949395	0.0811139
0.00864925	0.949395	0.0811898
0.00865361	0.949395	0.0812656
0.00866	0.949395	0.0813415
0.00866534	0.949395	0.0814174
0.00866754	0.949395	0.0814933
0.00867059	0.949395	0.0815692
0.00867178	0.949395	0.081645
0.00867297	0.948295	0.081645
0.00867455	0.948295	0.0817209
0.00867532	0.948295	0.0817968
0.00867574	0.948295	0.0818727
0.00867856	0.948295	0.0819486
0.00868215	0.948295	0.0820244
0.00868375	0.948295	0.0824038
0.00868478	0.948295	0.0825556
0.00868597	0.948295	0.0826315
0.00868671	0.948295	0.0827073
0.0086888	0.948295	0.0827832
0.00869116	0.948295	0.0828591
0.00869224	0.948295	0.082935
0.00869376	0.948295	0.0830109
0.00869458	0.948295	0.0830867
0.00869531	0.948295	0.0831626
0.00869703	0.948295	0.0832385
0.00869851	0.948295	0.0833144
0.00869992	0.948295	0.0833902
0.00870101	0.948295	0.0834661
0.00870289	0.948295	0.083542
0.00871015	0.948295	0.0836179
0.00871611	0.948295	0.0836938
0.00871905	0.948295	0.0837696
0.00872201	0.948295	0.0838455
0.00872252	0.948295	0.0839214
0.00872361	0.948295	0.0839973
0.00872582	0.948295	0.0840731
0.00872745	0.948295	0.084149
0.00872795	0.948295	0.0842249
0.00872906	0.948295	0.0843767
0.00873082	0.948295	0.0844525
0.00873227	0.948295	0.0845284
0.00873612	0.948295	0.0846043
0.00873969	0.948295	0.0846802
0.00874208	0.948295	0.0847561
0.00874565	0.948295	0.0848319
0.00874749	0.948295	0.0849078
0.00874899	0.948295	0.0849837
0.0087521	0.948295	0.0850596
0.008754	0.948295	0.0851354
0.00875467	0.948295	0.0852113
0.00875659	0.948295	0.0852872
0.00876001	0.948295	0.0853631
0.00876227	0.948295	0.085439
0.00876262	0.948295	0.0855148
0.00876332	0.947195	0.0855148
0.00876611	0.947195	0.0855907
0.00876996	0.946095	0.0855907
0.00877353	0.946095	0.0856666
0.00877655	0.946095	0.0857425
0.00877868	0.946095	0.0858183
0.00878224	0.946095	0.0858942
0.00878485	0.946095	0.0859701
0.00878564	0.946095	0.086046
0.00878644	0.946095	0.0861219
0.00878815	0.946095	0.0862736
0.0087922	0.946095	0.0863495
0.00879488	0.946095	0.0864254
0.00879522	0.946095	0.0865013
0.00880012	0.946095	0.0865771
0.00880744	0.946095	0.086653
0.00881406	0.946095	0.0867289
0.00881932	0.946095	0.0868048
0.00882169	0.946095	0.0868806
0.00882399	0.946095	0.0869565
0.00882589	0.946095	0.0870324
0.0088286	0.946095	0.0871083
0.00883129	0.946095	0.0871842
0.00883227	0.946095	0.08726
0.00883259	0.946095	0.0873359
0.00883298	0.946095	0.0874118
0.00883366	0.946095	0.0874877
0.00883519	0.946095	0.0875635
0.00883677	0.946095	0.0876394
0.00883798	0.946095	0.0877153
0.00883874	0.946095	0.0877912
0.00883962	0.946095	0.0878671
0.00884076	0.946095	0.0879429
0.00884126	0.946095	0.0880188
0.00884231	0.946095	0.0914333
0.00884377	0.946095	0.0915092
0.00884562	0.946095	0.0915851
0.00884866	0.946095	0.091661
0.0088506	0.946095	0.0917369
0.00885164	0.946095	0.0918127
0.00885301	0.946095	0.0918886
0.00885468	0.946095	0.0919645
0.00885656	0.946095	0.0920404
0.00885765	0.946095	0.0921162
0.00885857	0.946095	0.0921921
0.00885918	0.946095	0.092268
0.00886007	0.946095	0.0923439
0.00886158	0.946095	0.0924198
0.00886294	0.946095	0.0924956
0.00886382	0.946095	0.0925715
0.00886415	0.946095	0.0926474
0.00886611	0.946095	0.0927233
0.00887224	0.946095	0.0927992
0.00887688	0.946095	0.092875
0.00887767	0.946095	0.0929509
0.00887922	0.946095	0.0930268
0.00888046	0.944994	0.0930268
0.00888139	0.944994	0.0931027
0.00888546	0.944994	0.0931785
0.00889249	0.944994	0.0932544
0.00889636	0.944994	0.0933303
0.00889709	0.944994	0.0934062
0.0088989	0.944994	0.0934821
0.00890222	0.944994	0.0935579
0.00890583	0.944994	0.0936338
0.00890862	0.944994	0.0937097
0.00891067	0.944994	0.0937856
0.0089135	0.944994	0.0938614
0.00891704	0.944994	0.0939373
0.00892076	0.944994	0.0940132
0.00892535	0.944994	0.0940891
0.00892922	0.944994	0.094165
0.00893212	0.944994	0.0942408
0.00893359	0.944994	0.0943167
0.00893476	0.944994	0.0943926
0.00893587	0.944994	0.0944685
0.0089371	0.944994	0.0945444
0.0089404	0.944994	0.0946202
0.00894356	0.943894	0.0946202
0.00894632	0.943894	0.0946961
0.00894858	0.943894	0.094772
0.00894954	0.943894	0.0948479
0.00895073	0.943894	0.0949237
0.00895163	0.943894	0.0951514
0.00895284	0.943894	0.0952273
0.00895473	0.943894	0.0953031
0.00895635	0.943894	0.095379
0.00896342	0.943894	0.0954549
0.00897334	0.943894	0.0955308
0.00897765	0.943894	0.0956066
0.00897882	0.943894	0.0956825
0.00897944	0.943894	0.0957584
0.0089824	0.942794	0.0957584
0.00898659	0.942794	0.0958343
0.00898975	0.942794	0.0959102
0.00899157	0.942794	0.095986
0.00899183	0.942794	0.0960619
0.00899224	0.942794	0.0961378
0.00899276	0.942794	0.0962137
0.00899322	0.942794	0.0962896
0.00899366	0.942794	0.0963654
0.00899416	0.942794	0.0964413
0.00899586	0.941694	0.0964413
0.00899832	0.941694	0.0965172
0.00900112	0.941694	0.0965931
0.0090046	0.941694	0.0966689
0.0090065	0.941694	0.0967448
0.0090073	0.941694	0.0968207
0.00900875	0.941694	0.0968966
0.00901008	0.941694	0.0969725
0.00901075	0.941694	0.0970483
0.00901157	0.941694	0.0971242
0.00901392	0.941694	0.0972001
0.00901677	0.941694	0.097276
0.00901972	0.941694	0.0973518
0.00902245	0.941694	0.0974277
0.00902468	0.941694	0.0975036
0.00902603	0.941694	0.0975795
0.00902679	0.941694	0.0976554
0.00902784	0.941694	0.0977312
0.00903204	0.941694	0.0978071
0.00903722	0.941694	0.097883
0.00903986	0.940594	0.097883
0.00904141	0.940594	0.0979589
0.00904371	0.940594	0.0983383
0.00904591	0.940594	0.0984141
0.00904625	0.940594	0.09849
0.00904828	0.940594	0.0985659
0.00905049	0.940594	0.0986418
0.00905195	0.940594	0.0987177
0.00905314	0.940594	0.0987935
0.00905527	0.940594	0.0988694
0.00905748	0.940594	0.0989453
0.00905778	0.940594	0.0990212
0.00905917	0.940594	0.099097
0.00906341	0.940594	0.0991729
0.0090672	0.940594	0.0992488
0.00906836	0.940594	0.0993247
0.00906965	0.940594	0.0994006
0.00907081	0.940594	0.0994764
0.00907405	0.940594	0.0995523
0.00907757	0.940594	0.0996282
0.00907982	0.940594	0.0997041
0.00908451	0.940594	0.09978
0.00908915	0.940594	0.0998558
0.0090911	0.940594	0.0999317
0.00909189	0.939494	0.0999317
0.00909376	0.939494	0.100008
0.00909648	0.939494	0.100083
0.00909836	0.939494	0.100159
0.00909969	0.939494	0.100235
0.00910647	0.939494	0.100311
0.00911343	0.939494	0.100387
0.00911529	0.939494	0.100463
0.00911631	0.939494	0.100539
0.00911686	0.939494	0.100615
0.0091192	0.939494	0.10069
0.00912203	0.939494	0.100766
0.00912403	0.939494	0.100842
0.00912566	0.939494	0.100918
0.00912656	0.938394	0.100918
0.00912824	0.938394	0.100994
0.00912971	0.938394	0.10107
0.00913043	0.938394	0.101146
0.0091312	0.936194	0.101146
0.00913172	0.936194	0.101222
0.0091341	0.936194	0.101298
0.00913722	0.936194	0.101373
0.00913855	0.936194	0.101449
0.00914072	0.936194	0.101525
0.00914265	0.936194	0.101601
0.00914313	0.936194	0.101677
0.00914363	0.936194	0.101753
0.00914413	0.936194	0.101829
0.00914567	0.936194	0.101905
0.0091477	0.936194	0.10198
0.00915164	0.936194	0.102056
0.00915558	0.936194	0.102132
0.00915654	0.935094	0.102132
0.00915799	0.935094	0.102208
0.00915999	0.935094	0.102284
0.00916178	0.935094	0.10236
0.00916299	0.935094	0.102436
0.00916693	0.935094	0.102587
0.00917096	0.935094	0.102663
0.00917211	0.935094	0.102739
0.00917401	0.935094	0.102815
0.00917608	0.935094	0.102891
0.00917762	0.935094	0.102967
0.00917797	0.935094	0.103043
0.0091784	0.935094	0.103119
0.0091817	0.933993	0.103119
0.00918593	0.933993	0.103194
0.00918785	0.933993	0.10327
0.00918905	0.933993	0.103346
0.00919457	0.933993	0.103422
0.00919994	0.933993	0.103498
0.00920061	0.933993	0.103574
0.00920099	0.933993	0.10365
0.00920215	0.933993	0.103726
0.00920465	0.933993	0.103877
0.00920829	0.933993	0.103953
0.00921251	0.933993	0.104029
0.00921872	0.933993	0.104105
0.0092262	0.932893	0.104105
0.00922962	0.932893	0.104181
0.00923062	0.932893	0.104257
0.00923443	0.932893	0.104333
0.00923751	0.932893	0.104409
0.00923958	0.932893	0.104484
0.00924151	0.932893	0.10456
0.00924346	0.932893	0.104636
0.00924614	0.930693	0.104636
0.00924772	0.930693	0.104712
0.00924945	0.930693	0.104788
0.00925047	0.930693	0.104864
0.00925102	0.930693	0.10494
0.00925256	0.930693	0.105016
0.00925379	0.930693	0.105091
0.00925564	0.930693	0.105167
0.00925941	0.930693	0.105243
0.00926248	0.930693	0.105319
0.00926427	0.930693	0.105395
0.00926513	0.930693	0.105471
0.00926541	0.930693	0.105623
0.00926913	0.930693	0.105698
0.00927508	0.930693	0.105774
0.0092797	0.930693	0.10585
0.00928224	0.930693	0.105926
0.00928307	0.930693	0.106002
0.00928407	0.930693	0.106078
0.0092852	0.930693	0.106154
0.00928642	0.930693	0.10623
0.00929004	0.930693	0.106305
0.00929393	0.930693	0.106381
0.00929547	0.930693	0.106457
0.00929819	0.930693	0.106533
0.00930032	0.930693	0.106609
0.00930114	0.930693	0.106685
0.00930302	0.929593	0.106685
0.00930523	0.929593	0.106761
0.00930762	0.929593	0.106837
0.00930954	0.929593	0.106913
0.00931019	0.929593	0.106988
0.00931299	0.929593	0.107064
0.00931675	0.929593	0.10714
0.00931792	0.929593	0.107216
0.00932033	0.928493	0.107216
0.00932328	0.928493	0.107292
0.00932602	0.928493	0.107368
0.0093282	0.928493	0.107444
0.00932918	0.928493	0.10752
0.00933004	0.928493	0.107595
0.00933048	0.928493	0.107671
0.00933466	0.928493	0.107747
0.00934066	0.928493	0.107823
0.00934887	0.928493	0.107899
0.00935621	0.928493	0.107975
0.00935986	0.928493	0.108051
0.00936241	0.928493	0.108127
0.00936305	0.928493	0.108202
0.0093635	0.928493	0.108278
0.00936608	0.928493	0.108354
0.0093688	0.927393	0.108354
0.0093707	0.927393	0.10843
0.00937278	0.927393	0.108506
0.00937362	0.927393	0.108582
0.00937474	0.927393	0.108658
0.00937658	0.927393	0.108734
0.00937807	0.927393	0.108809
0.00937841	0.927393	0.108885
0.00938168	0.927393	0.108961
0.00938503	0.927393	0.109037
0.00938539	0.927393	0.109113
0.00938735	0.927393	0.109189
0.00938996	0.927393	0.109265
0.00939398	0.927393	0.109341
0.00939768	0.927393	0.109416
0.00939954	0.927393	0.109492
0.00940159	0.927393	0.109568
0.00940338	0.927393	0.109644
0.00940444	0.927393	0.10972
0.0094065	0.927393	0.109796
0.00940947	0.927393	0.109872
0.00941193	0.927393	0.109948
0.00941444	0.927393	0.110024
0.00941711	0.927393	0.110099
0.0094191	0.927393	0.110175
0.00941968	0.927393	0.110251
0.00942122	0.927393	0.110327
0.00942256	0.927393	0.110403
0.00942577	0.927393	0.110479
0.00943035	0.927393	0.110555
0.00943204	0.927393	0.110631
0.00943282	0.927393	0.110706
0.00943359	0.927393	0.110782
0.00943639	0.927393	0.110858
0.00943928	0.927393	0.110934
0.00943982	0.927393	0.11101
0.00944071	0.927393	0.111086
0.00944203	0.927393	0.111162
0.00944334	0.927393	0.111238
0.00944418	0.927393	0.111313
0.0094449	0.927393	0.111389
0.00944552	0.927393	0.111465
0.00944598	0.927393	0.111541
0.00944664	0.927393	0.111617
0.0094471	0.927393	0.111693
0.009452	0.927393	0.111769
0.00945917	0.927393	0.111845
0.00946315	0.927393	0.11192
0.00946577	0.927393	0.111996
0.00946872	0.927393	0.112072
0.00947225	0.927393	0.112148
0.00947598	0.927393	0.112224
0.00948163	0.927393	0.1123
0.00948609	0.927393	0.112376
0.00949156	0.927393	0.112452
0.00949819	0.927393	0.112528
0.00950034	0.927393	0.112603
0.00950049	0.927393	0.112679
0.00950167	0.927393	0.112755
0.00950321	0.927393	0.112831
0.00950395	0.927393	0.112907
0.00950579	0.927393	0.112983
0.00950924	0.927393	0.113059
0.00951183	0.927393	0.113135
0.00951278	0.927393	0.11321
0.00951361	0.927393	0.113286
0.00951659	0.927393	0.113362
0.00952141	0.927393	0.113438
0.00952427	0.927393	0.113514
0.00952605	0.927393	0.11359
0.00952801	0.927393	0.113666
0.00952977	0.927393	0.113742
0.00953182	0.927393	0.113817
0.00953552	0.927393	0.113893
0.00953839	0.927393	0.113969
0.00953891	0.927393	0.114045
0.00953954	0.927393	0.114121
0.00953979	0.927393	0.114197
0.00954034	0.927393	0.114273
0.00954112	0.927393	0.114349
0.00954329	0.927393	0.114424
0.00954525	0.926293	0.114424
0.00954609	0.926293	0.1145
0.0095474	0.926293	0.114576
0.00954814	0.925193	0.114576
0.00954984	0.925193	0.114652
0.00955253	0.925193	0.114728
0.00955425	0.925193	0.114804
0.00955563	0.925193	0.11488
0.00955745	0.925193	0.114956
0.0095598	0.925193	0.115031
0.00956225	0.925193	0.115107
0.00956546	0.924092	0.115107
0.00957204	0.924092	0.115183
0.00957654	0.924092	0.115259
0.009577	0.922992	0.115259
0.00957743	0.922992	0.115335
0.00957811	0.922992	0.115411
0.00957973	0.922992	0.115487
0.00958092	0.922992	0.115563
0.00958251	0.922992	0.115639
0.00958556	0.922992	0.115714
0.00958828	0.922992	0.11579
0.00958968	0.922992	0.115866
0.00959071	0.922992	0.115942
0.00959293	0.922992	0.116018
0.00959526	0.922992	0.116094
0.00959727	0.922992	0.11617
0.00959868	0.922992	0.116246
0.00960101	0.922992	0.116321
0.00960315	0.922992	0.116397
0.00960458	0.922992	0.116473
0.00960681	0.922992	0.116549
0.00960767	0.922992	0.116625
0.00960847	0.922992	0.116701
0.00960997	0.922992	0.116777
0.00961485	0.922992	0.116853
0.00961923	0.922992	0.116928
0.00961958	0.922992	0.117004
0.00962151	0.922992	0.11708
0.00962395	0.922992	0.117156
0.00962631	0.922992	0.117232
0.00962855	0.921892	0.117232
0.0096293	0.920792	0.117232
0.00962993	0.920792	0.117308
0.00963043	0.920792	0.117384
0.0096306	0.920792	0.11746
0.0096313	0.920792	0.117535
0.00963214	0.920792	0.117611
0.00963271	0.920792	0.117687
0.00963358	0.920792	0.117763
0.00963428	0.920792	0.117839
0.00963525	0.920792	0.117915
0.0096365	0.920792	0.117991
0.00963714	0.919692	0.117991
0.0096381	0.919692	0.118067
0.00963912	0.919692	0.118142
0.00963993	0.919692	0.118218
0.00964137	0.918592	0.118218
0.00964428	0.918592	0.118294
0.00964657	0.918592	0.11837
0.00964849	0.918592	0.118446
0.00965204	0.918592	0.118522
0.00965437	0.918592	0.118598
0.00965524	0.918592	0.118674
0.00965606	0.918592	0.11875
0.00965675	0.918592	0.118825
0.0096637	0.918592	0.118901
0.00967138	0.918592	0.118977
0.009673	0.918592	0.119053
0.00967382	0.918592	0.119129
0.00967451	0.918592	0.119205
0.00967501	0.918592	0.119281
0.00967649	0.918592	0.119357
0.00967976	0.918592	0.119432
0.00968188	0.918592	0.119508
0.00968263	0.918592	0.119584
0.00968388	0.918592	0.11966
0.00968658	0.918592	0.119736
0.00969563	0.918592	0.119812
0.00970292	0.918592	0.119888
0.00970501	0.918592	0.119964
0.00970969	0.918592	0.120115
0.00971282	0.917492	0.120115
0.00971394	0.917492	0.120191
0.00971649	0.917492	0.120267
0.00971887	0.917492	0.120343
0.00971964	0.917492	0.120419
0.00972015	0.917492	0.120495
0.00972057	0.917492	0.120571
0.00972095	0.917492	0.120646
0.0097217	0.917492	0.120722
0.00972229	0.917492	0.120798
0.00972417	0.916392	0.120798
0.00972696	0.915292	0.120798
0.00972817	0.915292	0.120874
0.00972977	0.915292	0.12095
0.00973231	0.915292	0.121026
0.00973383	0.915292	0.121102
0.00973599	0.915292	0.121178
0.00973984	0.915292	0.121254
0.00974511	0.915292	0.121329
0.00975017	0.915292	0.121405
0.00975274	0.915292	0.121481
0.00975386	0.915292	0.121557
0.00975571	0.915292	0.121633
0.00975741	0.915292	0.121709
0.0097583	0.915292	0.121785
0.00976054	0.915292	0.121861
0.00976221	0.915292	0.121936
0.00976237	0.915292	0.122012
0.00976244	0.915292	0.122088
0.00976269	0.915292	0.122164
0.00976384	0.915292	0.12224
0.00976564	0.915292	0.122316
0.00976674	0.915292	0.122392
0.00976772	0.915292	0.122468
0.00976896	0.915292	0.122543
0.00977065	0.915292	0.122619
0.0097733	0.915292	0.122695
0.00977483	0.915292	0.122771
0.00977953	0.915292	0.122847
0.00978431	0.915292	0.122923
0.00978538	0.915292	0.122999
0.00978664	0.915292	0.123075
0.00978885	0.915292	0.12315
0.00979245	0.915292	0.123226
0.00979538	0.915292	0.123302
0.00979676	0.915292	0.123378
0.00979798	0.915292	0.123454
0.00979963	0.915292	0.12353
0.00980045	0.915292	0.123606
0.00980681	0.915292	0.123682
0.00981522	0.915292	0.123757
0.00981874	0.915292	0.123833
0.00982065	0.915292	0.123909
0.00982352	0.915292	0.123985
0.00982705	0.915292	0.124061
0.00982858	0.915292	0.124137
0.00982951	0.914191	0.124137
0.00983267	0.914191	0.124213
0.00983594	0.913091	0.124213
0.00983722	0.913091	0.124365
0.00983908	0.913091	0.12444
0.00984085	0.913091	0.124516
0.00984132	0.913091	0.124592
0.00984158	0.911991	0.124592
0.00984259	0.911991	0.124668
0.00984373	0.911991	0.124744
0.00984494	0.911991	0.12482
0.00984666	0.911991	0.124896
0.00984779	0.911991	0.124972
0.00984859	0.911991	0.125047
0.00985019	0.911991	0.125123
0.00985206	0.911991	0.125199
0.00985356	0.911991	0.125275
0.00985491	0.911991	0.125351
0.00985641	0.911991	0.125427
0.00985776	0.911991	0.125503
0.00985961	0.911991	0.125579
0.0098614	0.911991	0.125654
0.00986305	0.911991	0.12573
0.00986456	0.911991	0.125806
0.00986628	0.911991	0.125882
0.00986851	0.911991	0.125958
0.00986933	0.910891	0.125958
0.00986944	0.910891	0.126034
0.00987138	0.910891	0.12611
0.00987337	0.910891	0.126261
0.00987377	0.910891	0.126337
0.00987424	0.910891	0.126413
0.00987441	0.910891	0.126489
0.00987483	0.910891	0.126565
0.00987525	0.910891	0.126641
0.00987534	0.910891	0.126717
0.00987665	0.910891	0.126793
0.00987792	0.910891	0.126869
0.00987804	0.910891	0.126944
0.00987825	0.910891	0.12702
0.00987971	0.910891	0.127096
0.0098822	0.910891	0.127172
0.00988415	0.910891	0.127248
0.00988508	0.910891	0.127324
0.00988574	0.910891	0.1274
0.00988705	0.910891	0.127476
0.00989003	0.910891	0.127551
0.00989247	0.910891	0.127627
0.00989324	0.910891	0.127703
0.00989532	0.910891	0.127779
0.00989819	0.910891	0.127855
0.00990057	0.910891	0.127931
0.00990359	0.910891	0.128007
0.00990599	0.909791	0.128007
0.00990678	0.909791	0.128083
0.00990723	0.909791	0.128158
0.0099093	0.909791	0.128234
0.00991143	0.909791	0.12831
0.00991208	0.909791	0.128386
0.00991275	0.909791	0.128462
0.00991308	0.909791	0.128538
0.00991383	0.909791	0.128614
0.00991493	0.909791	0.12869
0.00991566	0.909791	0.128765
0.00991599	0.908691	0.128765
0.00991626	0.908691	0.128841
0.00991666	0.908691	0.128917
0.00991954	0.908691	0.128993
0.00992243	0.908691	0.129069
0.00992381	0.908691	0.129221
0.009925	0.908691	0.129297
0.00992591	0.908691	0.129372
0.0099282	0.908691	0.129448
0.00992987	0.908691	0.129524
0.00993032	0.908691	0.1296
0.00993113	0.908691	0.129676
0.00993289	0.908691	0.129752
0.00993517	0.908691	0.129828
0.00993773	0.908691	0.129904
0.00994233	0.908691	0.12998
0.0099473	0.908691	0.130055
0.00994925	0.908691	0.130131
0.00994974	0.908691	0.130207
0.00995374	0.908691	0.130283
0.00995942	0.908691	0.130359
0.00996194	0.908691	0.130435
0.0099637	0.908691	0.130511
0.00996541	0.908691	0.130587
0.00996651	0.908691	0.130662
0.00996715	0.908691	0.130738
0.00996792	0.908691	0.130814
0.00996893	0.908691	0.13089
0.00996951	0.907591	0.13089
0.00996993	0.907591	0.130966
0.00997282	0.907591	0.131042
0.00997743	0.907591	0.131118
0.0099793	0.907591	0.131194
0.00997956	0.907591	0.131269
0.00998169	0.907591	0.131345
0.00998426	0.907591	0.131421
0.00998618	0.907591	0.131497
0.0099875	0.906491	0.131497
0.0099878	0.906491	0.131573
0.00998917	0.906491	0.131649
0.00999218	0.906491	0.131725
0.00999425	0.906491	0.131801
0.0099959	0.906491	0.131876
0.00999893	0.906491	0.131952
0.0100024	0.906491	0.132028
0.0100056	0.906491	0.132104
0.010008	0.906491	0.13218
0.0100094	0.906491	0.132256
0.0100109	0.906491	0.132332
0.0100149	0.906491	0.132408
0.0100182	0.906491	0.132483
0.0100214	0.906491	0.132559
0.0100246	0.906491	0.132635
0.0100265	0.906491	0.132711
0.0100282	0.906491	0.132787
0.0100288	0.906491	0.132863
0.0100298	0.906491	0.132939
0.0100308	0.906491	0.133015
0.0100311	0.906491	0.133091
0.0100317	0.906491	0.133166
0.0100323	0.906491	0.133242
0.0100328	0.906491	0.133318
0.0100354	0.906491	0.133394
0.0100385	0.906491	0.13347
0.0100394	0.906491	0.133546
0.0100408	0.906491	0.133622
0.0100463	0.906491	0.133698
0.0100517	0.906491	0.133773
0.0100533	0.906491	0.133849
0.0100558	0.906491	0.134001
0.0100586	0.906491	0.134077
0.0100598	0.906491	0.134153
0.0100611	0.906491	0.134229
0.0100628	0.906491	0.134305
0.0100652	0.906491	0.13438
0.0100668	0.906491	0.134456
0.0100678	0.906491	0.134532
0.0100687	0.906491	0.134608
0.0100708	0.906491	0.134684
0.0100732	0.906491	0.13476
0.0100743	0.906491	0.134836
0.0100751	0.906491	0.134912
0.0100763	0.906491	0.134987
0.0100782	0.906491	0.135063
0.010082	0.906491	0.135139
0.0100871	0.906491	0.135215
0.0100902	0.906491	0.135291
0.0100917	0.906491	0.135367
0.0100932	0.905391	0.135367
0.010096	0.905391	0.135443
0.0100984	0.905391	0.135519
0.0101039	0.905391	0.135595
0.0101112	0.905391	0.13567
0.0101139	0.905391	0.135746
0.0101147	0.905391	0.135822
0.010117	0.905391	0.135898
0.0101192	0.905391	0.135974
0.0101209	0.905391	0.13605
0.0101239	0.905391	0.136126
0.010126	0.905391	0.136202
0.0101286	0.905391	0.136277
0.010132	0.905391	0.136353
0.0101328	0.905391	0.136429
0.0101333	0.90429	0.136429
0.0101342	0.90429	0.136505
0.0101353	0.90429	0.136581
0.010137	0.90429	0.136657
0.0101412	0.90429	0.136733
0.010145	0.90429	0.136809
0.0101465	0.90429	0.136884
0.0101486	0.90429	0.13696
0.010151	0.90429	0.137112
0.0101544	0.90429	0.13734
0.0101576	0.90429	0.137416
0.0101586	0.90429	0.137491
0.0101588	0.90429	0.137643
0.0101591	0.90429	0.137719
0.0101612	0.90429	0.137795
0.0101633	0.90429	0.137871
0.0101637	0.90429	0.137947
0.0101645	0.90429	0.138023
0.0101664	0.90429	0.138098
0.010168	0.90429	0.138174
0.0101684	0.90429	0.13825
0.01017	0.90429	0.138326
0.0101723	0.90429	0.138402
0.0101737	0.90429	0.138478
0.0101746	0.90429	0.138554
0.0101769	0.90429	0.13863
0.0101795	0.90429	0.138706
0.0101826	0.90429	0.138781
0.0101859	0.90429	0.138857
0.0101871	0.90429	0.138933
0.0101889	0.90429	0.139009
0.0101923	0.90429	0.139085
0.0101967	0.90429	0.139161
0.0101996	0.90429	0.139237
0.0102014	0.90429	0.139313
0.0102038	0.90429	0.139388
0.0102054	0.90429	0.139464
0.0102072	0.90429	0.13954
0.0102085	0.90429	0.139616
0.01021	0.90429	0.139692
0.0102117	0.90429	0.139768
0.0102122	0.90429	0.139844
0.0102128	0.90429	0.13992
0.0102145	0.90429	0.139995
0.0102178	0.90429	0.140071
0.0102218	0.90429	0.140147
0.0102248	0.90429	0.140223
0.010226	0.90429	0.140299
0.0102265	0.90429	0.140375
0.0102282	0.90429	0.140451
0.01023	0.90429	0.140527
0.0102316	0.90429	0.140602
0.0102332	0.90429	0.140678
0.0102342	0.90429	0.140754
0.0102368	0.90429	0.14083
0.0102401	0.90429	0.140906
0.0102425	0.90429	0.140982
0.010245	0.90429	0.141058
0.0102482	0.90429	0.141134
0.0102501	0.90429	0.141209
0.0102505	0.90429	0.141285
0.0102512	0.90429	0.141361
0.0102519	0.90429	0.141437
0.0102527	0.90429	0.141513
0.0102534	0.90429	0.141589
0.0102575	0.90429	0.141665
0.0102617	0.90429	0.141741
0.0102649	0.90429	0.141817
0.01027	0.90429	0.141892
0.0102733	0.90429	0.141968
0.0102748	0.90429	0.142044
0.0102755	0.90429	0.14212
0.0102772	0.90429	0.142196
0.0102787	0.90429	0.142272
0.0102796	0.90429	0.142348
0.0102827	0.90429	0.142424
0.0102851	0.90429	0.142499
0.0102856	0.90429	0.142575
0.0102861	0.90319	0.142575
0.0102865	0.90319	0.142651
0.0102876	0.90319	0.142727
0.0102884	0.90319	0.142803
0.0102907	0.90319	0.142879
0.0102938	0.90319	0.142955
0.0102954	0.90209	0.142955
0.0102967	0.90209	0.143031
0.0102976	0.90209	0.143106
0.0102983	0.90209	0.143182
0.0102993	0.90209	0.143334
0.0103002	0.90209	0.14341
0.0103004	0.90209	0.143486
0.0103012	0.90209	0.143562
0.010302	0.90209	0.143638
0.0103033	0.90209	0.143713
0.0103048	0.90209	0.143865
0.0103066	0.90209	0.143941
0.0103099	0.90209	0.144017
0.0103129	0.90209	0.144093
0.0103156	0.90209	0.144169
0.0103173	0.90209	0.144245
0.0103186	0.90209	0.144321
0.010321	0.90209	0.144396
0.0103243	0.90209	0.144472
0.0103266	0.90209	0.144548
0.0103274	0.90209	0.144624
0.0103289	0.90209	0.1447
0.0103336	0.90209	0.144776
0.0103386	0.90209	0.144852
0.0103404	0.90209	0.144928
0.0103412	0.90209	0.145003
0.0103422	0.90209	0.145079
0.0103431	0.90209	0.145155
0.0103452	0.90209	0.145231
0.0103471	0.90209	0.145307
0.0103476	0.90209	0.145383
0.0103482	0.90209	0.145459
0.0103496	0.90209	0.145535
0.010351	0.90209	0.14561
0.0103518	0.90209	0.145686
0.0103541	0.90209	0.145762
0.0103564	0.90209	0.145838
0.0103576	0.90099	0.145838
0.0103584	0.90099	0.145914
0.0103597	0.90099	0.14599
0.0103612	0.90099	0.146066
0.0103634	0.90099	0.146142
0.0103654	0.90099	0.146217
0.0103659	0.90099	0.146293
0.0103664	0.90099	0.146369
0.010367	0.90099	0.146597
0.0103683	0.90099	0.146673
0.0103724	0.90099	0.146749
0.0103764	0.90099	0.146824
0.0103782	0.90099	0.1469
0.0103795	0.90099	0.146976
0.0103805	0.90099	0.147052
0.0103843	0.90099	0.147128
0.0103879	0.90099	0.147204
0.0103886	0.90099	0.14728
0.0103891	0.90099	0.147356
0.01039	0.90099	0.147432
0.0103926	0.90099	0.147507
0.0103962	0.90099	0.147583
0.0104003	0.90099	0.147659
0.0104025	0.90099	0.147735
0.0104042	0.90099	0.147811
0.0104066	0.90099	0.147887
0.0104075	0.90099	0.147963
0.010409	0.90099	0.148039
0.0104109	0.90099	0.148114
0.0104116	0.90099	0.14819
0.0104124	0.90099	0.148266
0.0104138	0.90099	0.148342
0.0104147	0.90099	0.148418
0.0104155	0.90099	0.148494
0.0104162	0.90099	0.14857
0.0104173	0.90099	0.148646
0.0104203	0.90099	0.148721
0.0104226	0.90099	0.148797
0.0104231	0.89989	0.148797
0.0104243	0.89989	0.148873
0.010425	0.89989	0.148949
0.0104256	0.89989	0.149101
0.0104264	0.89989	0.149177
0.0104268	0.89989	0.149253
0.0104275	0.89989	0.149328
0.0104283	0.89989	0.149404
0.0104318	0.89989	0.14948
0.0104376	0.89879	0.14948
0.0104418	0.89879	0.149556
0.010446	0.89879	0.149632
0.0104489	0.89879	0.149708
0.0104497	0.89879	0.149784
0.0104505	0.89879	0.14986
0.0104524	0.89879	0.149936
0.0104538	0.89879	0.150011
0.0104545	0.89879	0.150087
0.0104567	0.89879	0.150163
0.0104587	0.89879	0.150239
0.0104619	0.89879	0.150315
0.0104647	0.89879	0.150391
0.0104653	0.89879	0.150467
0.010466	0.89879	0.150543
0.0104678	0.89879	0.150618
0.0104718	0.89879	0.150694
0.0104757	0.89879	0.15077
0.0104787	0.89879	0.150846
0.0104811	0.89879	0.150922
0.0104819	0.89879	0.150998
0.0104844	0.89879	0.151074
0.0104897	0.89879	0.15115
0.0104926	0.89879	0.151225
0.0104931	0.89879	0.151301
0.0104937	0.89879	0.151377
0.0104952	0.89879	0.151453
0.0104975	0.89879	0.151529
0.0104993	0.89879	0.151605
0.0105012	0.89879	0.151681
0.0105028	0.89879	0.151757
0.0105044	0.89769	0.151757
0.0105064	0.89769	0.151908
0.0105074	0.89769	0.151984
0.0105117	0.89769	0.15206
0.0105162	0.89769	0.152136
0.0105169	0.89769	0.152212
0.0105182	0.89769	0.152288
0.0105194	0.89769	0.152364
0.0105199	0.89769	0.152439
0.0105265	0.89769	0.152515
0.0105334	0.89769	0.152591
[truncated: 11,513 more rows]

## Sheet: Mouse_Wilcox
threshold	DisGeNET	DISEASES	DiGSeE	Combined
0.00276663	#N/A	#N/A	#N/A	#N/A
0.00278055	0.47565	0.446795	0.412637	0.399843
0.00292926	0.465283	0.424838	0.377351	0.359771
0.00294245	0.457384	0.408159	0.350946	0.330017
0.00297317	0.45075	0.394231	0.329226	0.305735
0.00300862	0.444923	0.382071	0.948475	0.902689
0.00301457	0.439668	0.371178	0.918941	0.860002
0.0030812	0.434846	0.361251	0.887004	0.817053
0.00308917	0.430369	0.352093	0.854151	0.775171
0.00309697	0.426172	0.34357	0.821324	0.735022
0.00321103	0.422211	0.33558	0.789095	0.696901
0.0032735	0.418451	0.328048	0.757801	0.660898
0.00329309	0.414866	0.320916	0.727628	0.626995
0.00335515	0.411433	0.314136	0.698668	0.595115
0.00337136	0.408137	0.307671	0.670951	0.565155
0.00343394	0.404963	0.301488	0.644473	0.536998
0.00343829	0.401898	0.295561	0.619204	0.510526
0.00344839	0.398934	0.289868	0.595104	0.485624
0.00346091	0.396061	0.28439	0.572123	0.462182
0.00346997	0.393272	0.279109	0.550209	0.440097
0.00347895	0.390561	0.274011	0.529308	0.419274
0.00347959	0.387922	0.269083	0.509369	0.399625
0.0034805	0.385349	0.264314	0.490338	0.381068
0.00351326	0.382839	0.259694	0.472168	0.363529
0.00351562	0.380388	0.255214	0.45481	0.346939
0.0035347	0.377992	0.250865	0.438222	0.331235
0.00353921	0.375647	0.24664	0.422361	0.316359
0.00354406	0.373352	0.242533	0.407187	0.302258
0.00355011	0.371103	0.238537	0.392664	0.288883
0.00355586	0.368898	0.234647	0.378758	0.276188
0.00355872	0.366734	0.230857	0.365435	0.264131
0.00356661	0.36461	0.227163	0.352666	0.252675
0.00358861	0.362525	0.223561	0.340421	0.241782
0.00361158	0.360475	0.220046	0.328676	0.231421
0.00362838	0.35846	0.216615	0.317403	0.22156
0.00364331	0.356478	0.213264	0.306581	0.21217
0.00365136	0.354527	0.20999	0.296186	0.203226
0.00365676	0.352607	0.20679	0.286199	0.194702
0.00366274	0.350717	0.203661	0.2766	0.186576
0.00366309	0.348854	0.200601	0.26737	0.178825
0.0036708	0.347019	0.197607	0.258493	0.17143
0.00367721	0.34521	0.194676	0.249952	0.164372
0.0036875	0.343426	0.191807	0.241731	0.157633
0.00372104	0.341667	0.188996	0.233817	0.151196
0.00374283	0.339931	0.186244	0.226196	0.145047
0.00376287	0.338218	0.183546	0.218855	0.139171
0.00378417	0.336526	0.180902	0.211781	0.133553
0.00379766	0.334857	0.17831	0.204964	0.128182
0.00380242	0.333208	0.175769	0.198392	0.123044
0.00381028	0.331579	0.173276	0.192055	0.118129
0.00381126	0.32997	0.170831	0.185943	0.113425
0.00381126	0.328379	0.168431	0.180047	0.108923
0.00381134	0.326807	0.166077	0.174357	0.104613
0.00382092	0.325253	0.163765	0.168867	0.100485
0.00382522	0.323717	0.161496	0.163566	0.0965319
0.00383702	0.322197	0.159268	0.158449	0.0927449
0.00391194	0.320694	0.157079	0.153507	0.0891162
0.00393255	0.319207	0.15493	0.148734	0.0856387
0.00393587	0.317736	0.152818	0.144123	0.0823055
0.00395452	0.31628	0.150744	0.139668	0.07911
0.00395837	0.314839	0.148705	0.135363	0.0760459
0.00397271	0.313412	0.146701	0.131202	0.0731075
0.00397899	0.312	0.144731	0.12718	0.0702891
0.00397955	0.310602	0.142795	0.123292	0.0675854
0.00399177	0.309217	0.140891	0.119531	0.0649913
0.00399565	0.307846	0.139019	0.115895	0.062502
0.00400391	0.306488	0.137177	0.112378	0.0601131
0.00400552	0.305143	0.135367	0.108976	0.05782
0.00401753	0.30381	0.133585	0.105684	0.0556188
0.00402105	0.302489	0.131833	0.102499	0.0535053
0.00402613	0.30118	0.130108	0.0994171	0.051476
0.00403095	0.299883	0.128412	0.0964341	0.0495272
0.00403347	0.298597	0.126742	0.0935468	0.0476555
0.00403518	0.297323	0.125099	0.0907517	0.0458576
0.0040369	0.29606	0.123482	0.0880456	0.0441305
0.00403712	0.294807	0.121889	0.0854254	0.0424712
0.00404025	0.293565	0.120322	0.0828881	0.0408768
0.0040418	0.292334	0.118779	0.0804309	0.0393447
0.00405911	0.291113	0.11726	0.0780508	0.0378723
0.00406077	0.289901	0.115763	0.0757454	0.0364571
0.00406961	0.2887	0.11429	0.0735121	0.0350968
0.00407429	0.287509	0.112839	0.0713484	0.0337892
0.00408037	0.286327	0.355189	0.069252	0.0847054
0.00409067	0.285154	0.350528	0.0672205	0.0816887
0.00410492	0.28399	0.34594	0.0652519	0.0787808
0.0041072	0.282836	0.341422	0.0633439	0.0759775
0.00412172	0.281691	0.336974	0.0614947	0.0732753
0.00413448	0.280554	0.332594	0.0597022	0.0706703
0.00413834	0.279426	0.328281	0.0579646	0.068159
0.00414579	0.278306	0.324034	0.05628	0.065738
0.0041477	0.277195	0.319851	0.0546468	0.063404
0.00415479	0.276091	0.315732	0.0530632	0.0611539
0.00416137	0.274996	0.311674	0.0515276	0.0589846
0.00416516	0.273909	0.307677	0.0500385	0.0568932
0.00417848	0.27283	0.30374	0.0485944	0.0548768
0.00419362	0.271758	0.299862	0.0471938	0.0529326
0.00419488	0.270694	0.296041	0.0458354	0.0510582
0.00419686	0.269638	0.292276	0.0445177	0.0492509
0.00419749	0.268589	0.288567	0.0432395	0.0475083
0.00420937	0.267547	0.284912	0.0419995	0.0458281
0.00421802	0.266512	0.281311	0.0407964	0.044208
0.00422459	0.265485	0.277762	0.0396293	0.0426458
0.00425275	0.264464	0.274265	0.0384968	0.0411394
0.0042657	0.26345	0.270819	0.037398	0.0396868
0.00427843	0.262444	0.267422	0.0363317	0.0382861
0.00428051	0.261443	0.264074	0.0352969	0.0369353
0.00428198	0.26045	0.260774	0.0342927	0.0356327
0.00430225	0.259463	0.257521	0.0333181	0.0343766
0.004305	0.258482	0.254315	0.0323721	0.0331652
0.00431312	0.257507	0.251154	0.031454	0.0319969
0.00431706	0.256539	0.248038	0.0305628	0.0308702
0.00432164	0.255577	0.244966	0.0296977	0.0297836
0.00432605	0.254622	0.241937	0.0288579	0.0287356
0.00433164	0.253672	0.238951	0.0280426	0.0277249
0.00433227	0.252728	0.236006	0.0272511	0.0267501
0.00434525	0.25179	0.233103	0.0264827	0.0258099
0.00435071	0.250858	0.23024	0.0257366	0.0249031
0.00435132	0.249932	0.227416	0.0250122	0.0240284
0.00435396	0.249011	0.224632	0.0243087	0.0231848
0.004361	0.248096	0.221886	0.0236257	0.0223711
0.0043858	0.247186	0.219178	0.0229624	0.0215861
0.00438889	0.246282	0.216507	0.0223183	0.020829
0.00440642	0.245383	0.213873	0.0216927	0.0200987
0.00440725	0.24449	0.211275	0.0210852	0.0193942
0.00441361	0.243602	0.208712	0.0204951	0.0187147
0.00441569	0.242719	0.206184	0.019922	0.0180591
0.00441877	0.241841	0.20369	0.0193654	0.0174267
0.00441879	0.240968	0.201229	0.0188247	0.0168167
0.00442262	0.240101	0.198802	0.0182996	0.0162282
0.00443542	0.239238	0.196408	0.0177894	0.0156605
0.00443568	0.238381	0.194046	0.0172938	0.0151128
0.00443919	0.237528	0.191715	0.0168124	0.0145844
0.00445468	0.23668	0.189415	0.0163447	0.0140746
0.00446203	0.235837	0.187146	0.0158903	0.0135828
0.00446305	0.234998	0.184907	0.0154489	0.0131083
0.00446601	0.234165	0.182698	0.01502	0.0126505
0.00446974	0.233335	0.180518	0.0146033	0.0122089
0.00447036	0.232511	0.178367	0.0141984	0.0117827
0.00447711	0.231691	0.176244	0.013805	0.0113716
0.00447968	0.230875	0.174149	0.0134227	0.0109749
0.0044844	0.230064	0.172082	0.0130513	0.0105922
0.00448917	0.229258	0.170041	0.0126903	0.0102229
0.00449718	0.228455	0.168028	0.0123396	0.00986653
0.00450173	0.227657	0.16604	0.0119987	0.0095227
0.00450332	0.226864	0.164078	0.0116675	0.00919094
0.00450815	0.226074	0.162142	0.0113455	0.00887082
0.00451777	0.225289	0.160231	0.0110327	0.00856193
0.00451799	0.224508	0.158344	0.0107286	0.00826387
0.00452073	0.223731	0.156482	0.0104331	0.00797625
0.00452411	0.222958	0.154644	0.0101459	0.00769871
0.00453004	0.222189	0.152829	0.0098667	0.00743088
0.00453316	0.221424	0.151038	0.00959536	0.00717244
0.00453414	0.220663	0.149269	0.00933162	0.00692304
0.00453641	0.219906	0.147523	0.0234203	0.015843
0.00453787	0.219152	0.1458	0.0227908	0.0153087
0.00454346	0.218403	0.144098	0.0221784	0.0147924
0.00454572	0.217658	0.142418	0.0215826	0.0142934
0.00455796	0.216916	0.140759	0.0210029	0.0138112
0.00456303	0.216178	0.139122	0.0468802	0.0290062
0.00456571	0.215443	0.137504	0.0456778	0.0280699
0.00456679	0.214713	0.135908	0.044506	0.0271632
0.00457341	0.213986	0.134331	0.0433639	0.0262853
0.00458126	0.213262	0.132774	0.0422509	0.0254352
0.00458249	0.212542	0.131237	0.0411662	0.0246122
0.00458895	0.211826	0.129719	0.0401091	0.0238154
0.00459399	0.211113	0.12822	0.0390789	0.0230439
0.00460871	0.210404	0.12674	0.038075	0.0222971
0.0046095	0.209698	0.125278	0.0370966	0.021574
0.00461703	0.208996	0.123834	0.0361432	0.020874
0.00463629	0.208297	0.122409	0.0352141	0.0201964
0.00465432	0.207601	0.121001	0.0343088	0.0195405
0.00466355	0.206909	0.11961	0.0334265	0.0189055
0.00467269	0.20622	0.118237	0.0325667	0.0182909
0.00467363	0.205534	0.11688	0.0317289	0.017696
0.00467504	0.204852	0.115541	0.0309125	0.0171201
0.00468127	0.204173	0.114217	0.030117	0.0165628
0.00468529	0.203497	0.11291	0.0293418	0.0160233
0.0046856	0.202824	0.11162	0.0285865	0.0155012
0.00468828	0.202154	0.110345	0.0278504	0.0149958
0.00468829	0.201488	0.109085	0.0271332	0.0145067
0.00469217	0.200824	0.107841	0.0264344	0.0140334
0.00470517	0.200164	0.106612	0.0257534	0.0135753
0.00470843	0.199507	0.105398	0.0250899	0.013132
0.00471191	0.198853	0.104199	0.0244434	0.012703
0.00471203	0.198201	0.103014	0.0238135	0.0122879
0.00471825	0.197553	0.101844	0.0231997	0.0118861
0.00472075	0.196908	0.100688	0.0226016	0.0114974
0.00473604	0.196266	0.0995462	0.0220189	0.0111212
0.00473924	0.195626	0.0984179	0.0214511	0.0107572
0.00474193	0.19499	0.0973033	0.0208979	0.0104049
0.00474225	0.194356	0.0962022	0.0203589	0.0100641
0.00474289	0.193725	0.0951143	0.0198337	0.00973433
0.00474881	0.193097	0.0940395	0.019322	0.00941524
0.00475325	0.192472	0.0929776	0.0188234	0.00910651
0.00475906	0.19185	0.0919285	0.0183377	0.0088078
0.0047687	0.19123	0.0908919	0.0178644	0.00851878
0.0047775	0.190613	0.0898677	0.0391051	0.0184096
0.00478311	0.189999	0.0888558	0.0381471	0.0178317
0.00478567	0.189388	0.0878559	0.037212	0.0172714
0.00478672	0.188779	0.086868	0.0362993	0.0167284
0.00480035	0.188173	0.0858918	0.0354085	0.0162021
0.00480425	0.18757	0.0849273	0.0345391	0.015692
0.00480622	0.186969	0.0839742	0.0684179	0.031327
0.00480931	0.186371	0.0830325	0.0668485	0.0303922
0.00481871	0.185775	0.0821019	0.0653134	0.0294842
0.00481925	0.185182	0.0811823	0.0638117	0.0286023
0.00482047	0.184592	0.0802736	0.0623429	0.0277458
0.00482318	0.184004	0.0793756	0.0609064	0.0269139
0.00482992	0.183419	0.0784883	0.0595014	0.0261061
0.00483619	0.182836	0.0776114	0.0581273	0.0253217
0.0048446	0.182255	0.0767448	0.0567835	0.02456
0.00486003	0.181677	0.0758885	0.0554694	0.0238205
0.00486009	0.181102	0.0750422	0.0541843	0.0231024
0.00488281	0.180529	0.0742058	0.0529278	0.0224053
0.00488407	0.179958	0.0733793	0.0516991	0.0217284
0.00488693	0.17939	0.0725624	0.0504978	0.0210714
0.0048905	0.178824	0.0717551	0.0493232	0.0204336
0.00490089	0.178261	0.0709573	0.0481748	0.0198144
0.00490317	0.1777	0.0701688	0.0470521	0.0192135
0.0049052	0.177141	0.0693895	0.0459545	0.0186302
0.00491559	0.176585	0.0686192	0.0448815	0.018064
0.00491577	0.176031	0.067858	0.0438326	0.0175146
0.00491631	0.175479	0.0671056	0.0428073	0.0169813
0.00492184	0.174929	0.0663619	0.041805	0.0164638
0.00492633	0.174382	0.0656269	0.0408254	0.0159616
0.00492898	0.173837	0.0649004	0.0398679	0.0154743
0.00493472	0.173294	0.0641824	0.038932	0.0150015
0.00493542	0.172754	0.0634727	0.0380173	0.0145427
0.00493635	0.172215	0.0627712	0.0371233	0.0140975
0.00493828	0.171679	0.0620777	0.0362497	0.0136656
0.00493925	0.171145	0.0613924	0.0353959	0.0132466
0.00493951	0.170614	0.0607149	0.0345615	0.0128401
0.00496502	0.170084	0.0600452	0.0337461	0.0124457
0.00497194	0.169556	0.0593833	0.0329494	0.0120632
0.00497273	0.169031	0.058729	0.0321708	0.0116921
0.00497784	0.168508	0.0580822	0.03141	0.0113321
0.00497979	0.167987	0.0574428	0.0306667	0.0109829
0.00498744	0.167468	0.0568108	0.0299404	0.0106443
0.0049958	0.166951	0.056186	0.0292308	0.0103158
0.00500052	0.166436	0.0555685	0.0285375	0.00999718
0.00500543	0.165923	0.0549579	0.0278601	0.0096882
0.00500644	0.165412	0.0543544	0.0271983	0.00938854
0.0050095	0.164903	0.0537578	0.0265518	0.00909794
0.00502473	0.164396	0.053168	0.0259203	0.00881612
0.00502982	0.163891	0.0525849	0.0253033	0.00854284
0.00503157	0.163388	0.0520085	0.0247005	0.00827784
0.00503876	0.162888	0.0514387	0.0241118	0.00802088
0.00504359	0.162389	0.0508753	0.0235366	0.00777173
0.00504685	0.161892	0.0503184	0.0229749	0.00753014
0.00505618	0.161397	0.0497678	0.0224261	0.00729591
0.00505681	0.160904	0.0492235	0.0218901	0.00706881
0.00505909	0.160412	0.0486853	0.0213666	0.00684863
0.00506133	0.159923	0.0481533	0.0208553	0.00663517
0.00507903	0.159436	0.0476273	0.0203559	0.00642822
0.00508188	0.15895	0.0471072	0.0198682	0.0062276
0.00508465	0.158467	0.0465931	0.0193918	0.00603312
0.00508724	0.157985	0.0460848	0.0189266	0.00584459
0.00508905	0.157505	0.0455822	0.0184723	0.00566184
0.00509791	0.157027	0.0450853	0.0180286	0.00548469
0.00510125	0.156551	0.044594	0.0175953	0.00531298
0.00510456	0.156076	0.0441083	0.0171722	0.00514655
0.00510664	0.155604	0.043628	0.016759	0.00498523
0.00511641	0.155133	0.0431532	0.0163555	0.00482887
0.00512034	0.154664	0.0426837	0.0159616	0.00467733
0.00512391	0.154197	0.0422195	0.0155768	0.00453046
0.00512461	0.153731	0.0417605	0.0152012	0.00438812
0.00512792	0.153268	0.0413067	0.0148344	0.00425017
0.00513314	0.152806	0.040858	0.0144763	0.00411648
0.00514415	0.152345	0.0404143	0.0141266	0.00398693
0.0051482	0.151887	0.0399756	0.0137852	0.00386138
0.00515543	0.15143	0.0990342	0.0268241	0.00808031
0.00515965	0.150975	0.0980106	0.0262069	0.00783572
0.00516078	0.150522	0.0969976	0.0256034	0.00759835
0.00516205	0.15007	0.0959951	0.0250133	0.00736798
0.00516738	0.14962	0.0950031	0.0244363	0.00714441
0.00517559	0.149172	0.0940214	0.0238721	0.00692746
0.00518415	0.148725	0.0930499	0.0233205	0.00671692
0.00519136	0.14828	0.0920885	0.0227812	0.00651262
0.00519533	0.147837	0.0911371	0.0222539	0.00631439
0.00519562	0.147395	0.0901956	0.0217384	0.00612203
0.00519838	0.146955	0.0892639	0.0212345	0.0059354
0.0052041	0.146517	0.0883419	0.0207418	0.00575432
0.00520677	0.14608	0.0874295	0.0202602	0.00557863
0.00520922	0.145645	0.0865265	0.0197894	0.00540818
0.00521079	0.145211	0.085633	0.0193292	0.00524282
0.00521414	0.144779	0.0847487	0.0188794	0.00508239
0.00521609	0.144348	0.0838736	0.0184397	0.00492677
0.00522758	0.14392	0.0830077	0.0180099	0.0047758
0.00523189	0.143492	0.0821507	0.0175898	0.00462935
0.00524456	0.143066	0.0813026	0.0171792	0.0044873
0.005251	0.142642	0.0804634	0.016778	0.0043495
0.00525243	0.142219	0.0796328	0.0163858	0.00421585
0.00526662	0.141798	0.0788109	0.0160025	0.00408622
0.00526822	0.141379	0.0779976	0.0156279	0.00396048
0.00527039	0.14096	0.0771926	0.0152618	0.00383854
0.00527741	0.140544	0.0763961	0.014904	0.00372027
0.00527762	0.140129	0.0756078	0.0145544	0.00360557
0.00527792	0.139715	0.0748277	0.0142127	0.00349433
0.00527949	0.139303	0.0740557	0.0138789	0.00338646
0.00528579	0.138892	0.0732917	0.0135527	0.00328184
0.00528612	0.138483	0.0725356	0.0132339	0.0031804
0.00528826	0.138075	0.0717874	0.0129224	0.00308203
0.00529224	0.137669	0.071047	0.0126181	0.00298664
0.00529696	0.137264	0.0703142	0.0123207	0.00289415
0.00529699	0.136861	0.0695891	0.0120301	0.00280447
0.00530774	0.136459	0.0688715	0.0117463	0.00271751
0.00532	0.136058	0.0681613	0.0114689	0.0026332
0.00533561	0.135659	0.0674585	0.0222316	0.00523311
0.00533586	0.135261	0.066763	0.0217317	0.00507635
0.0053442	0.134865	0.143241	0.0212427	0.00972236
0.00535018	0.13447	0.141884	0.0207642	0.00944287
0.0053775	0.134076	0.14054	0.0202961	0.00917113
0.00538126	0.133684	0.139207	0.0198381	0.00890693
0.00538561	0.133293	0.137887	0.01939	0.00865006
0.00539115	0.132904	0.136579	0.0189517	0.00840034
0.00539648	0.132516	0.135283	0.0185229	0.00815759
0.00539972	0.132129	0.133999	0.0181035	0.0079216
0.0054043	0.131744	0.132727	0.0176932	0.00769221
0.00540804	0.13136	0.131466	0.0172918	0.00746923
0.00541431	0.130977	0.130216	0.0168993	0.0072525
0.00541646	0.130596	0.128978	0.0165153	0.00704186
0.00542243	0.130216	0.127752	0.0161397	0.00683713
0.00544825	0.129837	0.126536	0.0157724	0.00663815
0.00544866	0.12946	0.125332	0.0154131	0.00644479
0.00545134	0.129084	0.124139	0.0150617	0.00625687
0.00545947	0.128709	0.122956	0.0147181	0.00607426
0.00546067	0.128335	0.121785	0.014382	0.00589682
0.00546499	0.127963	0.120624	0.0140533	0.00572439
0.00546646	0.127592	0.119474	0.013732	0.00555685
0.00546739	0.127222	0.118335	0.0134177	0.00539407
0.00547503	0.126854	0.117206	0.0131103	0.00523591
0.0054815	0.126487	0.221191	0.0128098	0.00980961
0.0054818	0.126121	0.219318	0.0125159	0.0095337
0.00548296	0.125756	0.21746	0.0122286	0.00926523
0.00549967	0.125393	0.215616	0.0119477	0.00900403
0.00550107	0.125031	0.213785	0.011673	0.0087499
0.00550613	0.12467	0.211969	0.0114044	0.00850267
0.0055186	0.12431	0.210166	0.0111418	0.00826216
0.00551965	0.123952	0.208377	0.010885	0.00802819
0.00552558	0.123595	0.206601	0.010634	0.0078006
0.00552561	0.123239	0.204839	0.0103887	0.00757922
0.0055289	0.122884	0.203091	0.0101488	0.00736389
0.00553345	0.12253	0.201356	0.00991425	0.00715446
0.0055354	0.122178	0.199634	0.0184709	0.012514
0.00554027	0.121827	0.197925	0.0180633	0.0121724
0.00556307	0.121476	0.19623	0.0176643	0.0118398
0.00557491	0.121128	0.194548	0.0172737	0.0115158
0.00557679	0.12078	0.192878	0.0168914	0.0112003
0.00557741	0.120433	0.191222	0.0165172	0.010893
0.00557824	0.120088	0.189578	0.016151	0.0105938
0.00557896	0.119744	0.187947	0.0157925	0.0103025
0.00557952	0.119401	0.186329	0.0154417	0.0100188
0.00559419	0.119059	0.184724	0.0150984	0.00974258
0.00560181	0.118718	0.183131	0.0147624	0.00947366
0.00560431	0.118378	0.18155	0.0144336	0.00921184
0.00560817	0.11804	0.179982	0.0141118	0.00895695
0.00560937	0.117702	0.178426	0.0137969	0.00870882
0.00561018	0.117366	0.176882	0.0134888	0.00846728
0.00561287	0.117031	0.175351	0.0131873	0.00823216
0.00561453	0.116697	0.173832	0.0128923	0.00800331
0.00561474	0.116364	0.172324	0.0126037	0.00778056
0.00565003	0.116032	0.170829	0.0123213	0.00756377
0.00565775	0.115701	0.169345	0.0120449	0.00735277
0.00565837	0.115372	0.167873	0.0117746	0.00714743
0.00566808	0.115043	0.166413	0.0115101	0.00694761
0.0056713	0.114716	0.164965	0.0112513	0.00675315
0.00567285	0.114389	0.163528	0.0109981	0.00656393
0.00568631	0.114064	0.162102	0.0107505	0.00637981
0.00568853	0.11374	0.160688	0.0105082	0.00620067
0.00568967	0.113416	0.159285	0.0102712	0.00602636
0.00569759	0.113094	0.157894	0.0100393	0.00585678
0.00570372	0.112773	0.156513	0.00981253	0.00569179
0.00571062	0.112453	0.155144	0.00959069	0.00553128
0.00571529	0.112134	0.153786	0.00937369	0.00537514
0.00571918	0.111816	0.152439	0.00916144	0.00522325
0.00572497	0.111499	0.151102	0.00895385	0.00507549
0.00572874	0.111184	0.149777	0.0087508	0.00493177
0.00573084	0.110869	0.148462	0.00855221	0.00479198
0.00573273	0.110555	0.147158	0.0159576	0.00858191
0.00573475	0.110242	0.145864	0.0156117	0.00834811
0.00573503	0.10993	0.144581	0.015273	0.0081204
0.0057407	0.109619	0.143308	0.0149413	0.00789864
0.0057437	0.10931	0.142046	0.0146165	0.00768267
0.0057454	0.109001	0.140794	0.0142985	0.00747236
0.00575112	0.108693	0.139553	0.0139871	0.00726757
0.00575132	0.108386	0.138321	0.0136822	0.00706815
0.00575556	0.108081	0.1371	0.0133836	0.00687398
0.00576175	0.107776	0.135888	0.0130913	0.00668493
0.00577161	0.107472	0.134687	0.0128051	0.00650087
0.00577248	0.107169	0.234565	0.012525	0.0112229
0.00577481	0.106867	0.232732	0.0122507	0.0109263
0.00578207	0.106566	0.230911	0.0119821	0.0106372
0.0057906	0.106266	0.229102	0.0117192	0.0103553
0.00579065	0.105967	0.227305	0.0114619	0.0100805
0.00579385	0.105669	0.22552	0.0112099	0.00981268
0.00580265	0.105372	0.223748	0.0109633	0.00955162
0.00580863	0.105076	0.221987	0.0107219	0.00929717
0.00581086	0.104781	0.220237	0.0104856	0.00904918
0.00581652	0.104487	0.2185	0.0102544	0.00880749
0.00582184	0.104193	0.216775	0.010028	0.00857196
0.00582784	0.103901	0.215061	0.00980642	0.00834243
0.00582847	0.10361	0.213358	0.00958957	0.00811877
0.00583082	0.103319	0.211668	0.00937733	0.00790084
0.00583141	0.103029	0.209989	0.00916962	0.00768849
0.00583751	0.102741	0.208321	0.00896634	0.00748159
0.0058384	0.102453	0.206665	0.0087674	0.00728001
0.00585633	0.102166	0.20502	0.00857272	0.00708363
0.0058657	0.10188	0.327452	0.0083822	0.0122247
0.00586604	0.101595	0.325215	0.00819577	0.0119087
0.00586955	0.101311	0.322989	0.00801334	0.0116005
0.00587168	0.101028	0.320774	0.00783483	0.0112998
0.00587301	0.100746	0.318571	0.00766015	0.0110066
0.00587329	0.100464	0.316379	0.00748924	0.0107205
0.00587406	0.100183	0.314198	0.007322	0.0104415
0.00587425	0.0999038	0.312028	0.00715838	0.0101693
0.00588156	0.099625	0.30987	0.00699828	0.00990392
0.00588345	0.0993471	0.307723	0.00684165	0.00964509
0.00588475	0.09907	0.305588	0.00668841	0.00939268
0.00589384	0.0987938	0.303464	0.00653848	0.00914655
0.00590046	0.0985185	0.301351	0.0063918	0.00890655
0.00590912	0.098244	0.299249	0.00624831	0.00867254
0.00591688	0.0979704	0.297158	0.00610794	0.00844438
0.00592647	0.0976977	0.295079	0.00597061	0.00822193
0.00592939	0.0974258	0.293011	0.00583628	0.00800507
0.00593098	0.0971547	0.290954	0.00570487	0.00779365
0.00593488	0.0968845	0.288908	0.00557633	0.00758755
0.0059469	0.0966151	0.286873	0.00545059	0.00738665
0.00594883	0.0963466	0.28485	0.0053276	0.00719082
0.0059526	0.0960789	0.282838	0.0052073	0.00699994
0.00596704	0.095812	0.280837	0.00508963	0.0068139
0.00596763	0.095546	0.278846	0.00497454	0.00663259
0.00596859	0.0952808	0.276867	0.00486197	0.00645588
0.00596887	0.0950164	0.274899	0.00475188	0.00628367
0.00597185	0.0947528	0.272942	0.0046442	0.00611585
0.0059741	0.0944901	0.270996	0.00453889	0.00595231
0.00597872	0.0942281	0.269061	0.0044359	0.00579296
0.00599113	0.093967	0.267137	0.00433518	0.0056377
0.00599557	0.0937067	0.265224	0.00423668	0.00548641
0.00599696	0.0934472	0.263322	0.00414035	0.00533902
0.00599704	0.0931884	0.261431	0.00404614	0.00519541
0.0059999	0.0929305	0.259551	0.00395402	0.00505551
0.00600085	0.0926734	0.257681	0.00386394	0.00491922
0.00600154	0.092417	0.255822	0.00377586	0.00478646
0.00600435	0.0921615	0.253974	0.00368972	0.00465713
0.0060106	0.0919067	0.252137	0.0036055	0.00453115
0.00601412	0.0916527	0.250311	0.00352314	0.00440844
0.0060145	0.0913995	0.248495	0.00344261	0.00428893
0.00601496	0.0911471	0.24669	0.00336388	0.00417253
0.00602311	0.0908954	0.244895	0.00328689	0.00405916
0.00603104	0.0906446	0.243112	0.00321163	0.00394875
0.0060328	0.0903944	0.241338	0.00313803	0.00384123
0.00603391	0.0901451	0.239576	0.00306608	0.00373652
0.00603742	0.0898965	0.237824	0.00299574	0.00363456
0.0060383	0.0896486	0.236082	0.00292697	0.00353528
0.00603938	0.0894016	0.234351	0.00285973	0.00343861
0.0060401	0.0891552	0.23263	0.002794	0.00334448
0.00604067	0.0889097	0.23092	0.00272974	0.00325284
0.00604071	0.0886648	0.22922	0.00266692	0.00316361
0.00604286	0.0884207	0.22753	0.00260551	0.00307674
0.00605075	0.0881774	0.225851	0.00254548	0.00299217
0.0060522	0.0879348	0.224182	0.0024868	0.00290984
0.00605383	0.0876929	0.222523	0.00242943	0.0028297
0.00605511	0.0874518	0.220874	0.00237336	0.00275168
0.00605784	0.0872114	0.219236	0.00231855	0.00267574
0.0060613	0.0869717	0.217607	0.00226497	0.00260183
0.00606277	0.0867327	0.215989	0.0022126	0.00252988
0.00607426	0.0864945	0.214381	0.00216141	0.00245986
0.00607739	0.086257	0.212783	0.00211138	0.0023917
0.00607762	0.0860202	0.329285	0.00400262	0.00434443
0.00607922	0.0857841	0.327174	0.00391305	0.00422839
0.00607948	0.0855488	0.325072	0.00382542	0.00411533
0.0060806	0.0853141	0.322981	0.0037397	0.00400517
0.00608513	0.0850802	0.320898	0.00365583	0.00389783
0.00608521	0.0848469	0.318826	0.00357379	0.00379326
0.00608577	0.0846144	0.316763	0.00349354	0.00369137
0.00609243	0.0843825	0.31471	0.00341503	0.00359212
0.00609294	0.0841514	0.312666	0.00333824	0.00349543
0.00610466	0.0839209	0.310633	0.00326312	0.00340124
0.00610922	0.0836911	0.308608	0.00318964	0.00330949
0.00611056	0.0834621	0.306594	0.00311777	0.00322012
0.0061147	0.0832337	0.304589	0.00304747	0.00313307
0.00611589	0.083006	0.302594	0.00297871	0.00304828
0.00611715	0.082779	0.300608	0.00291146	0.0029657
0.00611942	0.0825526	0.298633	0.00284568	0.00288528
0.00612016	0.0823269	0.296666	0.00278135	0.00280695
0.00612069	0.0821019	0.29471	0.00271842	0.00273067
0.00612298	0.0818776	0.292763	0.00265689	0.00265639
0.00612536	0.081654	0.290826	0.0025967	0.00258406
0.00612915	0.081431	0.288898	0.00253785	0.00251362
0.00613588	0.0812087	0.28698	0.00248029	0.00244503
0.00613834	0.080987	0.285072	0.002424	0.00237825
0.00614931	0.080766	0.283173	0.00236895	0.00231323
0.0061514	0.0805457	0.281284	0.00231512	0.00224992
0.00615347	0.080326	0.279404	0.00226247	0.00218829
0.00615582	0.0801069	0.277534	0.002211	0.00212828
0.00615738	0.0798886	0.275673	0.00216066	0.00206986
0.00616034	0.0796708	0.273822	0.00211144	0.00201299
0.00616378	0.0794537	0.271981	0.00206331	0.00195763
0.00616494	0.0792373	0.270149	0.00201625	0.00190374
0.00616563	0.0790215	0.268327	0.00197024	0.00185129
0.00616915	0.0788063	0.266514	0.00192524	0.00180023
0.00617036	0.0785918	0.26471	0.00188125	0.00175053
0.0061774	0.0783779	0.262916	0.00183824	0.00170216
0.00617852	0.0781646	0.261132	0.00179619	0.00165509
0.00618105	0.077952	0.259357	0.00175507	0.00160927
0.00618308	0.07774	0.257591	0.00171487	0.00156468
0.00618946	0.0775286	0.255835	0.00167557	0.00152128
0.00619122	0.0773178	0.254088	0.00163715	0.00147905
0.00619918	0.0771077	0.25235	0.00159959	0.00143796
0.006203	0.0768982	0.250622	0.00156286	0.00139797
0.00620624	0.0766893	0.248903	0.00152696	0.00135905
0.00620692	0.076481	0.247193	0.00149187	0.00132119
0.00620895	0.0762733	0.245493	0.00145756	0.00128435
0.00621045	0.0760662	0.243802	0.00142402	0.00124851
0.0062119	0.0758598	0.24212	0.00139124	0.00121363
0.00621508	0.0756539	0.240448	0.00135919	0.0011797
0.00621547	0.0754487	0.238784	0.00132786	0.00114669
0.00621547	0.075244	0.23713	0.00129724	0.00111458
0.00621559	0.07504	0.235485	0.0012673	0.00108333
0.00622314	0.0748365	0.233849	0.00123805	0.00105294
0.00622343	0.0746337	0.232223	0.00120945	0.00102338
0.00622999	0.0744314	0.230605	0.00118149	0.000994619
0.00623716	0.0742297	0.228996	0.00115417	0.000966645
0.00624454	0.0740287	0.227397	0.00112747	0.000939435
0.00624567	0.0738282	0.225806	0.00110137	0.000912969
0.00624884	0.0736283	0.224225	0.00107586	0.000887227
0.0062526	0.0734289	0.222652	0.00105092	0.00086219
0.00625612	0.0732302	0.221089	0.00102655	0.00083784
0.00625812	0.073032	0.219534	0.00100274	0.000814159
0.00625916	0.0728345	0.217988	0.000979464	0.000791128
0.0062635	0.0726375	0.216451	0.000956717	0.00076873
0.00626456	0.072441	0.214923	0.000934487	0.000746949
0.00626527	0.0722451	0.213404	0.000912762	0.000725769
0.00626538	0.0720499	0.211894	0.000891531	0.000705172
0.00626617	0.0718551	0.210392	0.000870783	0.000685144
0.00626676	0.071661	0.208899	0.000850508	0.00066567
0.00627226	0.0714674	0.207415	0.000830695	0.000646735
0.00627795	0.0712743	0.205939	0.000811333	0.000628323
0.00627908	0.0710818	0.204472	0.000792414	0.000610422
0.00628329	0.0708899	0.203014	0.000773926	0.000593018
0.0062839	0.0706986	0.201564	0.00075586	0.000576097
0.00628882	0.0705078	0.200123	0.000738207	0.000559646
0.00629022	0.0703175	0.198691	0.000720958	0.000543653
0.00630065	0.0701278	0.197266	0.000704104	0.000528105
0.00630085	0.0699386	0.195851	0.000687635	0.00051299
0.00630464	0.06975	0.194444	0.000671544	0.000498297
0.00631355	0.069562	0.193045	0.000655822	0.000484014
0.00632846	0.0693744	0.191655	0.00064046	0.000470131
0.00632847	0.0691874	0.190273	0.000625451	0.000456635
0.00632848	0.069001	0.291328	0.00127024	0.000869664
0.00632888	0.0688151	0.289495	0.00124136	0.000845415
0.00633189	0.0686297	0.287671	0.00121312	0.000821823
0.00633332	0.0684449	0.285854	0.0011855	0.000798869
0.00633434	0.0682606	0.284047	0.0011585	0.000776538
0.00633494	0.0680768	0.282248	0.0011321	0.000754814
0.0063361	0.0678936	0.280457	0.00110629	0.000733679
0.00634578	0.0677108	0.278674	0.00108104	0.00071312
0.00634939	0.0675287	0.2769	0.00105637	0.00069312
0.00635027	0.067347	0.275135	0.00103224	0.000673665
0.00635217	0.0671658	0.273378	0.00100864	0.000654741
0.00635383	0.0669852	0.271629	0.000985579	0.000636334
0.00635505	0.0668051	0.269889	0.000963028	0.00061843
0.00635533	0.0666255	0.38312	0.000940981	0.00109724
0.00635755	0.0664464	0.381017	0.000919427	0.00106721
0.00636351	0.0662679	0.378921	0.000898354	0.00103797
0.00636736	0.0660898	0.376833	0.000877753	0.00100951
0.00637278	0.0659123	0.374751	0.000857614	0.000981808
0.00637589	0.0657352	0.372677	0.000837926	0.00095484
0.0063803	0.0655587	0.370609	0.000818679	0.00092859
0.00638039	0.0653827	0.368549	0.000799864	0.000903038
0.00638621	0.0652071	0.366495	0.000781472	0.000878169
0.00638895	0.0650321	0.364449	0.000763493	0.000853963
0.00638999	0.0648576	0.36241	0.000745918	0.000830403
0.006391	0.0646836	0.360379	0.000728738	0.000807474
0.00639333	0.06451	0.358354	0.000711945	0.000785159
0.00639409	0.064337	0.356337	0.000695531	0.000763442
0.00639707	0.0641645	0.354327	0.000679486	0.000742308
0.00639872	0.0639924	0.352324	0.000663803	0.000721742
0.00639903	0.0638208	0.350329	0.000648475	0.000701728
0.00640991	0.0636498	0.348341	0.000633492	0.000682253
0.00641735	0.0634792	0.34636	0.000618848	0.000663303
0.0064206	0.0633091	0.344387	0.000604535	0.000644864
0.0064214	0.0631395	0.34242	0.000590546	0.000626923
0.00642849	0.0629703	0.340462	0.000576874	0.000609466
0.00643339	0.0628017	0.33851	0.000563511	0.000592482
0.00644486	0.0626335	0.336566	0.000550451	0.000575957
0.00644493	0.0624658	0.33463	0.000537688	0.000559881
0.00644959	0.0622986	0.332701	0.000525214	0.00054424
0.00645487	0.0621318	0.330779	0.000513023	0.000529024
0.00645901	0.0619655	0.328865	0.000501109	0.000514222
0.00646725	0.0617997	0.326958	0.000489467	0.000499822
0.00647157	0.0616344	0.325059	0.000478089	0.000485815
0.0064764	0.0614695	0.323167	0.00046697	0.000472189
0.00648506	0.0613051	0.321283	0.000456104	0.000458936
0.00648517	0.0611412	0.319406	0.000445486	0.000446044
0.00648739	0.0609777	0.317537	0.00043511	0.000433504
0.00648862	0.0608147	0.315675	0.000424971	0.000421308
0.00648892	0.0606521	0.313821	0.000415063	0.000409445
0.00649095	0.0604901	0.311974	0.000405381	0.000397908
0.00649718	0.0603284	0.310135	0.000395921	0.000386688
0.00649782	0.0601672	0.308303	0.000386677	0.000375775
0.00649889	0.0600065	0.306479	0.000377645	0.000365162
0.00650737	0.0598462	0.304662	0.000368819	0.000354842
0.00650959	0.0596864	0.302853	0.000360196	0.000344805
0.00651349	0.059527	0.301051	0.00035177	0.000335045
0.00651381	0.0593681	0.299258	0.000343538	0.000325554
0.00651464	0.0592097	0.297471	0.000335494	0.000316326
0.0065168	0.0590516	0.295692	0.000327635	0.000307352
0.00652347	0.058894	0.293921	0.000319956	0.000298626
0.0065256	0.0587369	0.292157	0.000312454	0.000290142
0.00652572	0.0585802	0.290401	0.000305125	0.000281893
0.00653151	0.0584239	0.288653	0.000297964	0.000273873
0.00653386	0.0582681	0.286912	0.000290968	0.000266075
0.00653666	0.0581127	0.285178	0.000284133	0.000258494
0.00653905	0.0579578	0.283452	0.000277456	0.000251124
0.00654682	0.0578033	0.281734	0.000270933	0.000243958
0.00654861	0.0576492	0.280023	0.00026456	0.000236993
0.00655536	0.0574955	0.27832	0.000258334	0.000230221
0.00655642	0.0573423	0.276624	0.000252252	0.000223638
0.00656102	0.0571895	0.274936	0.000246311	0.000217239
0.00656218	0.0570372	0.273256	0.000240506	0.000211019
0.00656493	0.0568852	0.271582	0.000234837	0.000204972
0.00657438	0.0567337	0.269917	0.000229298	0.000199095
0.00657534	0.0565827	0.268259	0.000223888	0.000193382
0.00657591	0.056432	0.266609	0.000218603	0.00018783
0.00657729	0.0562818	0.264966	0.00021344	0.000182433
0.00657729	0.0561319	0.26333	0.000208397	0.000177188
0.00657773	0.0559825	0.261702	0.000203471	0.00017209
0.00658292	0.0558335	0.260082	0.00019866	0.000167135
0.00658868	0.055685	0.36655	0.00019396	0.000304951
0.00658977	0.0555368	0.364592	0.00018937	0.000296377
0.00659317	0.0553891	0.362641	0.000184886	0.000288038
0.0065956	0.0552417	0.360696	0.000180507	0.000279927
0.0065966	0.0550948	0.358758	0.000176229	0.000272039
0.00659713	0.0549483	0.356826	0.000172051	0.000264367
0.00660537	0.0548022	0.3549	0.00016797	0.000256906
0.00660548	0.0546565	0.352981	0.000163985	0.000249651
0.00660582	0.0545112	0.351069	0.000332953	0.00045744
0.00660683	0.0543663	0.349163	0.000325245	0.000444851
0.00661048	0.0542219	0.347263	0.000317713	0.000432598
0.0066201	0.0540778	0.34537	0.000310351	0.000420673
0.00662133	0.0539341	0.343484	0.000303156	0.000409068
0.00662876	0.0537908	0.341604	0.000296125	0.000397773
0.00663009	0.0536479	0.339731	0.000289254	0.000386782
0.00663176	0.0535054	0.337865	0.000282538	0.000376085
0.00663325	0.0533634	0.336005	0.000275976	0.000365677
0.00663675	0.0532217	0.334152	0.000269562	0.000355548
0.00663744	0.0530803	0.332305	0.000263295	0.000345692
0.0066378	0.0529394	0.330466	0.000257171	0.000336102
0.00663852	0.0527989	0.328632	0.000251186	0.000326771
0.00663973	0.0526588	0.326806	0.000245337	0.000317691
0.00664113	0.052519	0.324986	0.000239622	0.000308857
0.00665144	0.0523797	0.323173	0.000234038	0.000300262
0.00665443	0.0522407	0.321367	0.000228581	0.0002919
0.00665466	0.0521021	0.319567	0.000223249	0.000283765
0.00665556	0.0519639	0.317775	0.000218039	0.00027585
0.00666305	0.0518261	0.315989	0.000212948	0.00026815
0.00666337	0.0516887	0.314209	0.000207974	0.000260659
0.00666362	0.0515516	0.312437	0.000203114	0.000253373
0.0066684	0.0514149	0.310671	0.000198365	0.000246284
0.00667374	0.0512786	0.308912	0.000193725	0.000239389
0.00667687	0.0511427	0.30716	0.000189191	0.000232682
0.00668069	0.0510071	0.305415	0.000184762	0.000226157
0.00668145	0.050872	0.303676	0.000180434	0.000219812
0.00668388	0.0507372	0.301944	0.000176205	0.000213639
0.00668411	0.0506027	0.300219	0.000172074	0.000207636
0.00668471	0.0504687	0.298501	0.000346671	0.000381511
0.00668594	0.050335	0.29679	0.000338748	0.000371061
0.00668784	0.0502016	0.295086	0.000331001	0.00036089
0.00669107	0.0500687	0.293388	0.000323428	0.000350989
0.00669118	0.0499361	0.291697	0.000316024	0.000341352
0.00669243	0.0498039	0.290013	0.000308786	0.000331972
0.00669527	0.049672	0.288336	0.00030171	0.000322843
0.00670193	0.0495405	0.286666	0.000294793	0.000313957
0.00671449	0.0494094	0.285002	0.00028803	0.00030531
0.00671662	0.0492786	0.283346	0.00028142	0.000296893
0.00672349	0.0491482	0.281696	0.000274958	0.000288703
0.00672349	0.0490181	0.280053	0.000268641	0.000280732
0.00672394	0.0488884	0.278417	0.000262466	0.000272975
0.00672537	0.0487591	0.276788	0.00025643	0.000265427
0.00672598	0.0486301	0.275165	0.00025053	0.000258082
0.00672956	0.0485014	0.27355	0.000244763	0.000250935
0.0067334	0.0483732	0.271941	0.000239125	0.00024398
0.00673421	0.0482452	0.270339	0.000233615	0.000237213
0.00673523	0.0481176	0.268744	0.000228229	0.000230628
0.00673562	0.0479904	0.267156	0.000222965	0.000224222
0.0067367	0.0478635	0.265575	0.00021782	0.000217988
0.0067374	0.047737	0.264	0.000212791	0.000211924
0.00673847	0.0476108	0.262432	0.000207875	0.000206024
0.00673968	0.047485	0.260872	0.000203071	0.000200283
0.00674351	0.0473595	0.259317	0.000198376	0.000194699
0.00674564	0.0472343	0.25777	0.000193787	0.000189266
0.00674585	0.0471095	0.25623	0.000189302	0.000183981
0.00674596	0.046985	0.254696	0.000184918	0.00017884
0.00674745	0.0468609	0.253169	0.000180634	0.000173839
0.00674797	0.0467371	0.251649	0.000176448	0.000168974
0.00674939	0.0466137	0.250136	0.000172356	0.000164242
0.00676455	0.0464905	0.248629	0.000168358	0.000159639
0.00676498	0.0463678	0.24713	0.00016445	0.000155162
0.00676874	0.0462453	0.245637	0.000160631	0.000150807
0.00676882	0.0461232	0.24415	0.0001569	0.000146572
0.00676989	0.0460014	0.242671	0.000153253	0.000142452
0.00677978	0.04588	0.241198	0.000149689	0.000138446
0.00678126	0.0457589	0.239732	0.000146207	0.000134549
0.0067838	0.0456381	0.238273	0.000142804	0.00013076
0.00678868	0.0455176	0.23682	0.000139478	0.000127074
0.00679431	0.0453975	0.235374	0.000136229	0.00012349
0.00679848	0.0452777	0.233935	0.000133054	0.000120005
0.00680571	0.0451583	0.232503	0.000129951	0.000116616
0.00680819	0.0450391	0.231077	0.00012692	0.00011332
0.00680961	0.0449203	0.229658	0.000123957	0.000110115
0.00681215	0.0448018	0.228245	0.000121063	0.000106998
0.00681619	0.0446836	0.22684	0.000118235	0.000103968
0.00681641	0.0445658	0.22544	0.000115472	0.000101022
0.00682137	0.0444482	0.224048	0.000112772	9.81567e-05
0.00682299	0.044331	0.222662	0.000110134	9.53712e-05
0.006827	0.0442141	0.221283	0.000220319	0.000176515
0.0068276	0.0440976	0.21991	0.000215288	0.000171621
0.00682872	0.0439813	0.313069	0.000411291	0.000313941
0.00683557	0.0438654	0.311367	0.000402136	0.000305455
0.00683576	0.0437497	0.309671	0.00039318	0.000297193
0.00683921	0.0436344	0.307981	0.000384418	0.000289147
0.00684004	0.0435194	0.306298	0.000375847	0.000281313
0.00684607	0.0434047	0.304621	0.000367461	0.000273684
0.00685133	0.0432903	0.30295	0.000359259	0.000266257
0.00685381	0.0431763	0.301285	0.000351234	0.000259025
0.0068568	0.0430625	0.299627	0.000343385	0.000251985
0.00686799	0.0429491	0.297974	0.000335707	0.00024513
0.00687139	0.0428359	0.296328	0.000328196	0.000238456
0.00687227	0.0427231	0.294688	0.000320849	0.000231959
0.00687272	0.0426106	0.293055	0.000313662	0.000225634
0.0068757	0.0424983	0.291427	0.000306632	0.000219477
0.00687875	0.0423864	0.289806	0.000299757	0.000213483
0.00687941	0.0422748	0.288191	0.000293031	0.000207648
0.00688298	0.0421635	0.286583	0.000286453	0.000201968
0.0068835	0.0420525	0.28498	0.000280019	0.00019644
0.00688866	0.0419418	0.283384	0.000273726	0.000191058
0.00689116	0.0418313	0.281794	0.000267571	0.00018582
0.00689284	0.0417212	0.28021	0.000261551	0.000180722
0.00689285	0.0416114	0.278633	0.000255664	0.00017576
0.0068971	0.0415019	0.277062	0.000249906	0.00017093
0.00689729	0.0413927	0.275497	0.000244274	0.00016623
0.00689776	0.0412837	0.273938	0.000238766	0.000161655
0.00689834	0.0411751	0.272385	0.00023338	0.000157203
0.00690266	0.0410668	0.37288	0.000228113	0.000278971
0.00690363	0.0409587	0.37105	0.000222961	0.00027147
0.0069082	0.040851	0.369225	0.000217923	0.000264165
0.00690836	0.0407435	0.367405	0.000212997	0.000257051
0.00690869	0.0406363	0.36559	0.000208179	0.000250122
0.00691206	0.0405294	0.363781	0.000203468	0.000243375
0.00691225	0.0404228	0.361977	0.00019886	0.000236805
0.00691298	0.0403165	0.360178	0.000194355	0.000230407
0.00691397	0.0402105	0.358385	0.00018995	0.000224176
0.00691473	0.0401047	0.356596	0.000185642	0.00021811
0.00691514	0.0399993	0.354814	0.000351705	0.000377714
0.0069162	0.0398941	0.353036	0.000343926	0.000367738
0.00692052	0.0397892	0.351264	0.000336316	0.000358017
0.00692572	0.0396846	0.349497	0.000328869	0.000348545
0.00692778	0.0395803	0.347736	0.000321583	0.000339315
0.00692943	0.0394763	0.34598	0.000314455	0.000330323
0.00693277	0.0393725	0.344229	0.00030748	0.000321561
0.0069336	0.039269	0.342484	0.000300656	0.000313024
0.00693818	0.0391658	0.340744	0.00029398	0.000304708
0.0069396	0.0390629	0.33901	0.000287449	0.000296605
0.00694383	0.0389602	0.337281	0.000281058	0.000288711
0.00694678	0.0388579	0.335558	0.000274807	0.000281021
0.00695249	0.0387558	0.33384	0.00026869	0.000273529
0.00695374	0.0386539	0.332128	0.000262707	0.000266231
0.0069543	0.0385524	0.330421	0.000256854	0.000259122
0.00696032	0.0384511	0.32872	0.000251127	0.000252197
0.00696491	0.0383501	0.327024	0.000245526	0.000245452
0.00696538	0.0382494	0.325334	0.000240046	0.000238882
0.00696635	0.0381489	0.323649	0.000234685	0.000232482
0.00696889	0.0380487	0.32197	0.000229442	0.000226249
0.00697509	0.0379488	0.320297	0.000224312	0.000220178
0.00697729	0.0378491	0.318629	0.000219295	0.000214265
0.00697783	0.0377497	0.316967	0.000214387	0.000208506
0.00698014	0.0376506	0.315311	0.000209586	0.000202898
0.00698065	0.0375518	0.31366	0.00020489	0.000197436
0.00698399	0.0374532	0.312015	0.000200297	0.000192117
0.00698912	0.0373548	0.310375	0.000195805	0.000186938
0.0069914	0.0372568	0.308741	0.000191411	0.000181893
0.00699474	0.037159	0.307113	0.000187113	0.000176982
0.0069955	0.0370614	0.30549	0.000182909	0.000172199
0.00699617	0.0369641	0.303874	0.000178798	0.000167541
0.00699629	0.0368671	0.302262	0.000174777	0.000163007
0.00700049	0.0367704	0.300657	0.000170844	0.000158591
0.00700081	0.0366739	0.299057	0.000166998	0.000154292
0.00700195	0.0365776	0.297463	0.000163236	0.000150106
0.00700285	0.0364816	0.295875	0.000159557	0.000146031
0.00700386	0.0363859	0.294292	0.000155959	0.000142063
0.00700493	0.0362904	0.292715	0.000152441	0.0001382
0.00700712	0.0361952	0.291144	0.000149	0.000134439
0.0070073	0.0361003	0.289578	0.000145635	0.000130778
0.00700796	0.0360056	0.288019	0.000142344	0.000127214
0.00700904	0.0359111	0.286465	0.000139126	0.000123744
0.00700923	0.0358169	0.284916	0.000135979	0.000120367
0.00700943	0.035723	0.283374	0.000132901	0.000117079
0.0070097	0.0356293	0.281837	0.000129892	0.000113879
0.00701273	0.0355358	0.280306	0.000126949	0.000110764
0.00701457	0.0354426	0.278781	0.000124072	0.000107732
0.00701774	0.0353497	0.277261	0.000121258	0.00010478
0.00704093	0.0352569	0.275748	0.000118507	0.000101908
0.00704312	0.0351645	0.27424	0.000230056	0.000183379
0.00704594	0.0350723	0.272737	0.000224964	0.000178469
0.00705008	0.0349803	0.271241	0.000219983	0.000173686
0.00705572	0.0348886	0.26975	0.000215109	0.000169028
0.00706041	0.0347971	0.268265	0.00021034	0.000164492
0.00706677	0.0347059	0.266786	0.000205674	0.000160073
0.00706778	0.0346149	0.265313	0.00020111	0.00015577
0.00707246	0.0345242	0.263845	0.000196644	0.00015158
0.0070728	0.0344337	0.262383	0.000192275	0.000147499
0.00707679	0.0343434	0.260927	0.000363777	0.000260749
0.00707943	0.0342534	0.259477	0.000355903	0.000253898
0.0070806	0.0341636	0.258032	0.000348195	0.000247221
0.00708405	0.0340741	0.256593	0.00034065	0.000240714
0.00709107	0.0339848	0.25516	0.000333263	0.000234373
0.00709176	0.0338957	0.253733	0.000326032	0.000228194
0.00709636	0.0338069	0.252311	0.000318954	0.000222172
0.00709925	0.0337183	0.250896	0.000312025	0.000216305
0.00710081	0.0336299	0.249486	0.000305242	0.000210588
0.00710153	0.0335418	0.248081	0.000298603	0.000205018
0.00710371	0.0334539	0.246683	0.000292104	0.000199591
0.00710559	0.0333663	0.24529	0.000285743	0.000194303
0.00710777	0.0332788	0.243903	0.000279517	0.00018915
0.00711435	0.0331917	0.242521	0.000273422	0.000184131
0.00711758	0.0331047	0.241146	0.000267457	0.000179241
0.00712068	0.033018	0.239776	0.000261619	0.000174476
0.00712151	0.0329315	0.238412	0.000255904	0.000169835
0.00712347	0.0328452	0.237053	0.000250311	0.000165314
0.00712569	0.0327592	0.2357	0.000244838	0.000160909
0.00712823	0.0326734	0.234353	0.00023948	0.000156618
0.00712982	0.0325878	0.233012	0.000234237	0.000152439
0.00713132	0.0325025	0.231676	0.000229106	0.000148368
0.00714104	0.0324173	0.230346	0.000224084	0.000144402
0.0071412	0.0323324	0.229022	0.000219169	0.00014054
0.00714182	0.0322478	0.227703	0.000214359	0.000136777
0.00714976	0.0321633	0.22639	0.000209652	0.000133113
0.00715688	0.0320791	0.225083	0.000205046	0.000129544
0.00715828	0.0319951	0.223782	0.000200539	0.000126068
0.00715862	0.0319113	0.222486	0.000196127	0.000122683
0.00716182	0.0318278	0.221195	0.000191811	0.000119386
0.00716519	0.0317444	0.219911	0.000187587	0.000116176
0.00717216	0.0316613	0.218632	0.000183454	0.000113049
0.00718195	0.0315784	0.217358	0.000179409	0.000110004
0.00718362	0.0314957	0.21609	0.000175452	0.000107039
0.00718705	0.0314133	0.214828	0.000171579	0.000104151
0.0071893	0.031331	0.213571	0.00016779	0.00010134
0.007191	0.031249	0.21232	0.000164083	9.86021e-05
0.0071965	0.0311672	0.211075	0.000160455	9.59363e-05
0.00719979	0.0310856	0.209835	0.000156906	9.33407e-05
0.00720215	0.0310043	0.208601	0.000153433	9.08135e-05
0.00720277	0.0309231	0.207372	0.000150035	8.83528e-05
0.00720552	0.0308422	0.206149	0.000146711	8.59571e-05
0.00721174	0.0307615	0.204931	0.000143458	8.36246e-05
0.00721428	0.0306809	0.203719	0.000140276	8.13537e-05
0.00721451	0.0306007	0.202512	0.000137163	7.91429e-05
0.00721507	0.0305206	0.201311	0.000134117	7.69906e-05
0.00721567	0.0304407	0.200116	0.000131137	7.48954e-05
0.00721965	0.030361	0.198926	0.000128222	7.28556e-05
0.00722552	0.0302816	0.197741	0.00012537	7.08701e-05
0.00723487	0.0302023	0.196562	0.00012258	6.89372e-05
0.0072368	0.0301233	0.195388	0.000231152	0.000122855
0.0072376	0.0300445	0.19422	0.000226134	0.000119578
0.00724093	0.0299659	0.193057	0.000221221	0.000116387
0.0072466	0.0298875	0.1919	0.000216413	0.000113278
0.0072482	0.0298093	0.190748	0.000211706	0.00011025
0.00725034	0.0297313	0.189601	0.000207099	0.000107301
0.00725243	0.0296535	0.18846	0.000202589	0.000104428
0.00725266	0.0295759	0.187324	0.000198175	0.00010163
0.00725573	0.0294985	0.186194	0.000193855	9.89051e-05
0.00725601	0.0294214	0.185069	0.000189626	9.62512e-05
0.00725726	0.0293444	0.183949	0.000185487	9.36665e-05
0.00725805	0.0292676	0.182835	0.000181436	9.11494e-05
0.00726206	0.0291911	0.181726	0.000177472	8.86981e-05
0.00726253	0.0291147	0.180622	0.000173591	8.63109e-05
0.00727442	0.0290385	0.179523	0.000169794	8.39863e-05
0.00727992	0.0289626	0.17843	0.000166077	8.17225e-05
0.00728381	0.0288868	0.177342	0.000162439	7.95182e-05
0.00728586	0.0288113	0.17626	0.00015888	7.73717e-05
0.00729018	0.0287359	0.175183	0.000155396	7.52817e-05
0.00729548	0.0286607	0.17411	0.000151986	7.32466e-05
0.0072975	0.0285858	0.173044	0.00014865	7.12651e-05
0.00729976	0.028511	0.171982	0.000145385	6.93358e-05
0.00729997	0.0284364	0.170925	0.00014219	6.74574e-05
0.00730117	0.0283621	0.169874	0.000139063	6.56285e-05
0.00730122	0.0282879	0.168828	0.000136004	6.38479e-05
0.00731087	0.0282139	0.167787	0.00013301	6.21145e-05
0.00731098	0.0281401	0.166751	0.00013008	6.04268e-05
0.00731413	0.0280665	0.165721	0.000127213	5.87839e-05
0.00731462	0.0279932	0.164695	0.000124408	5.71844e-05
0.00731466	0.0279199	0.163675	0.000121663	5.56274e-05
0.00731543	0.0278469	0.162659	0.000118977	5.41117e-05
0.00731655	0.0277741	0.161649	0.00011635	5.26363e-05
0.007319	0.0277015	0.160644	0.000113778	5.12001e-05
0.0073266	0.0276291	0.159644	0.000111262	4.98021e-05
0.00732806	0.0275568	0.158649	0.000108801	4.84413e-05
0.00733165	0.0274848	0.157659	0.000106393	4.71168e-05
0.00733757	0.0274129	0.156674	0.000104036	4.58276e-05
0.00733792	0.0273412	0.155694	0.000101731	4.45728e-05
0.00733861	0.0272697	0.154719	9.94752e-05	4.33516e-05
0.00734327	0.0271984	0.153748	9.72685e-05	4.21629e-05
0.00734462	0.0271273	0.152783	9.51096e-05	4.10061e-05
0.00734682	0.0270564	0.151823	9.29974e-05	3.98802e-05
0.0073476	0.0269857	0.150868	9.09311e-05	3.87845e-05
0.00735445	0.0269151	0.149917	8.89096e-05	3.77182e-05
0.007358	0.0268447	0.148972	8.6932e-05	3.66805e-05
0.00736016	0.0267746	0.148031	8.49973e-05	3.56707e-05
0.00736468	0.0267046	0.147096	8.31047e-05	3.4688e-05
0.00736599	0.0266347	0.146165	8.12533e-05	3.37317e-05
0.00736709	0.0265651	0.145239	7.94422e-05	3.28012e-05
0.00736893	0.0264957	0.144317	7.76705e-05	3.18958e-05
0.00737582	0.0264264	0.143401	7.59374e-05	3.10147e-05
0.00737913	0.0263573	0.142489	7.42421e-05	3.01574e-05
0.00738391	0.0262884	0.141582	7.25838e-05	2.93233e-05
0.00738691	0.0262197	0.14068	7.09617e-05	2.85117e-05
0.00738766	0.0261512	0.139783	6.9375e-05	2.7722e-05
0.00738776	0.0260828	0.13889	6.7823e-05	2.69537e-05
0.00738847	0.0260146	0.138002	6.63049e-05	2.62063e-05
0.0073929	0.0259466	0.137119	6.482e-05	2.5479e-05
0.00739473	0.0258788	0.136241	6.33677e-05	2.47715e-05
0.00739485	0.0258111	0.135367	6.19472e-05	2.40832e-05
0.00740133	0.0257437	0.134497	6.05578e-05	2.34136e-05
0.00740715	0.0256764	0.133633	5.91989e-05	2.27622e-05
0.00740771	0.0256093	0.132773	5.78698e-05	2.21285e-05
0.00740925	0.0255423	0.131917	5.65699e-05	2.1512e-05
0.00741004	0.0254756	0.131067	5.52985e-05	2.09124e-05
0.00741809	0.025409	0.13022	5.40551e-05	2.0329e-05
0.00742093	0.0253426	0.129379	5.2839e-05	1.97616e-05
0.00742533	0.0252763	0.128542	5.16497e-05	1.92097e-05
0.0074274	0.0252103	0.127709	5.04866e-05	1.86729e-05
0.00742939	0.0251444	0.126881	4.93491e-05	1.81507e-05
0.00743055	0.0250786	0.126057	4.82367e-05	1.76428e-05
0.00743069	0.0250131	0.125238	4.71489e-05	1.71488e-05
0.00743075	0.0249477	0.124424	4.6085e-05	1.66684e-05
0.00743213	0.0248825	0.123613	4.50446e-05	1.62011e-05
0.00743251	0.0248175	0.122808	4.40273e-05	1.57466e-05
0.00743926	0.0247526	0.122006	4.30324e-05	1.53046e-05
0.00744058	0.0246879	0.121209	4.20595e-05	1.48748e-05
0.00744329	0.0246234	0.179647	4.11081e-05	2.67228e-05
0.00744516	0.0245591	0.178583	4.01778e-05	2.59863e-05
0.00745545	0.0244949	0.177524	3.92682e-05	2.52697e-05
0.00746048	0.0244308	0.17647	3.83786e-05	2.45723e-05
0.00746417	0.024367	0.175421	3.75089e-05	2.38938e-05
0.00747019	0.0243033	0.174377	3.66584e-05	2.32335e-05
0.00747076	0.0242398	0.173338	3.58268e-05	2.25911e-05
0.00747291	0.0241764	0.172303	3.50137e-05	2.19661e-05
0.00747308	0.0241133	0.171274	3.42186e-05	2.13579e-05
0.00747413	0.0240502	0.170249	3.34413e-05	2.07662e-05
0.0074782	0.0239874	0.169229	3.26812e-05	2.01905e-05
0.00747834	0.0239247	0.168214	3.1938e-05	1.96304e-05
0.00747861	0.0238622	0.167204	3.12115e-05	1.90855e-05
0.00747905	0.0237998	0.166199	3.05011e-05	1.85554e-05
0.00748032	0.0237376	0.165199	2.98065e-05	1.80397e-05
0.00748164	0.0236756	0.164203	2.91275e-05	1.7538e-05
0.00748172	0.0236137	0.163212	2.84636e-05	1.705e-05
0.00748183	0.023552	0.162226	5.29888e-05	2.94993e-05
0.00748323	0.0234904	0.161245	5.18052e-05	2.86931e-05
0.00748378	0.023429	0.160268	5.06473e-05	2.79084e-05
0.00748505	0.0233678	0.159297	4.95148e-05	2.71446e-05
0.0074859	0.0233067	0.15833	4.84071e-05	2.64013e-05
0.00749093	0.0232458	0.157367	4.73235e-05	2.56778e-05
0.00749337	0.0231851	0.15641	4.62637e-05	2.49737e-05
0.00749711	0.0231245	0.155457	4.52271e-05	2.42884e-05
0.00749715	0.0230641	0.154508	8.26803e-05	4.1513e-05
0.00749799	0.0230038	0.153565	8.08663e-05	4.03949e-05
0.00750087	0.0229437	0.152626	7.90912e-05	3.93061e-05
0.00750136	0.0228837	0.151692	7.7354e-05	3.82459e-05
0.00750138	0.0228239	0.150762	7.56541e-05	3.72136e-05
0.00750138	0.0227642	0.149837	0.000135655	6.27432e-05
0.00750318	0.0227048	0.148917	0.000132739	6.10818e-05
0.00750351	0.0226454	0.148001	0.000129884	5.94633e-05
0.00750484	0.0225862	0.147089	0.000127088	5.78865e-05
0.00750766	0.0225272	0.146183	0.000124352	5.63503e-05
0.00750943	0.0224683	0.145281	0.000121672	5.48538e-05
0.00751219	0.0224096	0.144383	0.000119049	5.3396e-05
0.00751286	0.022351	0.14349	0.000116481	5.19759e-05
0.00751328	0.0222926	0.142601	0.000113967	5.05925e-05
0.00751555	0.0222344	0.141717	0.000111505	4.9245e-05
0.00751636	0.0221763	0.140838	0.000109096	4.79325e-05
0.00751878	0.0221183	0.139962	0.000106737	4.66539e-05
0.00752447	0.0220605	0.139092	0.000104428	4.54086e-05
0.00752826	0.0220028	0.138226	0.000102167	4.41957e-05
0.0075293	0.0219453	0.137364	9.99544e-05	4.30143e-05
0.00753171	0.021888	0.136506	9.77882e-05	4.18636e-05
0.00753617	0.0218308	0.135653	9.56678e-05	4.0743e-05
0.00753656	0.0217737	0.134805	0.00017383	7.07688e-05
0.00753773	0.0217168	0.133961	0.000170149	6.89133e-05
0.00753843	0.02166	0.133121	0.000166543	6.7105e-05
0.00754908	0.0216034	0.132285	0.000163012	6.53429e-05
0.00755263	0.021547	0.131454	0.000159554	6.36257e-05
0.00755321	0.0214907	0.130627	0.000156166	6.19524e-05
0.00755978	0.0214345	0.129805	0.000152849	6.03218e-05
0.00756093	0.0213785	0.128986	0.0001496	5.8733e-05
0.0075612	0.0213226	0.128172	0.000146418	5.71849e-05
0.00756345	0.0212669	0.127363	0.000143302	5.56765e-05
0.00756411	0.0212113	0.126557	0.00024936	9.21613e-05
0.00756433	0.0211558	0.125756	0.000244177	8.97778e-05
0.00756625	0.0211005	0.124959	0.000239097	8.74541e-05
0.00756635	0.0210454	0.124166	0.00023412	8.51887e-05
0.00756705	0.0209904	0.123377	0.000229243	8.29803e-05
0.00756901	0.0209355	0.122593	0.000224465	8.08275e-05
0.00756943	0.0208808	0.121813	0.000219783	7.87289e-05
0.00757017	0.0208262	0.121036	0.000215196	7.66832e-05
0.00757672	0.0207718	0.120264	0.000210702	7.46891e-05
0.00757897	0.0207175	0.119497	0.000206299	7.27453e-05
0.00758401	0.0206633	0.118733	0.000201985	7.08507e-05
0.00759162	0.0206093	0.117973	0.000197759	6.9004e-05
0.00759559	0.0205554	0.117217	0.000193618	6.7204e-05
0.00759657	0.0205017	0.116466	0.000189562	6.54497e-05
0.0075972	0.0204481	0.115718	0.000185587	6.37399e-05
0.00759797	0.0203946	0.114975	0.000181694	6.20735e-05
0.00759934	0.0203413	0.114235	0.00017788	6.04494e-05
0.00759979	0.0202881	0.1135	0.000174144	5.88666e-05
0.00760176	0.0202351	0.112768	0.000170484	5.73241e-05
0.00760187	0.0201822	0.112041	0.000166899	5.58208e-05
0.00760278	0.0201294	0.111317	0.000163386	5.4356e-05
0.00760932	0.0200768	0.110598	0.000159946	5.29284e-05
0.00761295	0.0200243	0.109882	0.000156576	5.15374e-05
0.00761611	0.019972	0.10917	0.000153275	5.01819e-05
0.00761656	0.0199198	0.108462	0.000150041	4.8861e-05
0.00761821	0.0198677	0.107758	0.000146874	4.7574e-05
0.00761854	0.0198157	0.107058	0.000143771	4.632e-05
0.00761996	0.0197639	0.106362	0.000140733	4.50981e-05
0.00762056	0.0197122	0.105669	0.000137757	4.39076e-05
0.00762157	0.0196607	0.104981	0.000134841	4.27476e-05
0.0076265	0.0196093	0.104296	0.000131986	4.16175e-05
0.00762658	0.019558	0.103615	0.00012919	4.05165e-05
0.00762668	0.0195069	0.102938	0.000126451	3.94438e-05
0.00763003	0.0194559	0.102264	0.000123769	3.83988e-05
0.00763443	0.019405	0.101595	0.000121141	3.73807e-05
0.00763562	0.0193543	0.100929	0.000118569	3.63889e-05
0.00763728	0.0193037	0.100266	0.000116049	3.54227e-05
0.00763764	0.0192532	0.0996079	0.000113581	3.44815e-05
0.0076458	0.0192028	0.098953	0.000111164	3.35646e-05
0.00765031	0.0191526	0.0983018	0.000108798	3.26715e-05
0.0076512	0.0191025	0.0976543	0.00010648	3.18016e-05
0.00765143	0.0190526	0.0970105	0.000104211	3.09542e-05
0.00765496	0.0190028	0.0963702	0.000101988	3.01288e-05
0.00765879	0.0189531	0.0957336	9.98115e-05	2.93249e-05
0.00765997	0.0189035	0.0951006	9.76803e-05	2.85418e-05
0.00766418	0.0188541	0.0944712	9.55933e-05	2.77792e-05
0.00766581	0.0188047	0.0938453	0.000171104	4.8131e-05
0.00766616	0.0187556	0.0932231	0.000167533	4.68703e-05
0.00766794	0.0187065	0.0926043	0.000164035	4.56418e-05
0.0076686	0.0186576	0.0919891	0.000160607	4.44445e-05
0.00767248	0.0186088	0.0913774	0.000157249	4.32778e-05
0.00767608	0.0185601	0.0907692	0.000153959	4.21409e-05
0.00767653	0.0185116	0.0901645	0.000150736	4.1033e-05
0.00768763	0.0184632	0.0895633	0.000147579	3.99535e-05
0.00768887	0.0184149	0.0889655	0.000144485	3.89016e-05
0.00768906	0.0183667	0.0883711	0.000141455	3.78766e-05
0.00769342	0.0183186	0.0877802	0.000138486	3.6878e-05
0.00769563	0.0182707	0.0871927	0.000135578	3.59049e-05
0.00769852	0.0182229	0.0866086	0.000132729	3.49569e-05
0.00770047	0.0181753	0.0860279	0.000129938	3.40332e-05
0.00770524	0.0181277	0.0854505	0.000229195	5.84135e-05
0.00770539	0.0180803	0.0848765	0.000224491	5.69009e-05
0.0077062	0.018033	0.0843058	0.00021988	5.54264e-05
0.00770705	0.0179858	0.0837385	0.000215362	5.3989e-05
0.00770781	0.0179388	0.0831745	0.000210933	5.25878e-05
0.00770781	0.0178918	0.0826137	0.000206592	5.12219e-05
0.00770959	0.017845	0.0820563	0.000202338	4.98905e-05
0.00770966	0.0177983	0.0815021	0.000198169	4.85928e-05
0.00771587	0.0177518	0.0809511	0.000194083	4.73279e-05
0.00771865	0.0177053	0.0804034	0.000190078	4.60949e-05
0.00772466	0.017659	0.079859	0.000186154	4.48932e-05
0.00772923	0.0176128	0.0793177	0.000182308	4.3722e-05
0.00773294	0.0175667	0.0787796	0.000178539	4.25804e-05
0.00773463	0.0175207	0.0782447	0.000174846	4.14679e-05
0.00773718	0.0174749	0.077713	0.000171226	4.03836e-05
0.00773954	0.0174292	0.0771844	0.00016768	3.93269e-05
0.00774106	0.0173835	0.0766589	0.000164204	3.82971e-05
0.00774297	0.017338	0.0761366	0.000160799	3.72935e-05
0.00774299	0.0172927	0.0756174	0.000157462	3.63155e-05
0.00774761	0.0172474	0.0751013	0.000154192	3.53625e-05
0.00775371	0.0172023	0.0745882	0.000150988	3.44337e-05
0.00775562	0.0171573	0.0740783	0.000147848	3.35288e-05
0.00775637	0.0171124	0.0735713	0.000144772	3.2647e-05
0.00776054	0.0170676	0.0730675	0.000141758	3.17877e-05
0.00776153	0.0170229	0.0725666	0.000138805	3.09505e-05
0.00776224	0.0169783	0.0720687	0.000135912	3.01347e-05
0.00776399	0.0169339	0.0715739	0.000133077	2.93399e-05
0.00776767	0.0168896	0.071082	0.000130299	2.85655e-05
0.00776937	0.0168454	0.0705931	0.000127578	2.7811e-05
0.00777207	0.0168013	0.0701071	0.000124912	2.70759e-05
0.00777352	0.0167573	0.0696241	0.0001223	2.63597e-05
0.0077738	0.0167134	0.069144	0.000119741	2.56619e-05
0.00777709	0.0166697	0.0686668	0.000117234	2.49822e-05
0.00778024	0.016626	0.0681925	0.000114778	2.432e-05
0.00778153	0.0165825	0.0677211	0.000112372	2.36749e-05
0.00778223	0.0165391	0.0672526	0.000110015	2.30465e-05
0.00778245	0.0164958	0.0667869	0.000107706	2.24343e-05
0.00778437	0.0164526	0.066324	0.000184905	3.72728e-05
0.00778482	0.0164095	0.065864	0.000181111	3.63005e-05
0.00778856	0.0163665	0.0654068	0.000177392	3.53529e-05
0.00778884	0.0163237	0.0649524	0.000173747	3.44294e-05
0.00779163	0.0162809	0.0645008	0.000170175	3.35293e-05
0.00779357	0.0162383	0.064052	0.000166674	3.26522e-05
0.00779433	0.0161958	0.0636059	0.000163243	3.17973e-05
0.00779568	0.0161534	0.0631626	0.00015988	3.09643e-05
0.00779702	0.0161111	0.062722	0.000156584	3.01524e-05
0.00779891	0.0160689	0.0622841	0.000153354	2.93613e-05
0.00780038	0.0160268	0.0618489	0.000150189	2.85904e-05
0.00780563	0.0159848	0.0614164	0.000147087	2.78392e-05
0.00780592	0.0159429	0.0609866	0.000144047	2.71073e-05
0.00780595	0.0159012	0.0605595	0.000141068	2.6394e-05
0.00780623	0.0158595	0.060135	0.000138149	2.5699e-05
0.00780967	0.015818	0.0597131	0.000135289	2.50219e-05
0.00781475	0.0157766	0.0592939	0.000132486	2.43621e-05
0.00781967	0.0157352	0.0588773	0.000129739	2.37193e-05
0.00782347	0.015694	0.0584633	0.000127047	2.3093e-05
0.00782348	0.0156529	0.0580519	0.00012441	2.24828e-05
0.00782387	0.0156119	0.057643	0.000121826	2.18883e-05
0.00782536	0.015571	0.0572368	0.000119294	2.13091e-05
0.00782619	0.0155302	0.056833	0.000116813	2.07449e-05
0.00782645	0.0154895	0.0564318	0.000114382	2.01952e-05
0.00783131	0.0154489	0.0560331	0.000112	1.96597e-05
0.00783257	0.0154084	0.055637	0.000109666	1.91381e-05
0.00783297	0.0153681	0.0552433	0.000107379	1.86299e-05
0.00783298	0.0153278	0.0548521	0.000105139	1.81349e-05
0.00783507	0.0152876	0.0544634	0.000102944	1.76527e-05
0.00783565	0.0152476	0.0540771	0.000100794	1.7183e-05
0.00783838	0.0152076	0.0536933	9.86874e-05	1.67255e-05
0.00784021	0.0151678	0.0533119	9.66235e-05	1.62799e-05
0.00784123	0.015128	0.0529329	9.46015e-05	1.58459e-05
0.00784312	0.0150884	0.0525563	9.26206e-05	1.54231e-05
0.00784359	0.0150488	0.0521822	9.068e-05	1.50114e-05
0.00784558	0.0150094	0.0518104	8.87789e-05	1.46103e-05
0.00784879	0.01497	0.051441	8.69165e-05	1.42198e-05
0.00785532	0.0149308	0.0510739	8.50921e-05	1.38394e-05
0.00785672	0.0148916	0.0507092	8.33049e-05	1.34689e-05
0.00785776	0.0148526	0.0503468	8.15542e-05	1.31081e-05
0.00785861	0.0148137	0.0499867	7.98393e-05	1.27568e-05
0.00785864	0.0147748	0.049629	7.81594e-05	1.24146e-05
0.00786113	0.0147361	0.0492735	7.65139e-05	1.20814e-05
0.00786272	0.0146975	0.0489203	0.000133779	2.06611e-05
0.00786778	0.0146589	0.0485694	0.000131025	2.01165e-05
0.0078678	0.0146205	0.0482208	0.000128326	1.95858e-05
0.00787196	0.0145822	0.0478744	0.000125681	1.90688e-05
0.00787269	0.0145439	0.0475302	0.000123089	1.85651e-05
0.00787514	0.0145058	0.0471882	0.000120549	1.80743e-05
0.00787621	0.0144678	0.0468485	0.00011806	1.75962e-05
0.0078808	0.0144298	0.046511	0.00011562	1.71304e-05
0.00788441	0.014392	0.0461756	0.00011323	1.66767e-05
0.00788594	0.0143542	0.0458424	0.000110887	1.62346e-05
0.00788744	0.0143166	0.0455114	0.000108591	1.5804e-05
0.0078875	0.014279	0.0451826	0.000106342	1.53845e-05
0.00788783	0.0142416	0.0448558	0.000104137	1.49759e-05
0.00789092	0.0142042	0.0445312	0.000101977	1.45778e-05
0.00789251	0.014167	0.0442088	9.9861e-05	1.41901e-05
0.00790638	0.0141298	0.0438884	9.77871e-05	1.38124e-05
0.00791119	0.0140927	0.0435701	0.000172569	2.40703e-05
0.0079132	0.0140558	0.0432539	0.000169069	2.34418e-05
0.00791821	0.0140189	0.0429398	0.000165639	2.28293e-05
0.00791901	0.0139821	0.0426277	0.000162276	2.22323e-05
0.00792393	0.0139454	0.0423177	0.000158979	2.16505e-05
0.00792852	0.0139089	0.0420097	0.000155746	2.10836e-05
0.00793011	0.0138724	0.0417038	0.000152578	2.05311e-05
0.00793386	0.013836	0.0413998	0.000149472	1.99927e-05
0.00793936	0.0137997	0.0410979	0.000146427	1.94681e-05
0.00794064	0.0137634	0.0407979	0.000143442	1.89568e-05
0.00794187	0.0137273	0.0405	0.000140516	1.84587e-05
0.00794426	0.0136913	0.040204	0.000137648	1.79733e-05
0.00794744	0.0136554	0.0399099	0.000134837	1.75003e-05
0.00795462	0.0136195	0.0396178	0.000132081	1.70395e-05
0.00795558	0.0135838	0.0393277	0.00012938	1.65905e-05
0.00795765	0.0135481	0.0390394	0.000126732	1.6153e-05
0.00795843	0.0135126	0.0387531	0.000124137	1.57268e-05
0.00796154	0.0134771	0.0384687	0.000121594	1.53115e-05
0.00796484	0.0134417	0.0381862	0.000119101	1.49069e-05
0.00796486	0.0134064	0.0379055	0.000116657	1.45127e-05
0.00796852	0.0133712	0.0376268	0.000114262	1.41287e-05
0.0079689	0.0133361	0.0373498	0.000111915	1.37546e-05
0.00798063	0.0133011	0.0370748	0.000109614	1.33902e-05
0.00798536	0.0132662	0.0368016	0.00010736	1.30352e-05
0.00798794	0.0132314	0.0365302	0.00010515	1.26893e-05
0.00799071	0.0131966	0.0362606	0.000102985	1.23524e-05
0.00799486	0.013162	0.0359928	0.000100862	1.20243e-05
0.00799654	0.0131274	0.0357269	9.87825e-05	1.17046e-05
0.00800006	0.0130929	0.0354627	9.67443e-05	1.13932e-05
0.00800228	0.0130586	0.0352003	9.47469e-05	1.10899e-05
0.00800794	0.0130243	0.0349397	9.27895e-05	1.07945e-05
0.00800969	0.0129901	0.0346808	9.08713e-05	1.05068e-05
0.00800992	0.0129559	0.0344237	8.89917e-05	1.02265e-05
0.00801224	0.0129219	0.0341683	8.71498e-05	9.95357e-06
0.00801247	0.012888	0.0339146	8.53449e-05	9.68772e-06
0.00801334	0.0128541	0.0336626	8.35762e-05	9.42881e-06
0.00801388	0.0128203	0.0334124	8.18432e-05	9.17664e-06
0.00801497	0.0127867	0.0331639	8.01451e-05	8.93107e-06
0.00801697	0.0127531	0.032917	7.84811e-05	8.6919e-06
0.00801699	0.0127196	0.0326718	7.68508e-05	8.45899e-06
0.00801972	0.0126862	0.0324283	7.52533e-05	8.23218e-06
0.00802092	0.0126528	0.0321864	7.36881e-05	8.0113e-06
0.00802279	0.0126196	0.0319462	7.21545e-05	7.79621e-06
0.00802313	0.0125864	0.0317076	7.06519e-05	7.58676e-06
0.00802421	0.0125533	0.0314707	6.91797e-05	7.3828e-06
0.0080312	0.0125203	0.0312353	6.77373e-05	7.1842e-06
0.00803264	0.0124874	0.0310016	6.63242e-05	6.99082e-06
0.00803271	0.0124546	0.0307695	6.49397e-05	6.80253e-06
0.00803478	0.0124219	0.030539	6.35833e-05	6.61918e-06
0.00803551	0.0123892	0.03031	6.22544e-05	6.44067e-06
0.00803556	0.0123567	0.0300826	6.09525e-05	6.26686e-06
0.00803604	0.0123242	0.0298568	5.96771e-05	6.09764e-06
0.00803711	0.0122918	0.0296325	5.84276e-05	5.93288e-06
0.0080462	0.0122595	0.0294098	5.72036e-05	5.77247e-06
0.00804742	0.0122273	0.0291886	5.60045e-05	5.6163e-06
0.00805318	0.0121951	0.0289689	5.48298e-05	5.46425e-06
0.00805602	0.012163	0.0287508	5.36792e-05	5.31624e-06
0.00805682	0.0121311	0.0285341	5.25519e-05	5.17214e-06
0.00806109	0.0120992	0.028319	5.14478e-05	5.03186e-06
0.00806503	0.0120673	0.0281053	5.03662e-05	4.8953e-06
0.00806824	0.0120356	0.0278931	4.93067e-05	4.76236e-06
0.00807379	0.012004	0.0276824	4.82689e-05	4.63296e-06
0.00807793	0.0119724	0.0274731	4.72523e-05	4.50699e-06
0.00808042	0.0119409	0.0272653	4.62566e-05	4.38437e-06
0.00808691	0.0119095	0.027059	4.52813e-05	4.26501e-06
0.00808764	0.0118782	0.026854	4.4326e-05	4.14883e-06
0.00810376	0.0118469	0.0266505	4.33903e-05	4.03575e-06
0.00810419	0.0118158	0.0264485	4.24739e-05	3.92568e-06
0.00810544	0.0117847	0.0262478	4.15762e-05	3.81855e-06
0.00810731	0.0117537	0.0260485	4.06971e-05	3.71428e-06
0.0081087	0.0117228	0.0258506	3.98361e-05	3.6128e-06
0.00811319	0.0116919	0.0256541	3.89927e-05	3.51402e-06
0.008114	0.0116612	0.025459	3.81668e-05	3.41789e-06
0.00811733	0.0116305	0.0252652	3.73579e-05	3.32434e-06
0.00811957	0.0115999	0.0250728	3.65657e-05	3.23329e-06
0.00812056	0.0115693	0.0248818	3.57899e-05	3.14468e-06
0.00812144	0.0115389	0.024692	3.50301e-05	3.05844e-06
0.00812243	0.0115085	0.0245037	3.4286e-05	2.97453e-06
0.00812943	0.0114782	0.0243166	3.35573e-05	2.89286e-06
0.0081354	0.011448	0.0241309	3.28437e-05	2.81339e-06
0.00813952	0.0114179	0.0239464	3.21449e-05	2.73606e-06
0.0081403	0.0113878	0.0237633	3.14606e-05	2.66081e-06
0.0081442	0.0113579	0.0235814	3.07904e-05	2.58758e-06
0.00814492	0.011328	0.0234009	3.01342e-05	2.51633e-06
0.00814542	0.0112981	0.0232216	2.94916e-05	2.447e-06
0.00814709	0.0112684	0.0230436	2.88623e-05	2.37954e-06
0.00814872	0.0112387	0.0228668	2.82462e-05	2.3139e-06
0.00815066	0.0112091	0.0226913	2.76429e-05	2.25003e-06
0.00815139	0.0111796	0.022517	2.70521e-05	2.18789e-06
0.00815424	0.0111502	0.022344	2.64736e-05	2.12743e-06
0.00815517	0.0111208	0.0221722	2.59072e-05	2.06861e-06
0.00815762	0.0110915	0.0220016	2.53526e-05	2.01138e-06
0.00816278	0.0110623	0.0218323	2.48096e-05	1.95571e-06
0.00816575	0.0110332	0.0216641	2.42779e-05	1.90154e-06
0.00816596	0.0110041	0.0214971	2.37574e-05	1.84884e-06
0.00816832	0.0109751	0.0213314	2.32477e-05	1.79757e-06
0.00817227	0.0109462	0.0356938	4.19734e-05	3.26361e-06
0.00817342	0.0109174	0.0354346	4.10915e-05	3.17462e-06
0.00817441	0.0108886	0.0351772	4.02277e-05	3.088e-06
0.00817455	0.0108599	0.0349214	3.93815e-05	3.0037e-06
0.00818006	0.0108313	0.0346674	3.85527e-05	2.92164e-06
0.00818033	0.0108028	0.034415	3.77408e-05	2.84178e-06
0.00818368	0.0107743	0.0341643	3.69456e-05	2.76406e-06
0.00818703	0.0107459	0.0339152	3.61667e-05	2.68842e-06
0.00819263	0.0107176	0.0336678	3.54038e-05	2.6148e-06
0.00819303	0.0106894	0.033422	3.46566e-05	2.54316e-06
0.00819318	0.0106612	0.0331779	3.39247e-05	2.47344e-06
0.0081933	0.0106331	0.0329353	3.32078e-05	2.40559e-06
0.00819506	0.0106051	0.0326944	3.25057e-05	2.33956e-06
0.00819823	0.0105771	0.0324551	3.18181e-05	2.2753e-06
0.00820059	0.0105492	0.0322174	3.11446e-05	2.21278e-06
0.00820151	0.0105214	0.0319812	3.0485e-05	2.15193e-06
0.00820871	0.0104937	0.0317467	2.9839e-05	2.09273e-06
0.00820927	0.0332651	0.0315137	2.92064e-05	3.66692e-06
0.00821144	0.0331788	0.0312822	2.85868e-05	3.56764e-06
0.00821147	0.0330927	0.0310524	2.798e-05	3.47098e-06
0.00821194	0.0330068	0.030824	2.73858e-05	3.37689e-06
0.0082122	0.0329211	0.0305972	2.68039e-05	3.2853e-06
0.00821666	0.0328356	0.0303719	2.6234e-05	3.19613e-06
0.00821731	0.0327504	0.0301481	2.56759e-05	3.10934e-06
0.00821772	0.0326653	0.0299258	4.44091e-05	5.23454e-06
0.00822128	0.0325805	0.029705	4.34828e-05	5.09457e-06
0.00822153	0.0324959	0.0294857	4.25753e-05	4.95826e-06
0.00822221	0.0324115	0.0292679	7.24983e-05	8.25254e-06
0.00822252	0.0323274	0.0290515	7.10159e-05	8.03524e-06
0.00822321	0.0322434	0.0288366	6.95629e-05	7.82351e-06
0.00822343	0.0321597	0.0286232	6.81387e-05	7.61723e-06
0.00822842	0.0320762	0.0284112	6.67429e-05	7.41625e-06
0.00822999	0.0319929	0.0282006	6.53748e-05	7.22045e-06
0.00823213	0.0319098	0.0279915	6.40339e-05	7.02969e-06
0.00823364	0.0318269	0.0277837	6.27197e-05	6.84385e-06
0.00823476	0.0317443	0.0275774	6.14317e-05	6.66281e-06
0.0082381	0.0316618	0.0273725	6.01694e-05	6.48643e-06
0.00824459	0.0315796	0.027169	5.89322e-05	6.31462e-06
0.00824481	0.0314975	0.0269668	5.77198e-05	6.14725e-06
0.0082452	0.0314157	0.0267661	5.65315e-05	5.98421e-06
0.00824566	0.0313341	0.0265667	5.53671e-05	5.82538e-06
0.00824793	0.0312527	0.0263687	5.42259e-05	5.67068e-06
0.00824831	0.0311715	0.026172	5.31076e-05	5.51999e-06
0.0082488	0.0310905	0.0259766	5.20116e-05	5.3732e-06
0.00825009	0.0310098	0.0257826	5.09377e-05	5.23023e-06
0.00825134	0.0309292	0.02559	4.98852e-05	5.09097e-06
0.0082583	0.0308488	0.0253986	4.8854e-05	4.95534e-06
0.00825901	0.0307687	0.0252086	4.78434e-05	4.82323e-06
0.0082602	0.0306887	0.0250198	4.68531e-05	4.69456e-06
0.00826052	0.030609	0.0248324	4.58828e-05	4.56925e-06
0.00826357	0.0305294	0.0246462	4.4932e-05	4.4472e-06
0.00826489	0.0304501	0.0244614	4.40003e-05	4.32834e-06
0.00826768	0.0303709	0.0242778	4.30874e-05	4.21258e-06
0.00826861	0.030292	0.0240954	4.21929e-05	4.09985e-06
0.0082696	0.0302133	0.0239144	4.13165e-05	3.99007e-06
0.00827078	0.0301347	0.0237345	4.04578e-05	3.88315e-06
0.0082725	0.0300564	0.023556	3.96164e-05	3.77904e-06
0.00827304	0.0299783	0.0233786	3.87921e-05	3.67766e-06
0.00827515	0.0299004	0.0232025	3.79844e-05	3.57893e-06
0.00827521	0.0298226	0.0230276	3.71931e-05	3.48279e-06
0.00827533	0.0297451	0.0228539	3.64178e-05	3.38918e-06
0.00827883	0.0296678	0.0226814	3.56582e-05	3.29803e-06
0.00827976	0.0295906	0.0225102	3.49141e-05	3.20928e-06
0.00828166	0.0295137	0.0223401	3.4185e-05	3.12286e-06
0.00828325	0.029437	0.0221712	3.34708e-05	3.03871e-06
0.00828375	0.0293604	0.0220034	3.27711e-05	2.95679e-06
0.00828474	0.0292841	0.0218369	3.20856e-05	2.87702e-06
0.00828717	0.0292079	0.0216715	5.46866e-05	4.81398e-06
0.00828801	0.029132	0.0215072	5.35653e-05	4.68609e-06
0.00829071	0.0290562	0.0213441	5.24663e-05	4.56152e-06
0.00829299	0.0289806	0.0211821	5.13892e-05	4.44018e-06
0.00829423	0.0289052	0.0210213	8.63151e-05	7.35123e-06
0.00829442	0.0288301	0.0208616	8.45794e-05	7.15875e-06
0.00829577	0.0287551	0.020703	8.28775e-05	6.97118e-06
0.00830157	0.0286803	0.0205456	8.12087e-05	6.78841e-06
0.0083027	0.0286057	0.0203892	7.95726e-05	6.61031e-06
0.00830985	0.0285313	0.0202339	7.79683e-05	6.43677e-06
0.00831329	0.028457	0.0200798	7.63955e-05	6.26767e-06
0.00831456	0.028383	0.0199267	7.48533e-05	6.10291e-06
0.00831512	0.0283092	0.0197746	7.33413e-05	5.94237e-06
0.00831609	0.0282355	0.0196237	7.1859e-05	5.78596e-06
0.008318	0.028162	0.0194738	7.04057e-05	5.63356e-06
0.00831858	0.0280888	0.019325	6.89808e-05	5.48508e-06
0.00831989	0.0280157	0.0191772	6.7584e-05	5.34042e-06
0.00832174	0.0279428	0.0190305	6.62145e-05	5.19948e-06
0.00832316	0.02787	0.0188848	6.4872e-05	5.06217e-06
0.00832529	0.0277975	0.0187402	6.35559e-05	4.9284e-06
0.00833374	0.0277252	0.0185965	6.22656e-05	4.79809e-06
0.00833488	0.027653	0.0184539	6.10008e-05	4.67113e-06
0.00833602	0.027581	0.0183123	5.97609e-05	4.54746e-06
0.00833842	0.0275092	0.0181717	5.85454e-05	4.42699e-06
0.00834327	0.0274376	0.0180322	5.7354e-05	4.30963e-06
0.00834331	0.0273662	0.0178936	5.6186e-05	4.19531e-06
0.00834523	0.027295	0.0177559	5.50411e-05	4.08395e-06
0.00834563	0.0272239	0.0176193	5.39189e-05	3.97548e-06
0.00834642	0.027153	0.0174836	5.28189e-05	3.86982e-06
0.00834666	0.0270823	0.0173489	5.17406e-05	3.76691e-06
0.00834689	0.0270118	0.0172152	5.06838e-05	3.66666e-06
0.00834953	0.0269415	0.0170824	4.96478e-05	3.56903e-06
0.00835037	0.0268713	0.0169506	4.86325e-05	3.47393e-06
0.0083539	0.0268013	0.0168197	4.76373e-05	3.38132e-06
0.00835599	0.0267315	0.0166898	4.66618e-05	3.29111e-06
0.00835604	0.0266619	0.0165608	4.57058e-05	3.20325e-06
0.00835642	0.0265925	0.0164327	4.47688e-05	3.11769e-06
0.00835801	0.0265232	0.0163055	4.38504e-05	3.03436e-06
0.0083593	0.0264541	0.0161793	4.29504e-05	2.95321e-06
0.00835932	0.0263852	0.0160539	4.20683e-05	2.87418e-06
0.00835961	0.0263165	0.0159295	4.12037e-05	2.79722e-06
0.00835965	0.0262479	0.0158059	4.03565e-05	2.72227e-06
0.00835989	0.0261796	0.0156833	3.95261e-05	2.64928e-06
0.0083623	0.0261113	0.0155615	3.87124e-05	2.57821e-06
0.00836318	0.0260433	0.0154406	3.7915e-05	2.509e-06
0.00836702	0.0259755	0.0153206	3.71335e-05	2.44161e-06
0.00836704	0.0259078	0.0152014	3.63676e-05	2.37599e-06
0.00836758	0.0258403	0.0150831	3.56172e-05	2.31209e-06
0.00836876	0.0257729	0.0149657	3.48817e-05	2.24987e-06
0.00837441	0.0257058	0.0148491	3.41611e-05	2.1893e-06
0.00837467	0.0256388	0.0147333	3.34549e-05	2.13031e-06
0.00837594	0.0255719	0.0146184	3.27629e-05	2.07288e-06
0.00838334	0.0255053	0.0145044	5.61831e-05	3.53844e-06
0.00838416	0.0254388	0.0143911	5.50446e-05	3.44453e-06
0.00838936	0.0253725	0.0142787	5.39284e-05	3.35306e-06
0.00838985	0.0253064	0.0141671	5.28342e-05	3.26396e-06
0.00839188	0.0252404	0.0140563	5.17616e-05	3.17717e-06
0.00839551	0.0251746	0.0139463	5.07101e-05	3.09264e-06
0.00839555	0.025109	0.0138372	4.96793e-05	3.01031e-06
0.00839871	0.0250435	0.0137288	4.86688e-05	2.93011e-06
0.00839962	0.0249782	0.0136212	4.76783e-05	2.85201e-06
0.0084012	0.0249131	0.0135144	4.67073e-05	2.77594e-06
0.00840153	0.0248481	0.0134083	4.57556e-05	2.70185e-06
0.00840232	0.0247833	0.0133031	4.48227e-05	2.6297e-06
0.00840307	0.0247187	0.0131986	4.39082e-05	2.55943e-06
0.00840521	0.0246542	0.0130949	4.30118e-05	2.49099e-06
0.00840721	0.0245899	0.0219644	4.21333e-05	4.18507e-06
0.00841354	0.0245258	0.0218007	4.12721e-05	4.07489e-06
0.00841475	0.0244618	0.0216381	4.0428e-05	3.96754e-06
0.00841586	0.024398	0.0214766	3.96007e-05	3.86295e-06
0.00841663	0.0243343	0.0213162	3.87899e-05	3.76106e-06
0.00842263	0.0242708	0.0211569	3.79952e-05	3.66178e-06
0.00842366	0.0242075	0.0209986	3.72162e-05	3.56507e-06
0.00842377	0.0241444	0.0208415	3.64528e-05	3.47085e-06
0.00842454	0.0240814	0.0206855	3.57047e-05	3.37907e-06
0.00842573	0.0240185	0.0205305	3.49714e-05	3.28965e-06
0.00842606	0.0239559	0.0332357	3.42528e-05	5.48184e-06
0.00842788	0.0238933	0.0330005	3.35485e-05	5.33905e-06
0.00843115	0.023831	0.0327669	3.28583e-05	5.19989e-06
0.00843317	0.0237688	0.0325347	3.21818e-05	5.06426e-06
0.0084372	0.0237067	0.032304	3.1519e-05	4.93208e-06
0.00843807	0.0236449	0.0320748	3.08694e-05	4.80327e-06
0.00843997	0.0235832	0.0318471	3.02328e-05	4.67775e-06
0.00844037	0.0235216	0.0316208	2.9609e-05	4.55542e-06
0.00844293	0.0234602	0.031396	4.98431e-05	7.43803e-06
0.00844343	0.0233989	0.0311726	4.88347e-05	7.24653e-06
0.00844634	0.0233378	0.0309507	4.7846e-05	7.05985e-06
0.00844717	0.0232769	0.0307302	4.68768e-05	6.87784e-06
0.0084511	0.0232161	0.0305111	4.59266e-05	6.70041e-06
0.0084549	0.0231555	0.0302934	4.49951e-05	6.52744e-06
0.00845564	0.023095	0.0300772	4.4082e-05	6.35883e-06
0.00845659	0.0230347	0.0298623	4.31868e-05	6.19446e-06
0.00845659	0.0229746	0.0296488	4.23093e-05	6.03423e-06
0.00845714	0.0229146	0.0294367	4.1449e-05	5.87804e-06
0.00845739	0.0228547	0.029226	4.06058e-05	5.72579e-06
0.00845894	0.022795	0.0290167	3.97792e-05	5.57739e-06
0.0084627	0.0227355	0.0288087	3.8969e-05	5.43273e-06
0.00846308	0.0226761	0.0286021	3.81747e-05	5.29174e-06
0.00846772	0.0226168	0.0283968	3.73962e-05	5.15432e-06
0.00847268	0.0225578	0.0281928	3.66331e-05	5.02037e-06
0.00847689	0.0224988	0.0279902	3.58852e-05	4.88982e-06
0.00847763	0.02244	0.0277889	3.5152e-05	4.76258e-06
0.008478	0.0223814	0.0275889	3.44334e-05	4.63857e-06
0.00847813	0.0223229	0.0273903	3.37291e-05	4.51771e-06
0.00848	0.0222646	0.0271929	3.30388e-05	4.39993e-06
0.00848108	0.0222064	0.0269968	3.23622e-05	4.28513e-06
0.00848189	0.0221484	0.026802	3.16991e-05	4.17327e-06
0.00848201	0.0220905	0.0266085	3.10491e-05	4.06425e-06
0.00848247	0.0220327	0.0264163	3.04122e-05	3.95801e-06
0.00848501	0.0219751	0.0262253	2.97879e-05	3.85448e-06
0.0084906	0.0219177	0.0260356	2.91761e-05	3.75359e-06
0.00849197	0.0218604	0.0258471	2.85764e-05	3.65528e-06
0.008494	0.0218032	0.0256599	2.79888e-05	3.55949e-06
0.00849403	0.0217462	0.0254739	2.74129e-05	3.46614e-06
0.00849416	0.0216894	0.0252891	2.68486e-05	3.37519e-06
0.00849448	0.0216326	0.0251056	2.62955e-05	3.28656e-06
0.00849508	0.0215761	0.0249233	2.57535e-05	3.20021e-06
0.00849974	0.0215197	0.0247421	2.52224e-05	3.11607e-06
0.00850205	0.0214634	0.0245622	2.47019e-05	3.03409e-06
0.00850692	0.0214072	0.0243835	2.41918e-05	2.95422e-06
0.0085073	0.0213512	0.024206	2.3692e-05	2.8764e-06
0.00850778	0.0212954	0.0240296	2.32023e-05	2.80059e-06
0.00851015	0.0212397	0.0238544	2.27224e-05	2.72672e-06
0.00851519	0.0211841	0.0236804	2.22522e-05	2.65476e-06
0.00851824	0.0211287	0.0235075	2.17914e-05	2.58465e-06
0.0085228	0.0210734	0.0233358	2.13399e-05	2.51636e-06
0.00852281	0.0210183	0.0231653	2.08975e-05	2.44982e-06
0.00852432	0.0209633	0.0229959	2.0464e-05	2.38501e-06
0.00852434	0.0209084	0.0228276	2.00393e-05	2.32187e-06
0.00852437	0.0208537	0.0226604	1.96231e-05	2.26036e-06
0.00852548	0.0207991	0.0224944	1.92154e-05	2.20044e-06
0.00852638	0.0207447	0.0223295	1.88159e-05	2.14208e-06
0.00852657	0.0206904	0.0221656	1.84245e-05	2.08523e-06
0.00852781	0.0206363	0.0220029	1.8041e-05	2.02986e-06
0.00853183	0.0205822	0.0218413	1.76653e-05	1.97592e-06
0.00853519	0.0205284	0.0216807	1.72973e-05	1.92338e-06
0.00853832	0.0204746	0.0215213	1.69366e-05	1.87221e-06
0.00853899	0.020421	0.0213629	1.65833e-05	1.82237e-06
0.00854309	0.0203675	0.0212056	1.62372e-05	1.77383e-06
0.00854329	0.0203142	0.0210493	1.58981e-05	1.72655e-06
0.00854347	0.020261	0.0208941	1.55659e-05	1.6805e-06
0.00854602	0.020208	0.02074	1.52405e-05	1.63566e-06
0.00854791	0.020155	0.0205869	1.49217e-05	1.59198e-06
0.00854873	0.0201022	0.0204348	1.46094e-05	1.54945e-06
0.00855017	0.0200496	0.0202838	1.43034e-05	1.50802e-06
0.00855278	0.0537974	0.0201338	1.40037e-05	2.56934e-06
0.00855518	0.0536643	0.0199848	1.37101e-05	2.5017e-06
0.00855528	0.0535315	0.0198368	1.34225e-05	2.4358e-06
0.00855723	0.053399	0.0196898	1.31408e-05	2.3716e-06
0.00856645	0.0532668	0.0195438	1.28649e-05	2.30905e-06
0.00856649	0.0531349	0.0193989	1.25946e-05	2.24811e-06
0.00857088	0.0530034	0.0192549	1.23298e-05	2.18874e-06
0.00857102	0.0528721	0.0191119	1.20705e-05	2.13091e-06
0.0085713	0.0527412	0.0189698	1.18164e-05	2.07456e-06
0.00857449	0.0526106	0.0188288	1.15676e-05	2.01968e-06
0.00857823	0.0524803	0.0186887	1.13239e-05	1.96621e-06
0.00858104	0.0523503	0.0185495	1.10852e-05	1.91413e-06
0.00858114	0.0522206	0.0184113	1.08514e-05	1.86339e-06
0.00858201	0.0520912	0.0182741	1.06224e-05	1.81397e-06
0.00858358	0.0519622	0.0181378	1.03981e-05	1.76583e-06
0.00858516	0.0518334	0.0180024	1.01785e-05	1.71894e-06
0.00858815	0.0517049	0.017868	9.96334e-06	1.67326e-06
0.00858837	0.0515768	0.0177345	9.75264e-06	1.62878e-06
0.00859289	0.0514489	0.0176019	9.54628e-06	1.58545e-06
0.00859502	0.0513214	0.0174703	9.34418e-06	1.54324e-06
0.00859569	0.0511942	0.0173395	9.14625e-06	1.50214e-06
0.00859905	0.0510672	0.0172096	8.95242e-06	1.4621e-06
0.00859921	0.0509406	0.0170807	8.76259e-06	1.42311e-06
0.00859952	0.0508143	0.0169526	1.50366e-05	2.35178e-06
0.00860206	0.0506883	0.0168254	1.47234e-05	2.28996e-06
0.00860752	0.0505625	0.0166991	1.44166e-05	2.22973e-06
0.00860866	0.0504371	0.0165736	1.4116e-05	2.17105e-06
0.00861056	0.050312	0.0164491	1.38215e-05	2.11388e-06
0.00861087	0.0501872	0.0163254	1.3533e-05	2.05818e-06
0.00861433	0.0500626	0.0162025	1.32503e-05	2.00391e-06
0.00861725	0.0499384	0.0160805	1.29734e-05	1.95104e-06
0.00861877	0.0498145	0.0159594	1.27022e-05	1.89954e-06
0.00861882	0.0496908	0.0158391	1.24364e-05	1.84936e-06
0.00861957	0.0495675	0.0157197	1.21761e-05	1.80048e-06
0.00862519	0.0494444	0.015601	1.19211e-05	1.75286e-06
0.00862767	0.0493217	0.0154832	1.16713e-05	1.70647e-06
0.0086319	0.0491992	0.0153662	1.14266e-05	1.66128e-06
0.00863302	0.0490771	0.0152501	1.11869e-05	1.61726e-06
0.00863634	0.0489552	0.0151347	1.09521e-05	1.57438e-06
0.008637	0.0488336	0.0150202	1.07221e-05	1.53261e-06
0.00864088	0.0487123	0.0149065	1.04968e-05	1.49193e-06
0.00864184	0.0485913	0.0147935	1.02761e-05	1.4523e-06
0.00864227	0.0484706	0.0146814	1.00599e-05	1.4137e-06
0.008646	0.0483502	0.01457	9.84822e-06	1.37611e-06
0.00864606	0.04823	0.0144594	9.64083e-06	1.33949e-06
0.00865245	0.0481102	0.0143496	9.43771e-06	1.30382e-06
0.00865476	0.0479906	0.0142406	9.23876e-06	1.26909e-06
0.00865731	0.0478713	0.0141323	9.0439e-06	1.23525e-06
0.00865795	0.0477523	0.0140248	8.85305e-06	1.2023e-06
0.00866524	0.0476336	0.0139181	8.66612e-06	1.17021e-06
0.00866543	0.0475152	0.0138121	8.48304e-06	1.13896e-06
0.00866965	0.047397	0.0137068	8.30374e-06	1.10853e-06
0.00867152	0.0472792	0.0136023	8.12813e-06	1.07889e-06
0.00867204	0.0471616	0.0134986	7.95614e-06	1.05002e-06
0.00867218	0.0470443	0.0133956	1.3619e-05	1.73798e-06
0.00867389	0.0469273	0.0132933	1.33359e-05	1.69214e-06
0.0086752	0.0468105	0.0131917	1.30585e-05	1.64748e-06
0.00867543	0.0466941	0.0130908	1.27868e-05	1.60397e-06
0.00867604	0.0465779	0.0129907	1.25205e-05	1.56159e-06
0.00867661	0.046462	0.0128913	1.22597e-05	1.5203e-06
0.00868108	0.0463463	0.0127925	1.20041e-05	1.48007e-06
0.00868322	0.046231	0.0126945	1.17538e-05	1.44089e-06
0.00868428	0.0461159	0.0125972	1.15085e-05	1.40272e-06
0.00868528	0.0460011	0.0125006	1.12682e-05	1.36554e-06
0.00868665	0.0458866	0.0124046	1.10328e-05	1.32932e-06
0.00868676	0.0457724	0.0123094	1.08022e-05	1.29404e-06
0.00868795	0.0456584	0.0122148	1.05763e-05	1.25968e-06
0.00869042	0.0455447	0.0121209	1.0355e-05	1.22621e-06
0.00869085	0.0454312	0.0120277	1.01382e-05	1.19361e-06
0.00869112	0.0453181	0.0119351	9.9258e-06	1.16186e-06
0.00869148	0.0452052	0.0118432	9.71776e-06	1.13093e-06
0.008692	0.0450926	0.011752	9.51397e-06	1.10081e-06
0.00869301	0.0449802	0.0116614	9.31435e-06	1.07147e-06
0.00869451	0.0448682	0.0115715	9.11881e-06	1.0429e-06
0.00869464	0.0447563	0.0114822	8.92727e-06	1.01507e-06
0.00869599	0.0446448	0.0113935	8.73965e-06	9.87971e-07
0.00869643	0.0445335	0.0113055	8.55588e-06	9.61579e-07
0.00869792	0.0444225	0.0112181	8.37588e-06	9.35876e-07
0.00869807	0.0443118	0.0111314	8.19956e-06	9.10845e-07
0.00869836	0.0442013	0.0110452	8.02687e-06	8.8647e-07
0.00869895	0.0440911	0.0109597	7.85772e-06	8.62732e-07
0.0087009	0.0439811	0.0108748	7.69205e-06	8.39617e-07
0.00870113	0.0438714	0.0107906	7.52979e-06	8.17108e-07
0.00870466	0.043762	0.0107069	7.37086e-06	7.9519e-07
0.00870798	0.0436529	0.0106238	7.2152e-06	7.73847e-07
0.00871564	0.043544	0.0105414	7.06276e-06	7.53064e-07
0.00871658	0.0434353	0.0104595	6.91345e-06	7.32828e-07
0.00872151	0.0433269	0.0103782	6.76722e-06	7.13125e-07
0.0087225	0.0432188	0.0102975	6.62401e-06	6.9394e-07
0.00872255	0.043111	0.0102174	6.48376e-06	6.7526e-07
0.00872323	0.0430034	0.0101379	6.3464e-06	6.57072e-07
0.00872468	0.042896	0.010059	6.21189e-06	6.39365e-07
0.00872696	0.042789	0.00998062	6.08015e-06	6.22124e-07
0.00872794	0.0426821	0.00990282	5.95114e-06	6.05339e-07
0.00872797	0.0425756	0.00982558	5.8248e-06	5.88997e-07
0.00873016	0.0424692	0.00974892	5.70109e-06	5.73087e-07
0.00873095	0.0423632	0.0096728	5.57993e-06	5.57598e-07
0.00873148	0.0422574	0.00959725	5.46129e-06	5.42519e-07
0.00873305	0.0421518	0.00952224	5.34511e-06	5.27839e-07
0.00873919	0.0420465	0.00944778	5.23134e-06	5.13549e-07
0.00874018	0.0419415	0.00937387	5.11994e-06	4.99637e-07
0.00874398	0.0418367	0.0093005	5.01085e-06	4.86095e-07
0.00874733	0.0417322	0.00922766	4.90403e-06	4.72912e-07
0.00874765	0.0416279	0.00915536	4.79944e-06	4.6008e-07
0.00875033	0.0415238	0.00908358	4.69702e-06	4.47588e-07
0.00875387	0.04142	0.00901233	4.59674e-06	4.35429e-07
0.00875413	0.0413165	0.00894161	4.49855e-06	4.23594e-07
0.00875522	0.0412132	0.0088714	4.4024e-06	4.12073e-07
0.00875797	0.0411102	0.00880171	4.30827e-06	4.0086e-07
0.00876206	0.0410074	0.00873253	4.21609e-06	3.89946e-07
0.00876249	0.0409048	0.00866386	4.12585e-06	3.79323e-07
0.00876389	0.0408025	0.0085957	4.03749e-06	3.68983e-07
0.00876751	0.0407005	0.00852803	3.95098e-06	3.5892e-07
0.00876834	0.0405986	0.00846087	3.86628e-06	3.49126e-07
0.00877158	0.0404971	0.0083942	6.67637e-06	5.85402e-07
0.00877548	0.0403958	0.00832802	6.53564e-06	5.69639e-07
0.00877762	0.0402947	0.00826233	6.3978e-06	5.54292e-07
0.00877974	0.0401938	0.00819713	6.2628e-06	5.39349e-07
0.00878474	0.0400933	0.00813241	6.13058e-06	5.24801e-07
0.00878497	0.0399929	0.00806816	6.00108e-06	5.10638e-07
0.00878632	0.0398928	0.0080044	5.87425e-06	4.96848e-07
0.00878657	0.0397929	0.0079411	5.75003e-06	4.83424e-07
0.00878974	0.0396933	0.00787827	5.62838e-06	4.70354e-07
0.00879466	0.0395939	0.00781591	5.50924e-06	4.57631e-07
0.0087951	0.0394948	0.00775402	5.39256e-06	4.45245e-07
0.00879535	0.0393958	0.00769258	5.27829e-06	4.33188e-07
0.00879623	0.0392972	0.0076316	5.16639e-06	4.2145e-07
0.00880489	0.0391987	0.00757107	5.0568e-06	4.10024e-07
0.00880998	0.0391005	0.00751099	4.94948e-06	3.98901e-07
0.00881447	0.0390026	0.00745136	4.84438e-06	3.88074e-07
0.00881498	0.0389048	0.00739217	4.74146e-06	3.77535e-07
0.00881693	0.0388073	0.00733342	4.64067e-06	3.67276e-07
0.00881813	0.0387101	0.00727511	4.54198e-06	3.57291e-07
0.00882051	0.0386131	0.00721724	4.44534e-06	3.47571e-07
0.00882288	0.0385163	0.0071598	4.3507e-06	3.38111e-07
0.0088251	0.0384197	0.00710279	4.25803e-06	3.28903e-07
0.00882668	0.0383234	0.0070462	4.16729e-06	3.19941e-07
0.00883053	0.0382273	0.00699004	4.07843e-06	3.11218e-07
0.00883205	0.0381314	0.0069343	3.99143e-06	3.02729e-07
0.00883248	0.0380358	0.00687897	3.90623e-06	2.94466e-07
0.00883269	0.0379404	0.00682406	3.82282e-06	2.86424e-07
0.00883328	0.0378452	0.00676957	3.74114e-06	2.78598e-07
0.00883405	0.0377503	0.00671548	3.66117e-06	2.70981e-07
0.00883632	0.0376556	0.00666179	3.58287e-06	2.63569e-07
0.00883722	0.0375611	0.00660851	3.5062e-06	2.56355e-07
0.00883873	0.0374668	0.00655563	3.43114e-06	2.49335e-07
0.00883875	0.0373728	0.00650315	3.35764e-06	2.42503e-07
0.00884049	0.037279	0.00645107	3.28569e-06	2.35855e-07
0.00884104	0.0371854	0.00639937	3.21524e-06	2.29386e-07
0.00884314	0.0370921	0.00634807	3.14626e-06	2.23091e-07
0.00884439	0.036999	0.00629715	3.07874e-06	2.16965e-07
0.00884685	0.0369061	0.00624661	3.01262e-06	2.11004e-07
0.00885046	0.0368134	0.00619646	2.9479e-06	2.05204e-07
0.00885075	0.0367209	0.00614669	2.88453e-06	1.9956e-07
0.00885253	0.0366287	0.00609729	2.8225e-06	1.94068e-07
0.00885289	0.0365367	0.00604827	2.76177e-06	1.88725e-07
0.00885349	0.0364449	0.00599961	2.70232e-06	1.83526e-07
0.00885588	0.0363533	0.00595133	2.64411e-06	1.78467e-07
0.00885724	0.036262	0.00590341	2.58714e-06	1.73546e-07
0.00885807	0.0361709	0.00585585	2.53136e-06	1.68757e-07
0.00885906	0.03608	0.00580866	2.47676e-06	1.64098e-07
0.0088593	0.0359893	0.00576182	2.42331e-06	1.59565e-07
0.00886083	0.0358988	0.00571534	2.37099e-06	1.55155e-07
0.00886234	0.0358086	0.00566921	2.31977e-06	1.50865e-07
0.00886354	0.0357186	0.00562344	2.26963e-06	1.46691e-07
0.0088641	0.0356287	0.00557801	2.22055e-06	1.42631e-07
0.00886419	0.0355391	0.00553293	2.17252e-06	1.3868e-07
0.00886804	0.0354498	0.00548819	2.12549e-06	1.34837e-07
0.00887645	0.0353606	0.00544379	2.07947e-06	1.31099e-07
0.00887731	0.0352717	0.00539973	2.03441e-06	1.27462e-07
0.00887802	0.0351829	0.005356	1.99031e-06	1.23925e-07
0.00887845	0.0350944	0.00531261	1.94715e-06	1.20484e-07
0.00888043	0.0350061	0.00526955	1.9049e-06	1.17136e-07
0.0088805	0.034918	0.00522682	3.41882e-06	2.07449e-07
0.00888228	0.0348301	0.00518442	3.34589e-06	2.01764e-07
0.00888864	0.0347425	0.00514234	3.27449e-06	1.96231e-07
0.00889195	0.034655	0.00510059	3.20457e-06	1.90847e-07
0.00889635	0.0345678	0.00505915	3.13611e-06	1.85608e-07
0.00889636	0.0344807	0.00501803	3.06908e-06	1.8051e-07
0.00889782	0.0343939	0.00497723	3.00345e-06	1.75549e-07
0.00889999	0.0343073	0.00493674	2.93918e-06	1.70723e-07
0.00890108	0.0342209	0.00489656	2.87627e-06	1.66026e-07
0.008904	0.0341347	0.00485669	2.81467e-06	1.61456e-07
0.00890445	0.0340487	0.00481712	2.75435e-06	1.57009e-07
0.00890654	0.033963	0.00477786	2.6953e-06	1.52683e-07
0.00890721	0.0338774	0.0047389	2.63749e-06	1.48473e-07
0.00891003	0.033792	0.00470025	2.58089e-06	1.44378e-07
0.00891131	0.0337069	0.00466189	2.52548e-06	1.40393e-07
0.00891279	0.0336219	0.00462382	2.47123e-06	1.36516e-07
0.00891384	0.0335372	0.00458605	2.41812e-06	1.32745e-07
0.00891568	0.0334526	0.00454857	2.36612e-06	1.29075e-07
0.00891841	0.0333683	0.00451138	2.31522e-06	1.25505e-07
0.00892311	0.0332842	0.00447448	2.26538e-06	1.22032e-07
0.008927	0.0332002	0.00443786	2.2166e-06	1.18653e-07
0.00892759	0.0331165	0.00440153	2.16884e-06	1.15366e-07
0.00892952	0.033033	0.00436548	2.12209e-06	1.12169e-07
0.00893084	0.0329497	0.0043297	2.07632e-06	1.09058e-07
0.0089334	0.0328666	0.00429421	2.03152e-06	1.06032e-07
0.00893379	0.0327836	0.00425898	1.98767e-06	1.03089e-07
0.00893574	0.0327009	0.00422404	1.94473e-06	1.00226e-07
0.00893601	0.0326184	0.00418936	1.90271e-06	9.74406e-08
0.00893819	0.0325361	0.00415495	1.86158e-06	9.47314e-08
0.00894261	0.032454	0.00412081	1.82131e-06	9.20961e-08
0.00894451	0.0323721	0.00721758	1.78189e-06	1.61497e-07
0.00894813	0.0322903	0.00716081	1.74331e-06	1.57063e-07
0.00894903	0.0322088	0.00710446	1.70555e-06	1.52749e-07
0.00895006	0.0321275	0.00704852	1.66859e-06	1.48551e-07
0.00895092	0.0320464	0.00699299	1.63241e-06	1.44466e-07
0.00895141	0.0319654	0.00693788	1.597e-06	1.40492e-07
0.00895186	0.0318847	0.00688317	1.56234e-06	1.36624e-07
0.00895383	0.0318042	0.00682886	1.52841e-06	1.32861e-07
0.00895563	0.0317238	0.00677496	1.49521e-06	1.292e-07
0.00895707	0.0316437	0.00672146	1.46271e-06	1.25638e-07
0.00895713	0.0315637	0.00666835	1.4309e-06	1.22172e-07
0.00896011	0.031484	0.00661564	1.39977e-06	1.188e-07
0.00896039	0.0314044	0.00656331	1.3693e-06	1.1552e-07
0.00896977	0.031325	0.00651138	1.33948e-06	1.12328e-07
0.00897287	0.0312458	0.00645983	1.3103e-06	1.09223e-07
0.00897691	0.0311669	0.00640866	1.28174e-06	1.06202e-07
0.0089784	0.0310881	0.00635788	1.25379e-06	1.03263e-07
0.00897923	0.0310095	0.00630747	1.22643e-06	1.00404e-07
0.00897965	0.030931	0.00625744	1.19966e-06	9.76226e-08
0.00898515	0.0308528	0.00620778	2.15027e-06	1.71379e-07
0.00898804	0.0307748	0.00615849	2.10409e-06	1.66694e-07
0.00898833	0.0306969	0.00610956	2.05889e-06	1.62135e-07
0.00899146	0.0306193	0.006061	2.01463e-06	1.57698e-07
0.00899169	0.0305418	0.00601281	1.97131e-06	1.53381e-07
0.00899197	0.0304645	0.00596497	1.92889e-06	1.49179e-07
0.00899252	0.0303874	0.0059175	1.88737e-06	1.4509e-07
0.00899299	0.0303105	0.00587037	1.84672e-06	1.41111e-07
0.00899344	0.0302338	0.0058236	1.80693e-06	1.3724e-07
0.00899388	0.0301573	0.00577718	1.76797e-06	1.33472e-07
0.00899443	0.0300809	0.00573111	1.72984e-06	1.29806e-07
0.00899729	0.0300048	0.00568538	2.99161e-06	2.18021e-07
0.00899936	0.0299288	0.00564	2.9281e-06	2.12107e-07
0.00900288	0.029853	0.00559496	2.86592e-06	2.06351e-07
0.00900631	0.0297774	0.00555025	2.80502e-06	2.00747e-07
0.00900668	0.029702	0.00550588	2.74538e-06	1.95293e-07
0.00900792	0.0296267	0.00546185	2.68698e-06	1.89984e-07
0.00900822	0.0295517	0.00541814	2.6298e-06	1.84817e-07
0.00900958	0.0294768	0.00537477	2.5738e-06	1.79787e-07
0.00901057	0.0294021	0.00533172	2.51897e-06	1.74892e-07
0.00901094	0.0293276	0.005289	2.46528e-06	1.70127e-07
0.00901221	0.0292533	0.0052466	2.41271e-06	1.65489e-07
0.00901563	0.0291791	0.00520451	2.36124e-06	1.60976e-07
0.00901791	0.0291052	0.00516275	2.31083e-06	1.56583e-07
0.00902153	0.0290314	0.0051213	2.26148e-06	1.52308e-07
0.00902338	0.0289578	0.00508017	2.21316e-06	1.48147e-07
0.00902599	0.0288843	0.00503934	2.16584e-06	1.44098e-07
0.00902607	0.0288111	0.00499883	2.11952e-06	1.40157e-07
0.00902752	0.028738	0.00495862	2.07416e-06	1.36322e-07
0.00902807	0.0286651	0.00491872	2.02975e-06	1.3259e-07
0.00902816	0.0285924	0.00487912	1.98627e-06	1.28958e-07
0.00903592	0.0285198	0.00483982	1.9437e-06	1.25424e-07
0.00903852	0.0284475	0.00480081	1.90202e-06	1.21985e-07
0.00904119	0.0283753	0.00476211	3.37153e-06	2.13237e-07
0.00904579	0.0283033	0.0047237	3.30045e-06	2.07469e-07
0.00904603	0.0282314	0.00468558	3.23083e-06	2.01853e-07
0.00904647	0.0281598	0.00464775	3.16265e-06	1.96387e-07
0.00905009	0.0280883	0.0046102	3.09587e-06	1.91066e-07
0.0090509	0.028017	0.00457295	3.03047e-06	1.85886e-07
0.00905301	0.0279458	0.00453598	2.96641e-06	1.80843e-07
0.00905326	0.0278749	0.00449929	2.90368e-06	1.75935e-07
0.00905728	0.0278041	0.00446288	2.84224e-06	1.71157e-07
0.00905768	0.0277334	0.00442674	2.78208e-06	1.66507e-07
0.00905788	0.027663	0.00439089	2.72315e-06	1.6198e-07
0.00906045	0.0275927	0.00435531	2.66545e-06	1.57574e-07
0.00906164	0.0275226	0.00432	2.60893e-06	1.53286e-07
0.00906312	0.0274527	0.00428496	2.55359e-06	1.49112e-07
0.00906637	0.0273829	0.00425018	2.4994e-06	1.45049e-07
0.00906802	0.0273133	0.00421568	2.44633e-06	1.41095e-07
0.00906871	0.0272439	0.00418144	2.39435e-06	1.37247e-07
0.0090706	0.0271746	0.00414746	2.34346e-06	1.33501e-07
0.00907103	0.0271055	0.00411374	2.29362e-06	1.29856e-07
0.00907655	0.0270366	0.00408028	2.24482e-06	1.26309e-07
0.00907706	0.0269678	0.00404708	2.19704e-06	1.22856e-07
0.00907791	0.0268993	0.00401414	2.15024e-06	1.19496e-07
0.00907807	0.0268308	0.00398144	2.10442e-06	1.16226e-07
0.00908157	0.0267626	0.003949	2.05956e-06	1.13044e-07
0.00908206	0.0266945	0.00391681	2.01563e-06	1.09948e-07
0.00908744	0.0266266	0.00388487	1.97261e-06	1.06935e-07
0.00909086	0.0265588	0.00385317	1.93049e-06	1.04002e-07
0.00909134	0.0264913	0.00382172	1.88925e-06	1.01149e-07
0.00909243	0.0264238	0.0037905	3.2382e-06	1.69517e-07
0.00909508	0.0263566	0.00375954	3.17012e-06	1.64923e-07
0.00909788	0.0262895	0.0037288	3.10344e-06	1.60452e-07
0.00909884	0.0262226	0.00369831	3.03812e-06	1.56099e-07
0.00910054	0.0261558	0.00366805	2.97415e-06	1.51862e-07
0.00910809	0.0260892	0.00363803	2.91149e-06	1.47737e-07
0.0091124	0.0260227	0.00360824	2.85012e-06	1.43723e-07
0.00911283	0.0259565	0.00357868	2.79002e-06	1.39815e-07
0.00911447	0.0258903	0.00354935	2.73115e-06	1.36012e-07
0.00911612	0.0258244	0.00352025	2.67349e-06	1.3231e-07
0.0091165	0.0257586	0.00349137	2.61702e-06	1.28707e-07
0.00911723	0.025693	0.00346272	2.56172e-06	1.252e-07
0.00912118	0.0256275	0.00343429	2.50755e-06	1.21787e-07
0.00912288	0.0255622	0.00340608	2.45451e-06	1.18465e-07
0.00912518	0.025497	0.00337809	2.40256e-06	1.15232e-07
0.00912614	0.025432	0.00335031	2.35168e-06	1.12086e-07
0.00912697	0.0253672	0.00332276	4.00215e-06	1.87118e-07
0.0091295	0.0253025	0.00329541	3.91876e-06	1.82071e-07
0.00912991	0.025238	0.00326829	3.83707e-06	1.77158e-07
0.00913095	0.0251736	0.00324137	3.75703e-06	1.72375e-07
0.00913145	0.0251094	0.00563594	3.67863e-06	2.89465e-07
0.009132	0.0250454	0.0055914	3.60181e-06	2.81751e-07
0.00913621	0.0249815	0.00554719	3.52657e-06	2.74238e-07
0.00913824	0.0249178	0.00550332	3.45285e-06	2.66921e-07
0.00913886	0.0248542	0.00545976	3.38064e-06	2.59796e-07
0.00914259	0.0247908	0.00541654	3.30991e-06	2.52857e-07
0.00914271	0.0247275	0.00537363	3.24061e-06	2.46099e-07
0.00914354	0.0246644	0.00533104	3.17273e-06	2.39518e-07
0.00914373	0.0246014	0.00528877	3.10624e-06	2.3311e-07
0.00914454	0.0245386	0.00524681	3.04111e-06	2.26869e-07
0.00914679	0.024476	0.00520517	2.97731e-06	2.20793e-07
0.00914862	0.0244135	0.00516384	2.91482e-06	2.14875e-07
0.00915466	0.0243511	0.00512282	2.85361e-06	2.09113e-07
0.00915649	0.0242889	0.0050821	2.79365e-06	2.03503e-07
0.0091566	0.0242269	0.00504168	4.72449e-06	3.35383e-07
0.00915938	0.024165	0.00500157	4.62682e-06	3.26498e-07
0.0091606	0.0241033	0.00496176	4.53113e-06	3.17844e-07
0.00916297	0.0240417	0.00492225	4.43736e-06	3.09414e-07
0.00916302	0.0239803	0.00488303	4.34548e-06	3.01203e-07
0.00916321	0.023919	0.00484411	4.25546e-06	2.93206e-07
0.00916407	0.0238578	0.00480548	4.16726e-06	2.85416e-07
0.0091657	0.0237969	0.00476713	4.08083e-06	2.77829e-07
0.00917085	0.023736	0.00472908	3.99616e-06	2.70439e-07
0.00917107	0.0236753	0.00469131	3.91319e-06	2.63242e-07
0.00917316	0.0236148	0.00465383	3.83191e-06	2.56232e-07
0.00917487	0.0235544	0.00461663	3.75227e-06	2.49406e-07
0.0091773	0.0234942	0.0045797	3.67425e-06	2.42757e-07
0.00917734	0.0234341	0.00454306	3.59781e-06	2.36282e-07
0.00917794	0.0233741	0.00450669	3.52292e-06	2.29976e-07
0.00917799	0.0233143	0.0044706	3.44954e-06	2.23834e-07
0.00917881	0.0232547	0.00443478	3.37766e-06	2.17854e-07
0.00917977	0.0231952	0.0075598	3.30724e-06	3.63487e-07
0.00918458	0.0231358	0.00750179	3.23825e-06	3.53902e-07
0.00918728	0.0230766	0.0074442	3.17067e-06	3.44565e-07
0.00918843	0.0230175	0.00738702	3.10446e-06	3.35468e-07
0.00918968	0.0229586	0.00733025	3.0396e-06	3.26607e-07
0.00919947	0.0228998	0.00727388	2.97606e-06	3.17975e-07
0.00920003	0.0228412	0.00721792	2.91382e-06	3.09566e-07
0.00920041	0.0227827	0.00716237	2.85284e-06	3.01374e-07
0.00920081	0.0227243	0.00710721	2.79312e-06	2.93395e-07
0.00920117	0.0226661	0.00705245	2.73461e-06	2.85623e-07
0.00920229	0.0226081	0.00699808	2.6773e-06	2.78052e-07
0.00920312	0.0225502	0.0069441	2.62116e-06	2.70678e-07
0.00920617	0.0224924	0.00689051	2.56616e-06	2.63495e-07
0.0092088	0.0224348	0.00683731	2.5123e-06	2.56499e-07
0.00920967	0.0223773	0.00678449	2.45954e-06	2.49684e-07
0.0092104	0.0223199	0.00673206	2.40786e-06	2.43047e-07
0.00921175	0.0222627	0.00668	2.35723e-06	2.36583e-07
0.00921462	0.0222056	0.00662832	2.30765e-06	2.30287e-07
0.00921683	0.0221487	0.00657701	2.25909e-06	2.24155e-07
0.00921923	0.0220919	0.00652607	2.21152e-06	2.18183e-07
0.00921993	0.0220352	0.0064755	2.16493e-06	2.12366e-07
0.00922282	0.0219787	0.0064253	2.1193e-06	2.06702e-07
0.00922958	0.0219224	0.0106798	2.07461e-06	3.44127e-07
0.00922958	0.0218661	0.0106007	2.03084e-06	3.35068e-07
0.00922966	0.02181	0.0105222	1.98797e-06	3.26242e-07
0.00923035	0.0217541	0.0104441	1.94598e-06	3.17643e-07
0.00923158	0.0216982	0.0103666	1.90486e-06	3.09267e-07
0.00923224	0.0216426	0.0102897	1.86459e-06	3.01106e-07
0.00923247	0.021587	0.0102132	1.82515e-06	2.93157e-07
0.00923727	0.0215316	0.0101373	1.78652e-06	2.85412e-07
0.00923775	0.0214763	0.0100619	1.74869e-06	2.77868e-07
0.00924141	0.0214212	0.00998707	1.71165e-06	2.70519e-07
0.0092416	0.0213662	0.00991271	1.67537e-06	2.63361e-07
0.00924532	0.0213113	0.00983887	1.63984e-06	2.56388e-07
0.00924695	0.0212566	0.0160309	2.8343e-06	4.40149e-07
0.00924849	0.021202	0.0159173	2.77517e-06	4.28659e-07
0.00925041	0.0211475	0.0158043	2.71724e-06	4.17463e-07
0.00925054	0.0210932	0.0156921	2.66049e-06	4.06553e-07
0.0092515	0.021039	0.0155806	2.60489e-06	3.95921e-07
0.00925362	0.0209849	0.0154699	2.55043e-06	3.85562e-07
0.00925396	0.020931	0.0153598	2.49708e-06	3.75468e-07
0.00925621	0.0208772	0.0152505	2.44482e-06	3.65632e-07
0.00925733	0.0208235	0.0151419	2.39362e-06	3.56048e-07
0.00926148	0.02077	0.015034	2.34348e-06	3.4671e-07
0.00926348	0.0207166	0.0149268	2.29435e-06	3.37612e-07
0.00926506	0.0206633	0.0148203	2.24624e-06	3.28747e-07
0.00926521	0.0206102	0.0147145	2.1991e-06	3.2011e-07
0.00926561	0.0205572	0.0146094	2.15294e-06	3.11695e-07
0.00926913	0.0205043	0.014505	2.10771e-06	3.03496e-07
0.00926998	0.0204516	0.0144013	2.06342e-06	2.95509e-07
0.0092724	0.020399	0.0142982	2.02003e-06	2.87727e-07
0.00927264	0.0203465	0.0141958	1.97754e-06	2.80145e-07
0.0092764	0.0202941	0.0140941	1.93591e-06	2.7276e-07
0.00927752	0.0202419	0.0139931	1.89515e-06	2.65564e-07
0.00928187	0.0201898	0.0138927	1.85522e-06	2.58555e-07
0.0092826	0.0201378	0.013793	1.81611e-06	2.51726e-07
0.00928355	0.020086	0.0136939	1.77781e-06	2.45074e-07
0.0092846	0.0200343	0.0135955	1.74029e-06	2.38595e-07
0.0092858	0.0199827	0.0134977	1.70355e-06	2.32283e-07
0.00928704	0.0199312	0.0134006	1.66757e-06	2.26134e-07
0.00929305	0.0198799	0.0133042	1.63232e-06	2.20145e-07
0.00929482	0.0198287	0.0132083	1.59781e-06	2.14311e-07
0.00929612	0.0197776	0.0131131	1.56401e-06	2.08628e-07
0.00930027	0.0197266	0.0130186	1.53091e-06	2.03093e-07
0.00930036	0.0196758	0.0129246	1.49849e-06	1.97702e-07
0.00930191	0.0196251	0.0128313	1.46674e-06	1.92451e-07
0.00930413	0.0195745	0.0205	2.49042e-06	3.30443e-07
0.00930633	0.0195241	0.0203593	2.43847e-06	3.21788e-07
0.00930891	0.0194737	0.0202196	2.38758e-06	3.13354e-07
0.00931018	0.0194235	0.0200807	2.33773e-06	3.05137e-07
0.00931019	0.0193735	0.0199427	2.28889e-06	2.97131e-07
0.00931579	0.0193235	0.0198055	2.24105e-06	2.8933e-07
0.00931705	0.0192737	0.0196692	2.19419e-06	2.8173e-07
0.00931771	0.019224	0.0195338	2.14828e-06	2.74325e-07
0.00931814	0.0191744	0.0193992	2.1033e-06	2.6711e-07
0.00932194	0.0191249	0.0300038	2.05925e-06	4.46318e-07
0.00932253	0.0190756	0.029808	2.0161e-06	4.34739e-07
0.00932402	0.0190263	0.0296133	1.97383e-06	4.23454e-07
0.00932803	0.0189772	0.0294197	1.93242e-06	4.12454e-07
0.00932838	0.0189283	0.0292273	1.89186e-06	4.01735e-07
0.00932998	0.0188794	0.029036	1.85214e-06	3.91287e-07
0.0093301	0.0188307	0.0288458	1.81322e-06	3.81106e-07
0.00933087	0.0187821	0.0286567	1.77511e-06	3.71183e-07
0.00933845	0.0187336	0.0284687	1.73778e-06	3.61513e-07
0.00934288	0.0186852	0.0282818	1.70121e-06	3.5209e-07
0.00934468	0.0186369	0.0280961	1.6654e-06	3.42906e-07
0.00935241	0.0185888	0.0279114	1.63032e-06	3.33957e-07
0.00935486	0.0185408	0.0277278	1.59596e-06	3.25236e-07
0.00935757	0.0184929	0.0275453	1.56231e-06	3.16738e-07
0.00936088	0.0184451	0.0273638	1.52935e-06	3.08458e-07
0.00936266	0.0183974	0.0271834	1.49707e-06	3.00389e-07
0.00936345	0.0183499	0.0270041	1.46546e-06	2.92526e-07
0.00936356	0.0183025	0.0268259	1.4345e-06	2.84865e-07
0.0093686	0.0182552	0.0266486	1.40418e-06	2.774e-07
0.009369	0.018208	0.0264725	2.37835e-06	4.48803e-07
0.00937239	0.0181609	0.0262974	2.32885e-06	4.37192e-07
0.00937316	0.0181139	0.0261233	2.28036e-06	4.25874e-07
0.00937408	0.0180671	0.0259502	2.23285e-06	4.14843e-07
0.0093754	0.0180204	0.0257782	2.18631e-06	4.04091e-07
0.00937777	0.0179737	0.0256072	2.14072e-06	3.93611e-07
0.00937824	0.0179272	0.0254373	2.09605e-06	3.83397e-07
0.00937837	0.0178809	0.0252683	2.05229e-06	3.73443e-07
0.00937845	0.0178346	0.0251003	2.00942e-06	3.63741e-07
0.00938351	0.0177884	0.0249334	1.96743e-06	3.54285e-07
0.00938491	0.0177424	0.0247674	1.92629e-06	3.4507e-07
0.00938516	0.0176965	0.0246024	1.886e-06	3.36089e-07
0.00938563	0.0176507	0.0244384	1.84652e-06	3.27337e-07
0.00938908	0.017605	0.0242754	1.80785e-06	3.18808e-07
0.00939084	0.0175594	0.0241134	1.76998e-06	3.10496e-07
0.00939567	0.0175139	0.0239524	1.73287e-06	3.02396e-07
0.00939711	0.0174686	0.0237923	1.69653e-06	2.94503e-07
0.00939825	0.0174233	0.0236331	1.66093e-06	2.86811e-07
0.00940004	0.0173782	0.023475	1.62606e-06	2.79316e-07
0.00940083	0.0173332	0.0233178	1.5919e-06	2.72012e-07
0.00940235	0.0172883	0.0231615	1.55844e-06	2.64896e-07
0.00940441	0.0172435	0.0230062	1.52568e-06	2.57961e-07
0.00940448	0.0171988	0.0228518	1.49358e-06	2.51204e-07
0.00940555	0.0171542	0.0226983	1.46214e-06	2.4462e-07
0.00940667	0.0171097	0.0225458	1.43135e-06	2.38205e-07
0.00940853	0.0170654	0.0223942	1.40119e-06	2.31955e-07
0.0094104	0.0170211	0.0222435	1.37165e-06	2.25865e-07
0.00941332	0.016977	0.0220937	1.34272e-06	2.19932e-07
0.00941347	0.016933	0.0219448	1.31439e-06	2.14151e-07
0.0094154	0.0168891	0.0217969	1.28664e-06	2.08519e-07
0.00941881	0.0168453	0.0216498	1.25946e-06	2.03032e-07
0.00941939	0.0168016	0.0215036	1.23285e-06	1.97686e-07
0.00941996	0.016758	0.0213584	1.20678e-06	1.92478e-07
0.00942247	0.0167145	0.021214	1.18125e-06	1.87404e-07
0.00942265	0.0166711	0.0210705	1.15625e-06	1.82462e-07
0.00942889	0.0166279	0.0209278	1.13177e-06	1.77646e-07
0.0094318	0.0165847	0.0207861	1.10779e-06	1.72956e-07
0.00943228	0.0165417	0.0206452	1.08431e-06	1.68386e-07
0.00943336	0.0164987	0.0205051	1.06131e-06	1.63935e-07
0.00943382	0.0164559	0.020366	1.03879e-06	1.59599e-07
0.00943549	0.0164131	0.0202276	1.01674e-06	1.55375e-07
0.00943896	0.0163705	0.0200902	9.95146e-07	1.51261e-07
0.00943961	0.016328	0.0199535	9.73999e-07	1.47253e-07
0.00944002	0.0162856	0.0198178	9.53292e-07	1.43349e-07
0.0094414	0.0162433	0.0196828	9.33015e-07	1.39547e-07
0.00944267	0.0162011	0.0195487	9.1316e-07	1.35844e-07
0.009444	0.016159	0.0194154	8.93717e-07	1.32236e-07
0.00944436	0.016117	0.0192829	8.74679e-07	1.28723e-07
0.00944543	0.0160751	0.0191513	8.56038e-07	1.25301e-07
0.00944561	0.0160333	0.0190204	8.37785e-07	1.21968e-07
0.00944634	0.0159916	0.0188904	8.19912e-07	1.18722e-07
0.00944666	0.0159501	0.0187612	8.02412e-07	1.15561e-07
0.00944694	0.0159086	0.0186328	7.85278e-07	1.12482e-07
0.00944725	0.0158672	0.0185051	7.68501e-07	1.09483e-07
0.00945675	0.0158259	0.0183783	7.52074e-07	1.06563e-07
0.0094616	0.0157848	0.0182523	7.35991e-07	1.03719e-07
0.0094647	0.0157437	0.018127	7.20244e-07	1.0095e-07
0.00946533	0.0157028	0.0180025	7.04826e-07	9.82526e-08
0.00946685	0.0156619	0.0178788	6.89731e-07	9.56261e-08
0.0094677	0.0156211	0.0177559	6.74953e-07	9.30684e-08
0.00947058	0.0155805	0.0176337	6.60483e-07	9.05778e-08
0.00947392	0.0155399	0.0175123	6.46318e-07	8.81525e-08
0.00947805	0.0154995	0.0173917	6.32449e-07	8.57908e-08
0.0094852	0.0154591	0.0172718	6.18872e-07	8.34912e-08
0.00948697	0.0154189	0.0171527	6.05579e-07	8.1252e-08
0.00949615	0.0153787	0.0170343	5.92566e-07	7.90716e-08
0.00949853	0.0153387	0.0169166	5.79826e-07	7.69486e-08
0.00950024	0.0152987	0.0167997	5.67355e-07	7.48815e-08
0.00950044	0.0152589	0.0166835	5.55145e-07	7.28688e-08
0.00950054	0.0152191	0.0165681	5.43193e-07	7.09091e-08
0.00950279	0.0151795	0.0164534	5.31493e-07	6.90012e-08
0.00950363	0.0151399	0.0163394	5.20039e-07	6.71435e-08
0.00950427	0.0151005	0.0162261	5.08826e-07	6.53349e-08
0.00950731	0.0150611	0.0161135	4.9785e-07	6.3574e-08
0.00951117	0.0150218	0.0160017	4.87106e-07	6.18597e-08
0.00951248	0.0149827	0.0158905	4.76589e-07	6.01907e-08
0.00951307	0.0149436	0.0157801	4.66293e-07	5.85659e-08
0.00951415	0.0149047	0.0156704	4.56216e-07	5.69841e-08
0.00951889	0.0148658	0.0155613	4.46352e-07	5.54442e-08
0.00951904	0.014827	0.0154529	4.36696e-07	5.39451e-08
0.00952378	0.0147883	0.0153453	4.27245e-07	5.24857e-08
0.00952476	0.0147498	0.0152383	4.17994e-07	5.10651e-08
0.00952734	0.0147113	0.015132	4.08939e-07	4.96822e-08
0.00952869	0.0146729	0.0150264	4.00076e-07	4.8336e-08
0.00953085	0.0146346	0.0149214	3.91401e-07	4.70256e-08
0.0095328	0.0145964	0.0148171	3.8291e-07	4.575e-08
0.00953824	0.0145583	0.0147135	3.74599e-07	4.45084e-08
0.00953854	0.0145203	0.0146105	3.66465e-07	4.32999e-08
0.00953928	0.0144824	0.0145082	3.58504e-07	4.21235e-08
0.00953979	0.0144446	0.0144066	3.50713e-07	4.09785e-08
0.00953979	0.0144069	0.0143056	3.43087e-07	3.98641e-08
0.00954089	0.0143692	0.0142052	3.35623e-07	3.87793e-08
0.00954135	0.0143317	0.0141055	3.28318e-07	3.77236e-08
0.00954524	0.0142943	0.0140065	3.2117e-07	3.6696e-08
0.00954527	0.0142569	0.013908	5.54818e-07	6.0801e-08
0.0095469	0.0142197	0.0138102	5.42909e-07	5.9164e-08
0.0095479	0.0141825	0.013713	5.3125e-07	5.75701e-08
0.00954837	0.0141454	0.0213578	5.19836e-07	9.60288e-08
0.0095513	0.0141085	0.0212149	5.08662e-07	9.34732e-08
0.00955376	0.0140716	0.0210728	4.97723e-07	9.09842e-08
0.00955474	0.0140348	0.0209316	4.87014e-07	8.85602e-08
0.00955515	0.0139981	0.0207912	4.7653e-07	8.61994e-08
0.00955652	0.0139615	0.0206517	4.66267e-07	8.39004e-08
0.00955838	0.013925	0.020513	4.56221e-07	8.16614e-08
0.00956019	0.0138886	0.0203752	4.46386e-07	7.94809e-08
0.00956122	0.0138522	0.0202382	4.36759e-07	7.73575e-08
0.00956327	0.013816	0.020102	4.27334e-07	7.52897e-08
0.00956764	0.0137798	0.0199667	7.3284e-07	1.23116e-07
0.00956829	0.0137438	0.0198322	7.17256e-07	1.19864e-07
0.00956974	0.0137078	0.0196985	7.01995e-07	1.16696e-07
0.00957476	0.0136719	0.0195656	6.87051e-07	1.13611e-07
[truncated: 13,077 more rows]

## Sheet: Human_Wilcox
threshold	DisGeNET	DISEASES	DiGSeE	Combined
0.00278055	#N/A	#N/A	#N/A	#N/A
0.00297317	0.474809	0.445043	0.409996	0.396603
0.00300862	0.464085	0.422378	0.99872	0.995257
0.0030812	0.455914	0.405173	0.990127	0.975382
0.00309697	0.449054	0.390812	0.971607	0.942014
0.00335515	0.443029	0.378284	0.945419	0.901236
0.00343829	0.437596	0.367067	0.914563	0.857518
0.00344839	0.432612	0.35685	0.88134	0.813465
0.00346091	0.427984	0.347432	0.847281	0.770481
0.0034805	0.423646	0.33867	0.813342	0.729269
0.00355011	0.419553	0.330463	0.780102	0.69015
0.00355586	0.415668	0.32273	0.747895	0.653224
0.00355872	0.411964	0.315412	0.716901	0.618479
0.00356661	0.408419	0.30846	0.687205	0.585838
0.00358861	0.405014	0.301835	0.658832	0.555196
0.00361158	0.401736	0.295502	0.631771	0.526432
0.00364331	0.398572	0.289436	0.605985	0.499424
0.00365136	0.395512	0.283613	0.581429	0.474052
0.00366274	0.392546	0.278012	0.558048	0.450202
0.00366309	0.389668	0.272616	0.535785	0.427766
0.00367721	0.38687	0.267411	0.514581	0.406646
0.00372104	0.384146	0.262382	0.494381	0.386747
0.00374283	0.381492	0.257519	0.475129	0.367985
0.00379766	0.378903	0.25281	0.456773	0.350282
0.00381126	0.376375	0.248246	0.439262	0.333565
0.00382092	0.373903	0.243819	0.422551	0.317769
0.00383702	0.371486	0.239521	0.406594	0.302831
0.00393587	0.369119	0.235344	0.391349	0.288697
0.00395837	0.3668	0.231284	0.376779	0.275315
0.00397271	0.364527	0.227333	0.362847	0.262636
0.00397955	0.362297	0.223486	0.349518	0.250617
0.00400391	0.360109	0.21974	0.33676	0.239217
0.00401753	0.357959	0.216088	0.324544	0.2284
0.00403518	0.355848	0.212527	0.312841	0.218129
0.0040369	0.353772	0.209053	0.301626	0.208372
0.00404025	0.35173	0.205663	0.290873	0.1991
0.0040418	0.349722	0.202352	0.28056	0.190285
0.00405911	0.347745	0.199118	0.270665	0.1819
0.00407429	0.345798	0.195958	0.261168	0.173922
0.00409067	0.343881	0.626564	0.252049	0.380103
0.00410492	0.341992	0.616673	0.24329	0.365823
0.0041072	0.34013	0.606969	0.234875	0.352053
0.00413834	0.338294	0.59745	0.226788	0.338777
0.00414579	0.336484	0.588111	0.219013	0.325982
0.00416516	0.334698	0.57895	0.211536	0.313653
0.00417848	0.332936	0.569962	0.204345	0.301777
0.00419362	0.331196	0.561145	0.197425	0.290339
0.00419488	0.329479	0.552494	0.190765	0.279324
0.00422459	0.327784	0.544006	0.184355	0.26872
0.00425275	0.326109	0.535678	0.178182	0.258511
0.00427843	0.324455	0.527506	0.172237	0.248686
0.00428051	0.32282	0.519487	0.16651	0.23923
0.00431706	0.321204	0.511617	0.160992	0.23013
0.00432605	0.319607	0.503894	0.155675	0.221374
0.00433227	0.318029	0.496313	0.150549	0.212949
0.00434525	0.316468	0.488871	0.145607	0.204845
0.00435396	0.314924	0.481566	0.140842	0.197048
0.00440642	0.313396	0.474394	0.136246	0.189547
0.00441569	0.311886	0.467353	0.131813	0.182333
0.00441879	0.310391	0.460439	0.127536	0.175393
0.00442262	0.308911	0.45365	0.123409	0.168719
0.00443542	0.307447	0.446982	0.119426	0.162299
0.00443919	0.305998	0.440433	0.115581	0.156124
0.00445468	0.304563	0.434001	0.11187	0.150186
0.00446305	0.303142	0.427682	0.108286	0.144475
0.00447711	0.301735	0.421475	0.104825	0.138983
0.00447968	0.300342	0.415376	0.101483	0.1337
0.00447968	0.298962	0.409384	0.0982548	0.12862
0.0044844	0.297595	0.403496	0.0951361	0.123735
0.00449718	0.296241	0.397709	0.0921229	0.119036
0.00449798	0.294899	0.392022	0.0892112	0.114518
0.00450332	0.293569	0.386433	0.0863975	0.110172
0.00450815	0.292251	0.380938	0.0836779	0.105993
0.00451777	0.290945	0.375537	0.0810491	0.101974
0.00452073	0.289651	0.370228	0.0785079	0.0981091
0.00452411	0.288367	0.365007	0.0760509	0.0943918
0.00453004	0.287095	0.359874	0.0736752	0.0908168
0.00453316	0.285834	0.354827	0.0713778	0.0873785
0.00453414	0.284583	0.349863	0.069156	0.0840717
0.00453641	0.283343	0.344982	0.160343	0.168236
0.00454346	0.282113	0.34018	0.155671	0.162412
0.00454572	0.280893	0.335458	0.151137	0.156782
0.00455796	0.279683	0.330813	0.146737	0.151338
0.00456303	0.278482	0.326243	0.282254	0.265628
0.00458126	0.277292	0.321747	0.275028	0.257493
0.00458249	0.27611	0.317323	0.26797	0.249576
0.00458895	0.274938	0.312971	0.261078	0.241872
0.00460871	0.273775	0.308688	0.25435	0.234378
0.0046095	0.272621	0.304474	0.247781	0.22709
0.00465432	0.271476	0.300326	0.241369	0.220004
0.00466355	0.27034	0.296244	0.235111	0.213116
0.00467363	0.269212	0.292227	0.229004	0.206421
0.00468529	0.268092	0.288272	0.223046	0.199917
0.0046856	0.266981	0.28438	0.217232	0.193599
0.00468829	0.265878	0.280547	0.211561	0.187462
0.00470517	0.264783	0.276775	0.206029	0.181503
0.00471203	0.263696	0.273061	0.200634	0.175717
0.00471825	0.262617	0.269404	0.195372	0.170101
0.00473604	0.261545	0.265803	0.190241	0.16465
0.00474193	0.260481	0.262257	0.185238	0.159361
0.00475325	0.259424	0.258766	0.18036	0.154229
0.00475906	0.258375	0.255328	0.175605	0.149251
0.0047687	0.257333	0.251941	0.170969	0.144423
0.0047775	0.256298	0.248606	0.306639	0.251126
0.00478672	0.25527	0.245321	0.299649	0.243976
0.00480035	0.25425	0.242086	0.292793	0.236999
0.00480622	0.253236	0.238898	0.286071	0.230191
0.00480931	0.252229	0.235759	0.279479	0.223552
0.00481925	0.251228	0.232666	0.273018	0.217078
0.00482047	0.250234	0.229619	0.266686	0.210766
0.00482318	0.249247	0.226617	0.260481	0.204614
0.00482992	0.248266	0.223659	0.254401	0.198619
0.00486003	0.247291	0.220745	0.248446	0.192778
0.0048905	0.246323	0.217873	0.242613	0.187089
0.00490089	0.245361	0.215044	0.2369	0.181549
0.00490317	0.244405	0.212255	0.231307	0.176155
0.00491631	0.243455	0.209508	0.225831	0.170904
0.00492184	0.242511	0.2068	0.22047	0.165792
0.00492633	0.241573	0.204131	0.215223	0.160819
0.00492898	0.240641	0.2015	0.210088	0.15598
0.00493472	0.239715	0.198908	0.205064	0.151272
0.00493635	0.238794	0.196352	0.200148	0.146693
0.00493828	0.237879	0.193833	0.195339	0.142241
0.00493925	0.236969	0.191351	0.190635	0.137911
0.00493951	0.236065	0.188903	0.186034	0.133703
0.00497194	0.235166	0.18649	0.181534	0.129611
0.00497784	0.234273	0.184111	0.177134	0.125635
0.00498744	0.233385	0.181766	0.172832	0.121772
0.0049958	0.232502	0.179454	0.168626	0.118018
0.00500052	0.231625	0.177175	0.164514	0.114371
0.00500543	0.230753	0.174927	0.160495	0.110828
0.00500644	0.229885	0.172711	0.156567	0.107388
0.00502982	0.229023	0.170526	0.152728	0.104046
0.00503157	0.228166	0.168371	0.148976	0.100802
0.00503876	0.227313	0.166246	0.145311	0.0976523
0.00504359	0.226466	0.164151	0.141729	0.0945946
0.00504685	0.225623	0.162084	0.13823	0.0916266
0.00505618	0.224785	0.160046	0.134812	0.088746
0.00505909	0.223952	0.158037	0.131473	0.0859506
0.00507903	0.223124	0.156054	0.128212	0.0832381
0.00508188	0.2223	0.154099	0.125026	0.0806063
0.00508465	0.22148	0.152171	0.121916	0.078053
0.00508724	0.220666	0.150269	0.118878	0.0755763
0.00508905	0.219855	0.148393	0.115912	0.0731739
0.00509791	0.21905	0.146543	0.113016	0.0708439
0.00510125	0.218248	0.144718	0.110188	0.0685844
0.00510664	0.217451	0.142917	0.107427	0.0663933
0.00511641	0.216658	0.141141	0.104733	0.0642688
0.00513314	0.21587	0.139389	0.102102	0.062209
0.00514415	0.215086	0.13766	0.0995341	0.0602122
0.0051482	0.214306	0.135955	0.0970278	0.0582765
0.00515543	0.21353	0.308266	0.171935	0.108256
0.00516205	0.212758	0.304867	0.168013	0.105061
0.00518415	0.21199	0.301505	0.164172	0.101953
0.00519136	0.211226	0.29818	0.16041	0.0989286
[truncated: 13,933 more rows]
