# Supplementary material for: Computational analysis of mRNA expression profiling in the inner ear reveals candidate transcription factors associated with proliferation, differentiation, and deafness
Source: Hum Genomics. 2018 Jun 22;12:30. doi: 10.1186/s40246-018-0161-7 (PMC6013912; doi:10.1186/s40246-018-0161-7)
Supplement: Supplementary file 5 — Transcription factors affecting transcription. Motifs enriched in genes differentially expressed between ages, tissues, and the interaction of age and tissue, and the expression of the TFs associated with the enriched motifs. (XLSX 324 kb) [file 40246_2018_161_MOESM5_ESM.xlsx]

## Sheet: Age_Motif
Computational analysis of mRNA expression profiling in the inner ear reveals candidate transcription factors associated with proliferation, differentiation, and deafness - Kobi Perl, Ron Shamir, Karen B. Avraham
Set	Enriched with	#genes	p-Value	Enrichment factor	Gene List	Comment
Up in E16.5	M00025[Elk-1]	1542	4.8e-13	1.152	Kif20b(-48), Rcor1(-208), Cog6(-4), Nkiras1(-188,-93), Fam120b(-17), Dock6(-972), Mlec(-375), Prpf6(-65,-33,18), Arfgap1(5), Odz2(71), Plagl1(-790), Zfp112(-192,-110,-71), Ccdc62(-134), Naa35(-211), Zswim4(-377), Ccm2(-117,-40), Tmem186(-8), Zfp105(-39,-17), Stil(-271), Uhrf1(-788), Nup50(-875), Zbtb17(0), Med8(-95), Plekhj1(12), Slc2a6(-743), Copa(-52), Comt(-123), Cpsf7(-61,125), Ppp1r11(3), Ad…
Up in E16.5	M00652[Nrf-1]	2195	6.77e-08	1.085	Cog6(-52,-32,-16), Mertk(0), Osr1(-92), St8sia4(-166), Rnaseh2a(-103), Fam120b(-105), Tfdp1(-953,-351), Ints6(-907,-265,-221), Prpf6(-104), Gpank1(-864,-775), Ddx31(-720,-610), Noa1(-373,-328,-21,-13), Noc2l(-913,13), Ccdc62(-1), Naa35(-293,69), Zfml(-15,25), Fbxo42(-37,-3), Tmem186(136,160), Gramd1b(-261,-229), Slc25a30(-550), Sim2(-559,-399), Nrn1(-696,-609), Stil(-297), Tubgcp3(-22,79,133), Zf…
Up in E16.5	M00940[E2F-1]	717	1.56e-05	1.136	Nf2(-395), Erich1(-368), 2610039C10Rik(53), Cenpp(-143), Tfdp1(-967), Larp4b(-95), 1190002H23Rik(-283), Dock6(-81), E2f2(-97,-82), Prpf6(-128), Mlx(-974), Gpank1(-819), Khdrbs1(-942), Ankrd23(-152), Noa1(-468), Tsen54(-22), Mepce(56), Hps1(-531), Noc2l(-178), Hapln1(-705), Atp10a(-79), Hmgxb4(-924), Adck2(-149), Diap3(-54), Zfp367(-17,-3), Rad17(-941), Smarca4(-441), Fam96b(-180), Thoc2(-85), Uhr…
Up in E16.5	M00024[E2F]	423	0.013	1.152	Tfcp2(-348), Nf2(-398), Erich1(-774,-434), St8sia4(-849), Rnaseh2a(-24), Zc3h13(-829), Tfdp1(-969), 1190002H23Rik(-285), Scyl3(18), Exoc4(-45), Hapln1(-708), Mmrn1(-924), Hmgxb4(-926), 4921536K21Rik(-662), Fam96b(-183), Uhrf1(74), Wdr76(53), Skiv2l(-284), 0610007P08Rik(54), Ak2(-177), Lztfl1(-85), Armcx4(-470), Cars2(-119), Trpv6(-787), Atp6v1g2(-719), Mrpl13(-167), 2310008H09Rik(-636), Cdc42bpg(…	Motif is based on experimental data of E2F1
Up in E16.5	M00287[NF-Y]	1529	0.018	1.058	Rcor1(-100), Nmnat1(-7), Sgpp2(-924), 2810432D09Rik(-374), St8sia4(-50), Rnaseh2a(-54), Rpain(-206), Rps6kl1(-44), Mlec(-639,-92), Fam164a(-780,-23), Gpr89(-19), Arfgap1(-388), Sall4(-151,-2), Sag(84), Col7a1(-255), Nup210l(-33), Col6a3(-344), Zbtb26(-116), Zswim4(-221,-171), Ilf2(-158,-128,-110), Adar(-346), Zfp275(-88), Diap3(-114), Adam8(-37), Hnrnph3(-561), Taf12(110), Gramd1b(-698), Slc25a30…
Up in E16.5	M00976[AHRHIF]	1659	0.022	1.068	Nkiras1(-958,63), Mertk(1), St8sia4(-160), Notch3(-194), Rnaseh2a(-103), Tfdp1(-901), Prpf6(-105), Adamts1(-159), Noa1(-13), Bend4(-239), Gon4l(-22), Noc2l(14), Tnpo1(-64), Gapvd1(17), Ccm2(-80), Diap3(-705), Mettl1(-954), Sim2(-559), Cep68(89), Nrn1(-772,-696,-657,-635,-608,-79), Stil(-818,-107,69), Tubgcp3(78), Nup50(-220), Rexo4(-35), Plekhj1(-67), Slc2a6(-112,-63), Zc3h18(-221,-154), Tacc2(11…

## Sheet: Age_TF_Expression
Set	Enriched with	Symbol	ENSMBL	logFC	logCPM	LR	PValue	FDR	DE
Up in E16.5	M00025[Elk-1]	Elk1	ENSMUSG00000009406	-0.226545	5.42701	6.17698	0.0129423	0.0195123	TRUE		RNA expression of TFs
Up in E16.5	M00652[Nrf-1]	Nrf1	ENSMUSG00000058440	-0.468185	5.40502	18.7663	1.47753e-05	3.37703e-05	TRUE		logFC > 0 -> Higher in P0
Up in E16.5	M00940[E2F-1]	E2f1	ENSMUSG00000027490	-1.3695	3.68066	148.108	4.49266e-34	1.3829e-32	TRUE		logFC < 0 -> Higher in E16.5
Up in E16.5	M00024[E2F]	E2f1	ENSMUSG00000027490	-1.3695	3.68066	148.108	4.49266e-34	1.3829e-32	TRUE
Up in E16.5	M00287[NF-Y]	Nfya	ENSMUSG00000023994	-1.50236	5.92821	159.014	1.85831e-36	6.5411e-35	TRUE
Up in E16.5	M00976[AHRHIF]	Arnt	ENSMUSG00000015522	-0.37816	6.4433	17.454	2.94348e-05	6.45681e-05	TRUE
Up in E16.5	M00976[AHRHIF]	Hif1a	ENSMUSG00000021109	0.453488	7.84549	28.1081	1.14722e-07	3.39985e-07	TRUE
Up in E16.5	M00976[AHRHIF]	Arntl	ENSMUSG00000055116	0.410579	4.77776	14.7789	0.000120883	0.00024463	TRUE
Up in E16.5	M00976[AHRHIF]	Ahr	ENSMUSG00000019256	-0.461808	5.94533	14.0222	0.000180661	0.000356538	TRUE

## Sheet: Tissue_Motif
Set	Enriched with	#genes	p-Value	Enrichment factor	Gene List	Comment
Up in Coch	M01072[HIC1]	903	9.38e-13	1.181	Osr1(-130), Sgpp2(-104), Notch3(-97), Slc39a8(26), Meox1(-884), St8sia3(-732), Rps6kl1(2), Tfdp1(-958,-943,-604,-353,-288,-269), Chst15(-263,108,165), Dusp15(-106), Zfp275(3), Tmem74(-22), Sim2(-678), Oprk1(-107), Pabpc4l(-106), Scn3b(-66), Slc2a6(-481), Notum(-447,-372,-259,-61,-51), Tomm70a(-23,87), Katnal1(-538,-191,-160), Pfkp(-55,-45), Hnrnpd(-443,133), Cdk17(-205), Lrp11(-223), Rasl11a(-115…	Motif is based on the human HIC-1
Up in Coch	M00803[E2F]	1146	4.58e-10	1.098	Sgpp2(-43), AI836003(-414), Gm4980(-400), Pacsin1(-45,43), Ptgfrn(-180,-20,24), Notch3(7), Slc39a8(-53), Tfdp1(-967,-957,-949,-909,-567,-559), 1190002H23Rik(5), Fam164a(78), Chst15(-578,-428,-405,-393,-116), Khdrbs1(-18), Bend4(135), Far2(166), Rspo2(154), Tnpo1(78), Gnptab(-132,-14,105,147), Zfp275(81), Gstcd(129,163,182), Slc25a30(12), Sim2(-399,-271,-223,-177), Prkaa2(-78), Tmem120a(29), Uhrf1…
Up in Coch	M01122[ZNF219]	822	1.04e-09	1.176	Osr1(-35), Sgpp2(-986), AI836003(-260,-217,83), Notch3(-87), Meox1(-541), Nov(114), Meox2(-826), Rps6kl1(-7), Fam164a(-36), Chst15(-519), Bend4(-422), Dusp15(-355,-338,-225), Tnpo1(-535), Zfp275(-98), Sim2(-127,-105), BC018242(-34), Tmem120a(-738,-726), Pabpc4l(-92,24), Wisp1(-211), Scn3b(-889,-876,-385), Cend1(-963), Adcyap1r1(-14), Tomm70a(-426,-379), Hnrnpd(-265,-68), Cdk17(-699,-321), Kcnh4(-…
Up in Coch	M00716[ZF5]	977	2.23e-09	1.141	Sgpp2(-44), Gm4980(-401), Ptgfrn(25), Meox1(113), Meox2(164), Rps6kl1(90), Tfdp1(-905,-861,-674,-560,-352), Chst15(-160), Bend4(188), Zfp599(34), Gstcd(162,181), Slc25a30(11), Sim2(-677,-400), Prkaa2(-164,79), Uhrf1(110), Ttl(144,157), Pabpc4l(-95), Rgs9bp(22), Notum(-437), Adcyap1r1(-131), Katnal1(-1), Pfkp(-342), Cadps2(-301,-98), Hnrnpd(-243,-204), Cdk17(55), Kcnh4(-154), Rasl11a(20), Wnt9a(12…
Up in Coch	M01068[UF1H3BETA]	1122	1.61e-08	1.113	Osr1(-65), Sgpp2(-978), AI836003(-642,-259,-221), Gm4980(-670,-566,-53,131), Slc39a8(-53,39), Nov(122), Meox2(-376,-181), Rps6kl1(-11), Ptgir(-916,-284), Fam164a(-40), Chst15(-518,-231), Khdrbs1(-232), Gpr161(-876), Bend4(-421,-168,-127), Far2(-65), Dusp15(-353,-342), Nol3(-82), Gnptab(-923,-912,-121), Gstcd(-149,-14), Oprl1(4), Slc25a30(39), Sim2(-131,-109), BC018242(-207,-38), Nrn1(-309), Tmem1…
Up in Coch	M01104[MOVO-B]	681	1.78e-08	1.22	Aqp11(56), Sh3rf3(-672,-333,-304,-179), Sgpp2(-972), Pacsin1(-200,-32), Notch3(-84), Rps6kl1(-5), Pappa(-462,-61), Slc16a3(-173), Chst15(-517), Khdrbs1(58), Bend4(-420,55), Ppp1r14c(-835), Ckmt1(-54), Irx5(-976), Dusp15(-244), Mllt11(-160), Eno2(114), Gnl3l(-60), Eif2c2(-324), Tnpo1(-533), Gstcd(-13), Snrnp40(-160), Sim2(-151,-125), Nrn1(-273,122), Tmem120a(-716), Oprk1(-107), Tceal6(-263,-247,20…
Up in Coch	M00649[MAZ]	690	2.02e-08	1.218	Aqp11(62,70,107), Osr1(-65,-36), Sec23a(-15), AI836003(-638), Gm4980(134), Ptgfrn(-233), Slc39a8(-474), Ptgir(-912,-280,-18), Pappa(-70,10), Lnp(-323), Chst15(-513), Khdrbs1(-234), Bend4(-416,-130), Rgs17(-46), Slc25a24(-229), Ifltd1(-67), Enc1(103), Dusp15(-802,-226), Mllt11(-552,-239), Gnl3l(-849), Oprl1(6), Sim2(-107,50), Dpysl5(123), Uhrf1(-629,4), Papss2(-67), Rgs9bp(-875), Scn3b(-24), Notum…
Up in Coch	M00444[VDR]	486	1.29e-05	1.187	Far1(-219), Usp37(35), 1190002H23Rik(-100), Pappa(-64), Khdrbs1(-648,-229), Bend4(-417), Ckmt1(-285), Irx5(134), Enc1(-83), Zfp599(-23), Tmem74(-905,-813), Adprhl1(110), Disp2(-108), Nrn1(-397), Tceal6(-524,-265), Scn3b(-218), Tomm70a(-435), Gtpbp10(-119), Gipc2(-390), Prss22(-907,-233,-112), Gal3st3(-349), Rgs8(-387), Artn(-311), Rasl11a(-545), Mmp16(28), Plxdc2(-108), Lum(84), C1qtnf4(-800), C1…
Up in Coch	M00491[MAZR]	622	0.000105	1.186	Aqp11(9), Sec23a(-19), Sgpp2(-987), AI836003(-261), Gm4980(-50), Pacsin1(-253), Meox1(-541,-86), Meox2(-830), Ptgir(-280), Pappa(-62), Slc16a3(-182), Rab3d(-11), E2f2(-375), Khdrbs1(-229), Gpr161(-873), Ppp1r14c(-45), Ckmt1(-7), Enc1(-877,-146,-133), Dusp15(-225), Mllt11(-556), Gnl3l(-147), Eif2c2(-305), Tmem79(-8), Oprl1(2), Sim2(-116), Dlg2(-78), Tceal6(-258), Vps37d(-146), Pappa2(-231), Uhrf1(…
Up in Coch	M00650[MTF-1]	457	0.000256	1.203	Aqp11(-200,143), Sgpp2(-133,4), Far1(-722,-467), Gm4980(196), Pacsin1(-20), Ptgfrn(-32), E2f2(34), Slc35f4(114), Chst15(-197), Khdrbs1(-292), Bend4(-370), Irx5(-384), Far2(89), Enc1(-41), Dusp15(-457), Mllt11(-337,-30), Prkaa2(-70), Ttl(135), Scn3b(-104), Adcyap1r1(-63), Tomm70a(-254), Katnal1(-793,-691,-553), Clns1a(-330), Hnrnpd(-192), Oaf(-246), Amt(-600), Atp6v1g2(-348), Aox3l1(-225), Mme(-13…
Up in Coch	M00322[c-Myc:Max]	613	0.000288	1.184	Aqp11(-80), Sh3rf3(-807,-300,83), Sgpp2(31), Pacsin1(-30), Ptgfrn(24), Slc39a8(-506), Meox2(163), Tfdp1(-906,-353), 1190002H23Rik(-129), E2f2(192), Bend4(185), Dusp15(-851,-314), Mllt11(1), Tmem74(63), Adprhl1(-51), Sim2(-678), Tceal6(4), Prune2(-141), Vps37d(-59), Uhrf1(-761), Rgs9bp(-508,21), Scn3b(-61), 6230409E13Rik(-26), Reep2(-68), Pfkp(-466,-365,-20), Clns1a(-93), Hnrnpd(-35,171), Cdk17(-2…
Up in Coch	M00189[AP-2]	806	0.000939	1.106	AI836003(24), Pacsin1(-34), Ptgfrn(-178,31,122), Slc39a8(-524), Nov(-93), Rps6kl1(-1), Tfdp1(-931,-656), 1190002H23Rik(-6), Fam164a(46), Chst15(-942,-519,8,200), Khdrbs1(-240), Bend4(-422), Dusp15(-287), Tnpo1(-535), Gnptab(109), Gstcd(-416), Sim2(-397,-70), Uhrf1(31), Pabpc4l(-92,-54), Rgs9bp(-668), Wisp1(119), Notum(-635), Adcyap1r1(74), Pfkp(-59), Cdk17(-279,-180), 6330406I15Rik(-13), Amt(-108…
Up in Coch	M00720[CAC-binding_protein]	655	0.001	1.163	Sec23a(-123), Sgpp2(-169), AI836003(-218), Gm4980(-662,-50), Ptgfrn(-578), Slc39a8(-168), Nov(-373,124), Rps6kl1(-9), Tfdp1(-647), E2f2(-371,-174), Chst15(-400), Gpr161(-873), Elp3(-257), Ppp1r14c(-390), Rgs17(-331,-32), Ckmt1(-779,-299,-277,-58), Irx5(141), Ifltd1(66), Enc1(-323), Dusp15(-118), Nol3(-203), Eno2(-739,109), Tnpo1(-621), Gnptab(-910), Zfp275(-100), Heatr1(-193), Disp2(-561,-143), N…
Up in Coch	M00333[ZF5]	528	0.002	1.198	Rab6a(-147), Sh3rf3(-312), Pacsin1(-178), Notch3(-83), Slc39a8(-545), Tfdp1(-953), Chst15(-395), Rnd3(-157), Irx5(-256), Enc1(-872,-96,-52), Nol3(-134), Eif2c2(-310), Tnpo1(-124), Zfp275(-2), Gstcd(-11), Dpysl5(-401,1), Nrn1(-708,-659), Vps37d(-60), Rgs9bp(-509), Notum(-350), Zfp334(162), Gtpbp10(-92), Hnrnpd(-52,103), Zfp398(-62), Oaf(-829), Artn(183), Rasl11a(-72), Mmp16(-596,-383), Wnt9a(-206)…
Up in Coch	M00695[ETF]	763	0.003	1.102	Aqp11(-30,183), Sh3rf3(-798,-247,-61), AI836003(194), Pacsin1(35), Slc39a8(-130), Fstl5(37), Tfdp1(-925,-653,-605), 1190002H23Rik(-199), Fam164a(45), Lnp(-105), Chst15(-289,-150), Khdrbs1(-163,68,89), Bend4(91,100), Slc25a24(-15), Irx5(198), Enc1(143), Dusp15(-97), Zfp599(70), Gnptab(-81,-18,19,100), Snrnp40(-559), Slc25a30(103), Sim2(-154,129,139), Dpysl5(-189), BC018242(106), Vps37d(-120), Zfpm…	Motif is based on experimental data of E2f1,E2f3,E2f4,Tfdp1
Up in Coch	M00002[E47]	368	0.003	1.203	Sh3rf3(-80), Pacsin1(-483), Cyp51(-376), Slc39a8(29), Meox1(-913), Bmi1(-743), Runx1(-148), Dpp6(-973), Lrrc17(-20), Rab3d(84), Slc25a24(-785,-130), Irx5(-636), Ifltd1(-713), Tnfrsf19(-12), Mllt11(-735,81), Ncam2(-262), Kcnh2(83), Kcnj12(171), Camkv(-162,19), R3hdml(-561), Bri3bp(-214), Disp2(65), Ces1d(-663), Chd5(-894), Fam84a(-267), Htr1b(-785,-688), Moxd1(-82), Prune2(-172), Lypd1(163), Scn3b…
Up in Coch	M00277[Lmo2_complex]	349	0.007	1.202	Sh3rf3(-79), Rps6kl1(6), Runx1(-147), Lrrc17(-804), Cdh24(-256), Slc25a24(-129), Ifltd1(129), Far2(-234), Enc1(-230), Dusp15(-442), Ncam2(-260), Ppp1r14b(-498), Prkx(-235), Adar(37), Kcnj12(173), Camkv(20), Disp2(67), Elfn2(-885,-735), Htr1b(-756), Cacna1a(131), Shisa2(-653), Moxd1(61), Lypd1(165), Osgin2(-59), Slc27a3(84), Pabpc4l(-8), Ubqln4(-94), Reep2(-499,-52), Pfkp(-318), Cdhr1(-158), Carhs…
Up in Coch	M00800[AP-2]	763	0.015	1.115	Sh3rf3(80), AI836003(-248), Far1(-198), Pacsin1(-33), Tfdp1(-661,-606,-166), Rab3d(-53), Fam164a(54), Lnp(-31), Chst15(-290), Bend4(-930,-150,47), Irx5(-743,-23), Enc1(-478,-239), Dusp15(-239,-108), Mllt11(-79,8), Eno2(31), Zfp599(59), Rspo2(36), Gstcd(71), Snrnp40(21), Adprhl1(-148), Sim2(-75), Disp2(-52,34), Prkaa2(-138,-78), Rgs9bp(-910), Tmem200a(172), 6230409E13Rik(-248), Reep2(-908,-1), Gip…
Up in Coch	M00257[RREB-1]	590	0.018	1.094	Rab6a(-303), Osr1(-820,-401,-32), AI836003(-972), Far1(-188), Gm4980(-669), Slc39a8(-959), Nov(117), Meox2(-377), Fstl5(-161), Rps6kl1(-10), E2f2(-174), Gtf2e1(-575), Bend4(-126), Slc25a24(-318), Ckmt1(-278,-65), Irx5(137), Far2(-317), Enc1(-912,-888), Rasl10b(-871), Eno2(-737,3), Gnl3l(-766), Gnptab(-922,-911,-208), Tmem120a(-872,-735), Tceal6(-262,-115), Vps37d(-666), Uhrf1(-451), Pabpc4l(-115)…
Up in Coch	M00644[LBP-1]	602	0.025	1.119	Rab6a(-113), Osr1(-141), Pacsin1(-480), Alkbh8(93), Slc39a8(32), Meox2(62), Slc16a3(55), Rab3d(-411,87), Khdrbs1(83), Gtf2e1(-258), Ppp1r14c(-403), Slc25a24(-782,-127), Ckmt1(-835), Far2(-541), Enc1(-227), Nol3(-32), Mllt11(-794,-732), Eif2c2(-852), Rspo2(84), Zfp275(-589), Tmem79(-101), Snrnp40(-471), Disp2(70,150), Oprk1(134), Prune2(-167), Uhrf1(95), Ttl(-204), Pabpc4l(-5), Scn3b(-686), Notum(…	Motif is based on the human and chick LBP-1
Up in Coch	M00947[CP2/LBP-1c/LSF]	402	0.048	1.195	Osr1(-559), Usp37(-708), Tmem102(-78), Nov(-87), Meox2(-908), Khdrbs1(10), Gtf2e1(70), Rgs17(-41), Slc25a24(-145), Eno2(-33), Tmem74(-5), Adprhl1(-127), Sim2(-88), Dpysl5(53), Scn3b(141), Slc2a6(-135), Notum(7), Clcn5(-203), Cdhr1(-35), Fam110c(5), Oaf(-627,-317,-184), Prss22(-827), Fam60a(-377), Mmp16(-947), Pak1(101), Atp6v1g2(-44), 1110067D22Rik(-312), Pafah1b1(-54), Plxdc2(-136), Eif1ax(-420)…
Up in Coch	M00446[Spz1]	350	0.081	1.212	Rab6a(-236), Osr1(-34), Sec23a(-75), Usp37(-746), Ptgir(-913), Slc24a3(151), Zfp189(-985), Zeb2(-272), Skp2(-22), Rnd3(-747), Slc25a24(-250), Ckmt1(-884), Irx5(-924,-3,137), Tmeff1(-190), Enc1(97), Nol3(-809), Mapk8ip2(112), Eno2(-678), R3hdml(108), Dlg2(-49), Heatr1(-197), Glrx3(-114), Cacna1a(-871), Gata3(-303), Shisa2(-55), Gfpt1(-336), Prex1(-201), Slc27a3(-166), Uhrf1(-630), Pabpc4l(-260,-12…
Up in Vest	M01033[HNF4]	2114	1.51e-08	1.081	Odz4(-516,-318), Klhdc9(-845), Kif20b(-577,-382,-316,-152), Mertk(-572,-243), St3gal5(-215), St8sia4(-184), Creg2(-826), Notch4(161), Mlec(-200,120), Slc25a34(-680), Tfpi(-192), Plagl1(-142), Adamts1(-406,-317,-137), Slc7a2(-316,139), Col8a1(-113,-81), Col6a2(-498), Slc7a3(-929), Gbgt1(-532), Cbln3(-989,-644), Col9a1(111), Fam113b(-690), Atp10a(-33), Asap3(-512), Inca1(-859,-574,-247), Adam8(-429…
Up in Vest	M00749[SREBP-1]	1033	3.43e-06	1.131	Nipal4(-6), Myct1(-828), Mertk(-738), Nmnat1(-673), Pthlh(-813,-80), Creg2(-870,-170), Il4ra(-161), Hspb6(-447), Tfpi(-527), Adamts1(-736), Anxa4(-945), Col7a1(-367,-198,-97), Slc7a2(-351,-268), Col8a1(-614), Gpr110(-278), Tsen54(-544), Mlph(-77), Cbln3(-543), Cyb5r2(-368), Ptk2b(-21), Pth1r(-417), Loxhd1(-264), Npas2(86), Zfp809(-12), Ofd1(-695), Pacsin2(-740), Klk8(-468), Rnf103(-719), Cebpa(-8…
Up in Vest	M00193[NF-1]	417	6.74e-06	1.253	Mark3(-470), Tm2d3(-438), Pak6(-282), Actr5(-265), Wnk4(-991), Otud7b(-210), Sall4(-9), Slc25a34(-287), Tfpi(-971), Eng(-40), Aif1(-675), Eno3(-106), Enpep(-315), Anxa6(-343), Calcrl(-729), Slc6a14(150), Smpx(-442), Zfpm2(-474), Slc19a2(-222), Slc38a3(-671), Tmem123(-636), Aim1(-146), Clca1(98), Grhl3(9), Aoc3(-185), Gpc5(-946), Tle6(-198), Abhd8(-904), Gmpr(-638), Cx3cl1(-815), Tle1(-202), Ptafr…
Up in Vest	M00655[PEA3]	1308	0.000129	1.089	Tmprss9(-970), Aspn(-589), Myct1(-6), Sphk1(67), Odz4(-999), Plxnd1(-703), Kif20b(26), Ptgs1(-23), Itprip(-273), St8sia4(182), Dalrd3(-12), Rpain(31), Tm2d3(-165), Fyco1(-464), Oas1b(-943), Il6ra(-208), Sall4(-934,-823,-610), Slc25a34(-216), Tfpi(-497,-93), Myof(173), Gpbp1l1(-826,-798), Anxa3(-82), Tsen54(-767,-711,-592), Gbgt1(-144), Col9a1(-96), Ptk2b(-7), Col6a1(-945,-61), Adam9(-990), Adam8(…
Up in Vest	M00704[TEF-1]	1639	0.000365	1.064	Odz4(-112), Kif20b(-374,-332), Mertk(-626), Itprip(-652), St8sia4(-956), Notch4(-859,-200), Mep1a(-712), Fyco1(-926,-875), Adamts1(-374), Col6a2(111), Mlph(149), Slc7a3(-259), Cbln3(-193), Ccdc62(-664,-120), Fam113b(-976,-684,-427,142), Atp10a(-744), Ak8(-864), Col6a1(-193), Inca1(-599), Adam8(-939,-476), Cpeb3(-882), Mfhas1(-643), Adcy8(-667), Pik3r6(-968), Rnf25(-256), Fam46b(127), Hmha1(-966),…
Up in Vest	M00468[AP-2rep]	871	0.000476	1.126	Ptgs2(-444,-360), Ptgs1(-994), St3gal5(-399), Sidt2(-457), Grm2(-261), Sparc(-283), 0610040J01Rik(-955), Slc25a34(-155), Tfpi(-347), Anxa4(-146), Col7a1(-763), Anxa6(-675), Isoc2a(73), Fam113b(-694), Ak8(-847), Pth1r(-215,-138), Inca1(-814), Col4a5(-75), Adam8(-15), Gm5617(-700), Loxhd1(-520), Npas2(-950), Pacsin2(82), Mesp2(-252), Sipa1(-64), Grm7(-725), Mfhas1(-135), Ccdc146(-580), Cebpa(-194),…
Up in Vest	M00052[NF-kappaB_(p65)]	277	0.002	1.253	Ptgs2(-428), Klhdc9(-758), Amph(-503), Cav2(-541), Amotl1(-300), Il4ra(9), Tfe3(17), Ccdc46(-137), Alpk1(101), Anxa4(-55), Raet1e(-453), Cbln3(-329), Slc6a14(-352), Slc6a1(-504), Vcan(-845), Spsb1(-876), Nat14(111), Ankrd33b(-396,108), Slc41a1(-592), Kcnt2(-782), Angptl4(-254), Yipf3(-299), Fam20c(-970), Tor3a(-547), Clca1(-721), Gbp2(-706), Upf2(-721), Aoc3(-79), Tle2(-396), Gtf3a(-490), Ccdc17(…
Up in Vest	M00644[LBP-1]	1071	0.003	1.124	Nipal4(-18), Mertk(-620,-560), St3gal5(-393), Il7(107), 2610528J11Rik(-142), St8sia4(-915,21), Gpx7(-381,-338), Sparc(-61), Il4ra(-175), Oasl2(132), Hspb6(-583), Slc25a34(-86), Tfpi(-652,-604), Adamts1(-954,-431), Col7a1(-337), Col8a1(-692), Rab11fip5(8), Mlph(6), Cyb5r2(-96), Fam113b(-726), Atp10a(-736), Hps4(-791), Serpinb1a(-275), Gemin8(79), Tnfrsf11b(-179,-119), Rnf103(115), Sipa1(-133), Com…
Up in Vest	M00480[LUN-1]	409	0.004	1.194	Sphk1(-775), Klhdc9(-174), St3gal5(-860), Sidt2(-498), Ptgfr(122), Fyco1(-631), Pomt1(-883), Tfpi(-294), Epb4.1l4b(-615), Rab7(-560), Col4a5(95), Arnt2(-340), Loxhd1(-931), Rtp1(-145), Gpr155(-54), Elmod1(-252), Cebpa(-653), Kcnd3(-606), Itpkb(10), Pmm2(-1), Col1a2(-940), Smtnl2(-956), Slc25a18(-958), Cx3cl1(63), Pmel(-327), Sox17(77), 2610305D13Rik(-118), Rdh5(-816), 2310008H09Rik(-404,19), Cspg…
Up in Vest	M00804[E2A]	588	0.004	1.148	Oc90(-1), 2610528J11Rik(29), Klf6(-392), Grm2(-472,-278), Sparc(-8), Rufy4(-452,-209), Pak6(193), 0610040J01Rik(-467), Slc25a34(-677,-92), Tfeb(14), Myom3(-143), Adamts1(-961), Anxa4(-591,-551), Rassf5(-760), Atp12a(-324), Trak2(-663), Ptk2b(120), Enah(24), Gramd2(-499), Serpinb1a(-22), Selplg(125), Nfe2(-117), Nfe2l2(-267), Wipf3(6), Tnfrsf11b(-291), Ucma(-11), Sipa1(-785), Cpeb3(130), Grm7(78),…
Up in Vest	M00658[PU.1]	541	0.008	1.131	Nipal4(-149), Plxnd1(-702,-205,-182), Ptgs1(-25), Mertk(-385), Mark3(-422), Ptgis(51), Rpain(32), Mep1a(-363), Pak6(-708,106), 0610040J01Rik(-998,-537), Myom3(-463), Eng(-52), Tsen54(-710), Gm2382(-418), Cyb5r2(-291), Atp10a(-187), Asap3(-791), Col6a1(61), Fxyd3(-817), G6pc3(-464), Cxcl16(59), Agmo(170), Nfia(-716), Loxhd1(-592), Zmat1(-204,-85), Pacsin2(-733), Mest(-100), Zfr(-481), Elmod1(-405)…
Up in Vest	M00001[MyoD]	388	0.008	1.194	Gm6537(-385), Itprip(-184), Ptgfr(-370), Grm2(-474), Sparc(-989,-63), Actr5(123), Mlec(-545), Eng(102), Tsen54(-120), Hapln1(-915), Ak8(-427), Rtp1(-642), Rac2(-368,-85), BC004004(-292), Tnfrsf11b(-122), Chia(-146), Arvcf(-240), 5330417C22Rik(28), Slc38a3(-788), Htra3(-308), Polm(-250), Sorcs2(-89), Tmem123(-769,-263), Col1a2(-164), Grhl3(3), Adcy7(-470), Crybb3(-512), Aldh3b1(-757), Pstpip2(-447…
Up in Vest	M00821[Nrf2]	365	0.009	1.193	Oc90(-770), Aspn(-465), Ccdc160(-224), Cav2(-94), Xaf1(-943), Spns2(-69), Klf6(-695), Fgd3(-193), Notch4(21), Ttc29(54), Rufy4(-45), Grk1(-999), Mettl7a1(-634), Oasl2(-60), Sel1l(-209), Tfec(-49), Hspb6(-441), Tfpi(-661,-613), Plagl1(-257), Slc7a2(-889), Anxa6(-373), Bmp2(-714), Gsg1l(-656,-542), Sh3bgr(-427), Cyp7b1(-546), Ccdc93(-686), G6pc3(75), Arhgef26(139), Dusp3(-487), A430110N23Rik(-654),…
Up in Vest	M00277[Lmo2_complex]	588	0.011	1.143	Ptgs2(-243), Il7(-995), Zfp750(-174), St8sia4(-918,18), Ptgfr(-370), Rufy4(-454), Oasl2(130), 0610040J01Rik(-463), Slc25a34(-24), Anxa4(-593), Col7a1(-340), Ankrd23(-215), Endog(-967,-151), Atp12a(-326), Slfn8(-75), Eng(102), Smagp(-147), Cyb5r2(-99), Trak2(-665), Ptk2b(-159), Enah(28), Gpr126(-51), Rtp1(-269), Ankrd33b(-621), Rac2(-368), Tspan13(-377), Mest(-895), Elmod1(9), Adcy9(-7), Angptl4(1…
Up in Vest	M01036[COUPTF]	713	0.012	1.118	Tmprss9(-224), Sphk1(-485), Plxnd1(-938), St3gal5(-854), Il7(-968), 2610528J11Rik(-518,153), Zfp750(-860,42), Notch4(-360), Ptgfr(92), Grm2(-810,-357), Il4ra(-875), Mlec(-858), Oas1b(-679), Sel1l(-347), Hspb6(-470), Myom3(-163), Adamts1(-165), Col8a1(-914), Anxa3(119), Gpr110(149), Col6a2(149), Tsen54(-501), Mlph(101), Aif1(-363), Eno3(-617), Anxa6(-240), Chst5(-145), Ccdc62(-226), Gm2382(-157), …
Up in Vest	M00258[ISRE]	430	0.015	1.132	Myct1(-352), Odz4(-83), Mep1a(-548), Fam188b(-398), Sp110(13), Fyco1(-735,-156), Actr5(81), Oas1b(-24), 0610040J01Rik(-849), Tfpi(-771), Plagl1(-398), Slfn8(-51), Aif1(-200), Enpep(18), Epb4.1l4b(-571), Gbgt1(-556,-3), Inca1(-211), Asb4(-696), Mas1(-403), Sipa1(-922), Cpeb3(-916,-766), AI607873(112), Add2(-437), Polm(-899), Prdm9(-991), Dyx1c1(-377), Blzf1(83), Pmel(-151), Ptafr(-824), Riiad1(-33…
Up in Vest	M00698[HEB]	332	0.017	1.201	Cbx7(-206), St3gal5(-392), Il7(-151), Shpk(-427), Rcor2(-95), St8sia4(-917), Tnip2(-115,-65), Dtx3l(-899), Gas1(-461), Eps8l2(-147), Rufy4(-376), Rapgef3(152,182), Vit(-790), Hspb6(-582), Myom3(-684), Col7a1(-339), Slfn8(-72), Enpep(-972), Bsnd(-564), Gbgt1(-118), Smagp(-144), Nod2(86), Cyb5r2(-98), Psapl1(-544), Cyp7b1(-279), Kcna10(131), Tmc3(-217), Vwa5b1(-415), Csrp1(-373), Serpinb1a(-15), Ge…
Up in Vest	M00002[E47]	614	0.024	1.133	Nipal4(-23), Gm6537(-146), Mertk(-563), Il7(-996), Mark3(-828), Grm2(-476), Sparc(-64,-5), Rufy4(-380), Pak6(-529,196), Clcc1(-29), Sel1l(-337), Tmem72(-138), Slc25a34(-25), Col7a1(-342), Endog(-220), Eng(100), Tsen54(-121), Mlph(1), Hps4(-796), Gm5617(-319), Wipf3(9), Tnfrsf11b(-184,-124), Ccdc146(-762), Wdfy4(-842), Arvcf(-241), Inpp4a(-231), Clcn2(-110), Slc38a3(-790), Htra3(-140), Sorcs2(-90)…
Up in Vest	M00974[SMAD]	322	0.06	1.183	Zfp414(-604), Cav2(-177), St8sia4(-481), Sparc(13), Ptgis(-395), Ugt1a7c(-589), Actr5(-147), Grrp1(-991), Tmem72(165), Gpbp1l1(174), Efcab10(-837), 1200009I06Rik(-987), Bsnd(-152), Calcrl(-746), Git2(-584), Tmc3(-173), Gramd2(-337), Adam9(-185), Gtpbp5(-389), Csrp1(-368), Selplg(-268), Cxcl16(-605), Zfp771(-415), Itga3(-598), Pcdh20(-223), Npas2(33), Bckdk(-864), Trpv4(-787), Mas1(-306), Tnfrsf11…	Motif is based on experimental data of Smad1-8 (8 = 9)
Up in Vest	M00271[AML-1a]	1639	0.083	1.047	Aspn(-442), St8sia4(-211,-193), Creg2(-196), Smpdl3b(-722), Mlec(-611), Oas1b(-480,-260), Oasl2(-108), Slc25a34(-268), Tfpi(-351), Plagl1(-412), Slc7a2(-835), Col8a1(-230), Mlph(-503), Slc7a3(-813), Gbgt1(-439), Atp10a(-925,134), Asap3(-659,-309), Ak8(-428), Col6a1(-373), Col4a5(-312), Serpinb1a(-884,-506), Pacsin2(-315), Mesp2(-315), Rnf103(-940,-602,-284), Ccdc146(-447,-13), Pik3r6(-378,-56), A…
Up in Vest	M00339[c-Ets-1]	682	0.09	1.119	Myct1(-116), Ccdc160(-391), Mertk(-828), Itprip(-571), Klf6(-495), Dalrd3(-18), Grm2(-868,-633), Tm2d3(-171), Oas1b(-949), Il6ra(-210), Slc25a40(-428), Tfpi(-99), Adamts1(-312), Efcab10(-242), Anxa3(-84), Eng(-59), Tsen54(-717), Aif1(-230), Smagp(-552,-48), Cbln3(-211), Col9a1(-102), Cyb5r2(-240), Inca1(43), Adam9(-992), Agmo(163), Gemin8(15), Gm5617(-442), Nfia(-492), Wipf3(-648), BC004004(132),…

## Sheet: Tissue_TF_Expression
Set	Enriched with	Symbol	ENSMBL	logFC	logCPM	LR	PValue	FDR	DE
Up in Coch	M01072[HIC1]	Hic1	ENSMUSG00000043099	0.110541	4.4168	0.543005	0.46119	0.58935	FALSE		RNA expression of TFs
Up in Coch	M00803[E2F]	E2f1	ENSMUSG00000027490	-0.109719	3.68066	0.964887	0.325959	0.453774	FALSE		logFC > 0 -> Higher in cochlea
Up in Coch	M00803[E2F]	E2f3	ENSMUSG00000016477	-0.160294	5.57959	2.39176	0.121976	0.209731	FALSE		logFC < 0 -> Higher in vestibule
Up in Coch	M00803[E2F]	E2f4	ENSMUSG00000014859	0.00901472	5.69888	0.00797154	0.928857	0.955696	FALSE
Up in Coch	M00803[E2F]	Tfdp1	ENSMUSG00000038482	0.24123	6.53906	5.45251	0.0195402	0.0438514	TRUE
Up in Coch	M01122[ZNF219]	Zfp219	ENSMUSG00000049295	-0.186811	7.19059	3.40006	0.0651939	0.124212	FALSE
Up in Coch	M00333[ZF5]	Zbtb14	ENSMUSG00000049672	0.295039	5.52852	11.568	0.000670951	0.00205605	TRUE
Up in Coch	M01068[UF1H3BETA]	?	NA	NA	NA	NA	NA	NA	NA
Up in Coch	M01104[MOVO-B]	Ovol2	ENSMUSG00000037279	-0.310893	2.08115	5.32197	0.0210582	0.0467921	TRUE
Up in Coch	M00649[MAZ]	Maz	ENSMUSG00000030678	0.213046	7.81333	5.70567	0.0169102	0.0386056	TRUE
Up in Coch	M00444[VDR]	Vdr	ENSMUSG00000022479	-1.54191	3.57075	143.802	3.92579e-33	7.2956e-32	TRUE
Up in Coch	M00491[MAZR]	Patz1	ENSMUSG00000020453	0.0885649	6.79375	1.14728	0.28412	0.408871	FALSE
Up in Coch	M00650[MTF-1]	Mtf1	ENSMUSG00000028890	-0.164705	4.55801	2.7052	0.100021	0.178141	FALSE
Up in Coch	M00322[c-Myc:Max]	Myc	ENSMUSG00000022346	0.141357	4.7175	2.06119	0.151092	0.249387	FALSE
Up in Coch	M00322[c-Myc:Max]	Max	ENSMUSG00000059436	0.0625266	6.09974	0.433075	0.510484	0.63512	FALSE
Up in Coch	M00800[AP-2]	Tfap2a	ENSMUSG00000021359	0.184766	0.347309	0.814098	0.366911	0.496456	FALSE
Up in Coch	M00720[CAC-binding_protein]	?	NA	NA	NA	NA	NA	NA	NA
Up in Coch	M00716[ZF5]	Zbtb14	ENSMUSG00000049672	0.295039	5.52852	11.568	0.000670951	0.00205605	TRUE
Up in Coch	M00695[ETF]	Tead2	ENSMUSG00000030796	0.15649	7.74012	2.47717	0.11551	0.200093	FALSE
Up in Coch	M00002[E47]	Tcf3	ENSMUSG00000020167	-0.10093	7.76192	1.0816	0.29834	0.424717	FALSE
Up in Coch	M00277[Lmo2_complex]	Lmo2	ENSMUSG00000032698	-0.879342	3.88084	48.5064	3.29212e-12	2.18984e-11	TRUE
Up in Coch	M00189[AP-2]	Tfap2a	ENSMUSG00000021359	0.184766	0.347309	0.814098	0.366911	0.496456	FALSE
Up in Coch	M00257[RREB-1]	Rreb1	ENSMUSG00000039087	-0.213613	5.75448	1.50903	0.219288	0.334498	FALSE
Up in Coch	M00644[LBP-1]	Ubp1	ENSMUSG00000009741	-0.208066	6.54079	1.49222	0.221873	0.337335	FALSE
Up in Coch	M00644[LBP-1]	Tfcp2	ENSMUSG00000009733	-0.211139	5.66496	2.1203	0.145358	0.241471	FALSE
Up in Coch	M00947[CP2/LBP-1c/LSF]	Tfcp2	ENSMUSG00000009733	-0.211139	5.66496	2.1203	0.145358	0.241471	FALSE
Up in Coch	M00446[Spz1]	Spz1	ENSMUSG00000046957	NA	NA	NA	NA	NA	NA
Up in Vest	M01033[HNF4]	Hnf4a	ENSMUSG00000017950	NA	NA	NA	NA	NA	NA
Up in Vest	M00749[SREBP-1]	Srebf1	ENSMUSG00000020538	-0.188293	7.47196	4.06933	0.0436686	0.0881872	FALSE
Up in Vest	M00193[NF-1]	Nf1	ENSMUSG00000020716	0.0600508	6.70115	0.227307	0.633528	0.738033	FALSE
Up in Vest	M00655[PEA3]	Etv4	ENSMUSG00000017724	0.263536	5.23219	7.00335	0.00813575	0.020121	TRUE
Up in Vest	M00704[TEF-1]	Tead1	ENSMUSG00000055320	-0.524874	7.19606	29.7287	4.96928e-08	2.43748e-07	TRUE
Up in Vest	M00468[AP-2rep]	Klf12	ENSMUSG00000072294	-0.209057	3.78628	2.13896	0.1436	0.239128	FALSE
Up in Vest	M00052[NF-kappaB_(p65)]	Rela	ENSMUSG00000024927	-0.0396631	6.14649	0.185816	0.666422	0.763921	FALSE
Up in Vest	M00644[LBP-1]	Ubp1	ENSMUSG00000009741	-0.208066	6.54079	1.49222	0.221873	0.337335	FALSE
Up in Vest	M00644[LBP-1]	Tfcp2	ENSMUSG00000009733	-0.211139	5.66496	2.1203	0.145358	0.241471	FALSE
Up in Vest	M00480[LUN-1]	Topors	ENSMUSG00000036822	0.0663613	5.81457	0.523262	0.469454	0.597159	FALSE
Up in Vest	M00804[E2A]	Tcf3	ENSMUSG00000020167	-0.10093	7.76192	1.0816	0.29834	0.424717	FALSE
Up in Vest	M00804[E2A]	Myog	ENSMUSG00000026459	NA	NA	NA	NA	NA	NA
Up in Vest	M00804[E2A]	Myod1	ENSMUSG00000009471	NA	NA	NA	NA	NA	NA
Up in Vest	M00804[E2A]	Myf6	ENSMUSG00000035923	NA	NA	NA	NA	NA	NA
Up in Vest	M00658[PU.1]	Spi1	ENSMUSG00000002111	-1.7046	2.66147	128.482	8.8028e-30	1.42475e-28	TRUE
Up in Vest	M00001[MyoD]	Myod1	ENSMUSG00000009471	NA	NA	NA	NA	NA	NA
Up in Vest	M00821[Nrf2]	Nfe2l2	ENSMUSG00000015839	-0.38512	5.31045	7.36887	0.00663626	0.0167603	TRUE
Up in Vest	M00821[Nrf2]	Mafk	ENSMUSG00000018143	-0.370278	3.54569	11.1051	0.000860893	0.00259401	TRUE
Up in Vest	M00277[Lmo2_complex]	Lmo2	ENSMUSG00000032698	-0.879342	3.88084	48.5064	3.29212e-12	2.18984e-11	TRUE
Up in Vest	M01036[COUPTF]	Nr2f1	ENSMUSG00000069171	2.38134	7.02337	246.027	1.9083e-55	7.07935e-54	TRUE
Up in Vest	M01036[COUPTF]	Nr2f2	ENSMUSG00000030551	1.20903	6.08262	97.7098	4.84422e-23	5.82155e-22	TRUE
Up in Vest	M00258[ISRE]	Irf9	ENSMUSG00000002325	-0.392846	4.97442	12.6106	0.000383571	0.00122027	TRUE
Up in Vest	M00698[HEB]	Tcf12	ENSMUSG00000032228	0.127841	8.07906	1.28137	0.257644	0.379363	FALSE
Up in Vest	M00002[E47]	Tcf3	ENSMUSG00000020167	-0.10093	7.76192	1.0816	0.29834	0.424717	FALSE
Up in Vest	M00974[SMAD]	Smad1	ENSMUSG00000031681	0.279781	5.26527	8.1912	0.0042094	0.0111301	TRUE
Up in Vest	M00974[SMAD]	Smad2	ENSMUSG00000024563	0.279427	5.83623	9.14494	0.00249407	0.00690086	TRUE
Up in Vest	M00974[SMAD]	Smad3	ENSMUSG00000032402	-0.221823	7.22406	5.55867	0.0183894	0.041599	TRUE
Up in Vest	M00974[SMAD]	Smad4	ENSMUSG00000024515	0.187923	6.8359	4.81074	0.0282829	0.0604898	FALSE
Up in Vest	M00974[SMAD]	Smad5	ENSMUSG00000021540	0.267449	7.87654	7.52821	0.00607403	0.0155033	TRUE
Up in Vest	M00974[SMAD]	Smad6	ENSMUSG00000036867	0.979731	4.63434	103.787	2.25276e-24	2.88773e-23	TRUE
Up in Vest	M00974[SMAD]	Smad7	ENSMUSG00000025880	0.649637	4.25062	26.3194	2.89361e-07	1.31844e-06	TRUE
Up in Vest	M00974[SMAD]	Smad9	ENSMUSG00000027796	1.7658	3.61534	115.374	6.51843e-27	9.47604e-26	TRUE
Up in Vest	M00271[AML-1a]	Runx1	ENSMUSG00000022952	1.51854	3.33199	104.999	1.22201e-24	1.58906e-23	TRUE
Up in Vest	M00339[c-Ets-1]	Ets1	ENSMUSG00000032035	0.180004	6.55827	2.2798	0.131069	0.222276	FALSE

## Sheet: Tissue.Age_Motif
Set	Enriched with	#genes	p-Value	Enrichment factor	Gene List	Comment
CO/VES increases with development	M01033[HNF4]	398	0.01	1.136	Gm6537(-149,-74), Neurl1a(-971,-156), Nov(-713), Ptgir(-274,-72), Slc16a3(-308,-181), Vit(-230), Chst15(-257,168), Bend4(-970), Efcab10(-928), Enc1(-326), 1200009I06Rik(-301,-231), Slc6a14(-1), Slc2a10(44), Fxyd3(-936,-867), Gm5617(-819), Masp1(-729), Smpx(-969,-439), Ocm(-741,-488), Papss2(-436), Rassf4(-133), Tmem200a(-178,108), Notum(-932,-444,-229,131), Adcy8(-715), Adcyap1r1(-61), Rps28(-614…
CO/VES increases with development	M00002[E47]	131	0.049	1.349	Gm6537(-146), Plekhf2(-376), Siglech(-67,44), Msc(-343), Wfdc2(132), Lhx3(-992), Lrrc17(-20), Gas1(-465), Gipc3(-464), Tmem72(-138), Calr(-49), Wscd2(-488), Tnfrsf19(-12), Mocos(-71), Kcna10(-704), Ramp1(-193), Bche(77), R3hdml(-561), Gfi1(89), Gm5617(-319), Syt2(-393), Tpm2(-322), Tnnt1(-581), Notum(-724), Tlr5(-978), Galnt12(-72), Cadps2(20), Frmd4b(-793,-464), Lnx2(-298), Rasl11a(-112), C1ql1(…
CO/VES increases with development	M00965[LXR,_PXR,_CAR,_COUP,_RAR]	99	0.055	1.363	Fgf3(-645), Fam102b(-558), Vmo1(-205), Neurl1a(108), Wfdc2(-134), Lhx3(-106,74), Ptgir(-986), Vit(-583), 1700016K19Rik(-640), Skor1(-288), Pkn3(-597), Anxa4(-987), Bend4(-368), 1200009I06Rik(-628,-232), Pkd2l1(-556), Smagp(-787), Rasl10b(-451), Fgf8(-786), Slc2a10(-536), Fxyd3(-868,-602), Gfi1(-721), Sim2(-387), Gm5617(115), Dab1(-533), Tpm2(-254), C130060K24Rik(142), Wisp1(-776), Tnni2(-449), No…
CO/VES increases with development	M00175[AP-4]	97	0.061	1.482	Gm6537(-384), Plekhf2(-169), Nov(105), Pkp1(-813), Nkain1(-430), Lrba(-914), Tnfrsf19(-450), Sh3bgr(-397), Rspo2(-568), Gpc4(-670), Ramp1(-863), Asb16(-39), Rspo1(-668), Il25(-2), Slc8a3(-98), Col6a6(158), Dab1(-457), Adcy8(194), Pcdh19(192), Atp2a3(-749), Nrsn1(-932), 1110032A04Rik(-841), Rasl11a(-110), Noxa1(83), Tmem108(-555), Chrng(-157,-134), Mamstr(7), Agt(-404), Fam92b(26), Gria1(-586), Na…
CO/VES increases with development	M00974[SMAD]	74	0.088	1.518	Kcnip1(-338), Tspyl3(104), Slc6a15(146), Adamts15(-697), Rab11fip1(-928), Gpr133(-214), Itm2a(-592), Ptgir(-599,-440), Usp46(-982), Bace2(-855), Aldh1a7(-467,-78), Rasef(-887), Sox21(-216), Tmem72(165), Stra6(-947), Clu(-391), Efcab10(-837), 1200009I06Rik(-987), Aqp1(-145), Cps1(-860), Pkd2l1(-182), Bmp3(-339), Asb16(-861), Rspo1(-721), R3hdml(-52), 9030224M15Rik(-193), Slc8a3(-921), Dusp27(104),…	Motif is based on experimental data of Smad1-8 (8 = 9)
VES/CO increases with development	M00271[AML-1a]	528	0.000498	1.163	St8sia4(-211,-193), Klf6(-702), Ptgfr(-851), Rps6kl1(-263), Smpdl3b(-722), Ptgis(-856,-215,-192), Pappa(-744), Lgi4(-39), Usp45(-777), Arfgef2(-943,-188), Mlph(-503), Far2(-222), Stk32c(-453), Mical2(-395), Atp8a1(-695), Atp10a(-925,134), Rusc2(-332), Dnm3(-217), Nrn1(-908), Zfp809(40), Thoc2(-838), Ucma(-121,44), Svil(-23), Kcnt2(-725), Wdfy4(-121), Reep2(-977,-880), Add2(-191,-143), Clasp2(-588…
VES/CO increases with development	M00805[LEF1]	567	0.01	1.106	Nipal4(-176), Kif20b(-698), Mcts1(-257,-221), Mertk(-865), Spns2(-823), St8sia4(-363), Klf6(-987,16), Rpain(-166), St8sia2(-337), Rufy4(-134), Lgi4(181), Usp45(-96), Arfgef2(-321), Dusp15(0), Mlph(-781), Far2(-753), Stk32c(-698), Mical2(-916), Atp8a1(-736), Adam8(-760,-395), Rabggtb(-664), Snrnp48(-186), Zfp809(-62), Thoc2(-27), Zfpm2(-670), Svil(-643,33), Slc41a1(-682,-597,-309), Sema3e(-159), S…
VES/CO increases with development	M00644[LBP-1]	336	0.075	1.216	Nipal4(-18), Cbx7(-204), Mertk(-620,-560), Spns2(-102), St8sia4(-915,21), Tnip2(-317), Rufy4(-377,111), Pou6f2(-3), Zcchc12(23,103), Lgi4(-119,-85), Tinagl1(-706), Mlph(6), Far2(-541), Enpep(-970,-686), Bsnd(-562), Mapk8ip2(-697), Atp8a1(121), Dock11(-271), Stard13(-443,-153,49,68), Gas7(-519), Psapl1(-782), Atp10a(-736), Vcan(-43), Kcnj2(-207), Gtpbp5(-520), 5031439G07Rik(-181), Slc45a3(85), Dis…	Motif is based on the human and chick LBP-1
VES/CO increases with development	M00698[HEB]	107	0.095	1.335	Cbx7(-206), St8sia4(-917), Tnip2(-115,-65), Rufy4(-376), Ank2(-163), Pabpn1(-761), Lgi4(-84), Trim7(-254), Enpep(-972), Bsnd(-564), Psapl1(-544), Tln2(-176), Gja5(-357,-348), Fbxo5(158), Gata2(17), Mtmr6(105), Krt80(-784), Card9(-521), Zfpm2(-507), Slc41a1(-323), Rilp(-924), Cacna1b(-8), Fmnl2(-918), Fry(-325,-203), Pgm2l1(-796,-240), Lpar6(131), Epdr1(-847), Ccdc77(-701), Entpd1(-614), Rdh5(-843…
VES/CO increases with development	M00465[POU6F1]	114	0.097	1.274	Syngr1(-604), Tbce(-703), Runx2(-799), Ppip5k2(-722), Samd11(-652,-592), Ncam1(59), Atp8a1(-685), Kcnj2(-614), Ctgf(-986,-969), Zfand6(-480,-360), Slc9a4(-509), Chrm2(-724), Chd5(-729), Rabggtb(-676), C1qtnf7(-854,-219), Snrnp48(-232), Akr1b8(-350), Ucma(-651), Zfpm2(-404), Svil(-220), 2010111I01Rik(-306), Atf4(-733), Slc24a2(-964,-242), Clasp2(-759), Otud7a(-449), Ick(-660), Prima1(-678,-512), L…

## Sheet: Tissue.Age_TF_Expression
Set	Enriched with	Symbol	ENSMBL	logFC	logCPM	LR	PValue	FDR	DE
CO/VES increases with development	M01033[HNF4]	Hnf4a	ENSMUSG00000017950	NA	NA	NA	NA	NA	FALSE		RNA expression of TFs
CO/VES increases with development	M00002[E47]	Tcf3	ENSMUSG00000020167	-0.0524981	7.76192	0.29267	0.588515	0.792484	FALSE		logFC > 0 -> CO/VES ratio increases with development
CO/VES increases with development	M00965[LXR,_PXR,_CAR,_COUP,_RAR]	Nr2f1	ENSMUSG00000069171	0.495584	7.02337	11.6827	0.000630842	0.00792776	TRUE		logFC < 0 -> VES/CO ratio increases with development
CO/VES increases with development	M00965[LXR,_PXR,_CAR,_COUP,_RAR]	Nr2f2	ENSMUSG00000030551	0.171679	6.08262	2.02041	0.155197	0.384227	FALSE
CO/VES increases with development	M00965[LXR,_PXR,_CAR,_COUP,_RAR]	Nr1i2	ENSMUSG00000022809	NA	NA	NA	NA	NA	FALSE
CO/VES increases with development	M00965[LXR,_PXR,_CAR,_COUP,_RAR]	Nr1i3	ENSMUSG00000005677	NA	NA	NA	NA	NA	FALSE
CO/VES increases with development	M00965[LXR,_PXR,_CAR,_COUP,_RAR]	Rara	ENSMUSG00000037992	0.072307	5.768	0.375958	0.539775	0.761534	FALSE
CO/VES increases with development	M00965[LXR,_PXR,_CAR,_COUP,_RAR]	Rarb	ENSMUSG00000017491	0.200032	5.72076	4.67059	0.0306834	0.139085	FALSE
CO/VES increases with development	M00175[AP-4]	Tfap4	ENSMUSG00000005718	-0.0739031	3.69401	0.512472	0.474071	0.717357	FALSE
CO/VES increases with development	M00974[SMAD]	Smad1	ENSMUSG00000031681	-0.190764	5.26527	3.8105	0.0509322	0.192416	FALSE
CO/VES increases with development	M00974[SMAD]	Smad2	ENSMUSG00000024563	0.0797933	5.83623	0.74663	0.387545	0.645527	FALSE
CO/VES increases with development	M00974[SMAD]	Smad3	ENSMUSG00000032402	0.178301	7.22406	3.59262	0.0580366	0.209025	FALSE
CO/VES increases with development	M00974[SMAD]	Smad4	ENSMUSG00000024515	0.0932461	6.8359	1.185	0.27634	0.535974	FALSE
CO/VES increases with development	M00974[SMAD]	Smad5	ENSMUSG00000021540	0.185739	7.87654	3.63351	0.0566272	0.205507	FALSE
CO/VES increases with development	M00974[SMAD]	Smad6	ENSMUSG00000036867	0.08945	4.63434	0.873583	0.349965	0.613171	FALSE
CO/VES increases with development	M00974[SMAD]	Smad7	ENSMUSG00000025880	0.136988	4.25062	1.17675	0.278019	0.538067	FALSE
CO/VES increases with development	M00974[SMAD]	Smad9	ENSMUSG00000027796	-0.141124	3.61534	0.76245	0.382563	0.641373	FALSE
VES/CO increases with development	M00271[AML-1a]	Runx1	ENSMUSG00000022952	-0.668311	3.33199	20.6875	5.40671e-06	0.000147074	TRUE
VES/CO increases with development	M00805[LEF1]	Lef1	ENSMUSG00000027985	0.129848	5.76709	1.29731	0.254705	0.513377	FALSE
VES/CO increases with development	M00644[LBP-1]	Ubp1	ENSMUSG00000009741	-0.416824	6.54079	5.9733	0.0145241	0.0844238	FALSE
VES/CO increases with development	M00644[LBP-1]	Tfcp2	ENSMUSG00000009733	-0.230136	5.66496	2.51862	0.112509	0.317052	FALSE
VES/CO increases with development	M00698[HEB]	Tcf12	ENSMUSG00000032228	-0.136074	8.07906	1.45168	0.228259	0.484154	FALSE
VES/CO increases with development	M00465[POU6F1]	Pou6f1	ENSMUSG00000009739	-0.00139374	5.60708	0.000123661	0.991127	0.998677	FALSE
VES/CO increases with development	M00465[POU6F1]	Pou6f1	ENSMUSG00000098598	NA	NA	NA	NA	NA	FALSE
